# Supplementary material for: Distinct Evolutionary Trajectories of Neuronal and Hair Cell Nicotinic Acetylcholine Receptors
Source: Mol Biol Evol. 2019 Dec 10;37(4):1070–89. doi: 10.1093/molbev/msz290 (PMC7086180; doi:10.1093/molbev/msz290)
Supplement: msz290-Supplementary_Data [file msz290-supplementary_data.zip]

Archive with 7 entries (6 files):
- msz290-Suppl_Data/
- msz290-Suppl_Data/Marcovich_et_al_Sup_Material.pdf
- msz290-Suppl_Data/SuppFile1_all_nAChRs.txt
- msz290-Suppl_Data/SuppFile2_seqID.xlsx
- msz290-Suppl_Data/SuppFile3_typeII_values.xlsx
- msz290-Suppl_Data/SuppFile4_DNAseq_trees.txt
- msz290-Suppl_Data/SuppFile5_proteinseq_trees.txt
