# Supplementary material for: Distinct Evolutionary Trajectories of Neuronal and Hair Cell Nicotinic Acetylcholine Receptors
Source: Mol Biol Evol. 2019 Dec 10;37(4):1070–89. doi: 10.1093/molbev/msz290 (PMC7086180; doi:10.1093/molbev/msz290)
Supplement: msz290-Supplementary_Data [file msz290-supplementary_data.zip › msz290-Suppl_Data/SuppFile1_all_nAChRs.txt]

>a1_human
---------------------------AGLVLGSEHETRLVAKLF--KDYSSVVRPVEDHRQVVEVTVGLQLIQLINVDEVNQIVTTNVRLKQQWVDYNLKWNPD-----DYGGVKKIHIPSEKIWRPDLVLYNN--ADGDFAIVKFTKVLLQYTGHITWTPPAIFKSYCEIIVTHFPFDEQNCSMKLGTWTYDGSVVAINPESD--------------QPDLSNFMESGEWVIK----ESRGWKHSVTYSCC--PDTPYLDITYHFVMQRLPLYFIVNVIIPCLLFSFLTGLVFYLPTDSGE--KMTLSISVLLSLTVFLLVIVELIPSTSSAVPLIGKYMLFTMVFVIASIIITVIVINTHHRSPSTHV-MP------NWVRKVFIDTIPNIMFFSTMKRPSR----------------------------------------------------------------------------------------------------------------------------------------EKQDKKIFTEDIDISDISGKP------------------------------------------------GPPPMGFHS-----------------------------------------------------------PLIKHPEVKSAIEGIKYIAETMKSDQ-ESNNAAAEWKYVAMVMDHILLGVF-MLVCIIGTLAVFAGRLIELNQQG--------------------
>a1_chimp
---------------------------AGLVLGSEHETRLVAKLF--KDYSSVVRPVEDHRQVVEVTVGLQLIQLINVDEVNQIVTTNVRLKQQWVDYNLKWNPD-----DYGGVKKIHIPSEKIWRPDLVLYNN--ADGDFAIVKFTKVLLEYTGHITWTPPAIFKSYCEIIVTHFPFDEQNCSMKLGTWTYDGSVVAINPESD--------------QPDLSNFMESGEWVIK----ESRGWKHSVTYSCC--PDTPYLDITYHFVMQRLPLYFIVNVIIPCLLFSFLTGLVFYLPTDSGE--KMTLSISVLLSLTVFLLVIVELIPSTSSAVPLIGKYMLFTMVFVIASIIITVIIINTHHRSPSTHV-MP------NWVRKVFIDTIPNIMFFSTMKRPSR----------------------------------------------------------------------------------------------------------------------------------------EKQDKKIFTEDIDISDISGKP------------------------------------------------GPPPMGFHS-----------------------------------------------------------PLIKHPEVKSAIEGIKYIAETMKSDQ-ESNNAAAEWKYVAMVMDHILLGVF-MLVCIIGTLAVFAGRLIELNQQG--------------------
>a1_mouse
---------------------------AGLVLGSEHETRLVAKLF--EDYSSVVRPVEDHREIVQVTVGLQLIQLINVDEVNQIVTTNVRLKQQWVDYNLKWNPD-----DYGGVKKIHIPSEKIWRPDVVLYNN--ADGDFAIVKFTKVLLDYTGHITWTPPAIFKSYCEIIVTHFPFDEQNCSMKLGTWTYDGSVVAINPESD--------------QPDLSNFMESGEWVIK----EARGWKHWVFYSCC--PTTPYLDITYHFVMQRLPLYFIVNVIIPCLLFSFLTSLVFYLPTDSGE--KMTLSISVLLSLTVFLLVIVELIPSTSSAVPLIGKYMLFTMVFVIASIIITVIVINTHHRSPSTHI-MP------EWVRKVFIDTIPNIMFFSTMKRPSR----------------------------------------------------------------------------------------------------------------------------------------DKQEKRIFTEDIDISDISGKP------------------------------------------------GPPPMGFHS-----------------------------------------------------------PLIKHPEVKSAIEGVKYIAETMKSDQ-ESNNAAEEWKYVAMVMDHILLGVF-MLVCLIGTLAVFAGRLIELHQQG--------------------
>a1_rat
---------------------------AGTVLGSEHETRLVAKLF--KDYSSVVRPVGDHREIVQVTVGLQLIQLINVDEVNQIVTTNVRLKQQWVDYNLKWNPD-----DYGGVKKIHIPSEKIWRPDVVLYNN--ADGDFAIVKFTKVLLDYTGHITWTPPAIFKSYCEIIVTHFPFDEQNCSMKLGTWTYDGSVVAINPESD--------------QPDLSNFMESGEWVIK----EARGWKHWVFYSCC--PNTPYLDITYHFVMQRLPLYFIVNVIIPCLLFSFLTSLVFYLPTDSGE--KMTLSISVLLSLTVFLLVIVELIPSTSSAVPLIGKYMLFTMVFVIASIIITVIVINTHHRSPSTHI-MP------EWVRKVFIDTIPNIMFFSTMKRPSR----------------------------------------------------------------------------------------------------------------------------------------DKQEKRIFTEDIDISDISGKP------------------------------------------------GPPPMGFHS-----------------------------------------------------------PLIKHPEVKSAIEGVKYIAETMKSDQ-ESNNASEEWKYVAMVMDHILLGVF-MLVCLIGTLAVFAGRLIELHQQG--------------------
>a1_cow
---------------------------AGLVLGSEHETRLVAKLF--EDYNSVVRPVEDHRQAVEVTVGLQLIQLINVDEVNQIVTTNVRLKQQWVDYNLKWNPD-----DYGGVKKIHIPSEKIWRPDLVLYNN--ADGDFAIVKFTKVLLDYTGHITWTPPAIFKSYCEIIVTHFPFDEQNCSMKLGTWTYDGSVVVINPESD--------------QPDLSNFMESGEWVIK----ESRGWKHWVFYACC--PSTPYLDITYHFVMQRLPLYFIVNVIIPCLLFSFLTGLVFYLPTDSGE--KMTLSISVLLSLTVFLLVIVELIPSTSSAVPLIGKYMLFTMVFVIASIIITVIVINTHHRSPSTHV-MP------EWVRKVFIDTIPNIMFFSTMKRPSR----------------------------------------------------------------------------------------------------------------------------------------EKQDKKIFTEDIDISDISGKP------------------------------------------------GPPPMGFHS-----------------------------------------------------------PLIKHPEVKSAIEGIKYIAETMKSDQ-ESNNAAEEWKYVAMVMDHILLAVF-MLVCIIGTLAVFAGRLIELNQQG--------------------
>a1_microbat
---------------------------AGLVLGSEHETRLVAKLF--EQYNKVVRPVEDHRQAVEVTVGLQLIQLINVDEVNQIVTTNVRLKQQWVDYNLKWNPD-----DYGGVKKIHIPSEKIWRPDLVLYNN--ADGDFAIVKFTKVLLDYTGHVTWTPPAIFKSYCEIIVTHFPFDEQNCSMKLGTWTYDGSVVAINPESD--------------KPDLSNFMESGEWVIK----ESRGWKHWVFYACC--PSTPYLDITYHFVMQRLPLYFIVNVIIPCLLFSFLTGLVFYLPTDSGE--KMTLSISVLLSLTVFLLVIVELIPSTSSAVPLIGKYMLSTMVFVIASIIITVIVINTHHRSPSTHV-MP------DWVRKVFIDTIPNIMFFSTMKRPSR----------------------------------------------------------------------------------------------------------------------------------------EKQDKKIFTEDIDISDISGKP------------------------------------------------GPPPPAFHS-----------------------------------------------------------PLIKHPEVKSAIEGIKYIAETMKSDQ-ESNNAAEEWKYVAMVMDHILLGVF-MLVCIIGTLAVFAGRLIELNQQG--------------------
>a1_megabat
---------------------------AGLVLGSEHETRLVAKLF--KDYNSVVRPVEDHRQVVEVTVGLQLIQLISVDEVNQIVTTNVRLKQQWVDYNLKWNPD-----DYGGVKKIHVPSEKIWRPDLVLYNN--ADGDFAIVKFTKVLLDYTGHITWTPPAIFKSYCEIIVTHFPFDEQNCSMKLGTWTYDGSVVAINPESD--------------QPDLSNFMESGEWVIK----ESRGWKHWVFYACC--PSTPYLDITYHFVMQRLPLYFIVNVIIPCLLFSFLTGLVFYLPTDSGE--KMTLSISVLLSLTVFLLVIVELIPSTSSAVPLIGKYMLFTMVFVIASIIITVIVINTHHRSPSTHV-MP------EWVRKVFIDTIPNMMFFSTMKRPSR----------------------------------------------------------------------------------------------------------------------------------------EKQDKKIFTEDIDISDISGKP------------------------------------------------GPPPMGFHS-----------------------------------------------------------PLIKHPEVKSAIEGVKYIAETMKSDQ-ESNNAAEEWKYVAMVMDHILLGVF-MLVCIIGTLAVFAGRLIELNQQG--------------------
>a1_dog
---------------------------AGVVVGSEHETRLVAKLF--EDYNSVVRPVEDHRQAVEVTVGLQLIQLINVDEVNQIVTTNVRLKQQWVDYNLKWNPE-----DYGGVKKIHIPSEKIWRPDLVLYNN--ADGDFAIVKFTKVLLDYTGHITWTPPAIFKSYCEIIVTHFPFDEQNCSMKLGTWTYDGSVVAINPESD--------------QPDLSNFMESGEWVIK----ESRGWKHWVFYACC--PSTPYLDITYHFVMQRLPLYFIVNVIIPCLLFSFLTGLVFYLPTDSGE--KMTLSISVLLSLTVFLLVIVELIPSTSSAVPLIGKYMLFTMVFVIASIIITVIVINTHHRSPSTHV-MP------DWVRKVFIDTIPNIMFFSTMKRPSR----------------------------------------------------------------------------------------------------------------------------------------EKQDKKIFTEDIDISDISGKP------------------------------------------------GPPPMGFHS-----------------------------------------------------------PLIKHPEVKSAIEGVKYIAETMKSDQ-ESNNAAEEWKYVAMVMDHILLGVF-MLVCIIGTLAVFAGRLIELNLQG--------------------
>a1_cat
---------------------------AGLVLGSEHETRLVAKLF--EDYNSVVRPVEDHRQAVEVTVGLQLIQLINVDEVNQIVTTNVRLKQQWVDYNLKWNPE-----DYGGVKKIHVPSEKIWRPDLVLYNN--ADGDFAIVKFTKVLLDYTGHITWTPPAIFKSYCEIIVTHFPFDEQNCSMKLGTWTYDGSVVAINPESD--------------QPDLSNFMESGEWVIK----ESRGWKHWVFYACC--PTTPYLDITYHFVMQRLPLYFIVNVIIPCLLFSFLTGLVFYLPTDSGE--KMTLSISVLLSLTVFLLVIVELIPSTSSAVPLIGKYMLFTMVFVIASIIITVIVINTHTRSPSTHV-MP------NWVRKVFIDTIPNIMFFSTMKRPSR----------------------------------------------------------------------------------------------------------------------------------------EKQDKKIFTEDIDISDISGKP------------------------------------------------GPPPMGFHS-----------------------------------------------------------PLIKHPEVKSAIEGVKYIAETMKSDQ-ESNNAAEEWKYVAMVMDHILLGVF-MLVCIIGTLAVFAGRLIELNQQG--------------------
>a1_opossum
---------------------------AGLILGSEHETRLVAKLF--ENYNSVVRPVEDHRQAVQVTVGLQLIQLINVDEVNQIVTTNVRLKQQWIDYNLKWNPE-----EYGGLKKIHIPSENIWRPDLVLYNN--ANGDFAIVKFTKVLLDYTGHITWTPPAIFKSYCEIIVTHFPFDEQNCSMKLGTWTYDGTVVAINPEND--------------RPDLSNFMESGEWVIK----ESRGWKHWVFYACC--PDTPYLDITYHFVMQRLPLYFIVNVIIPCLLFSFLTGLVFYLPTDSGE--KMTLSISVLLSLTVFLLVIVELIPSTSSAVPLIGKYMLFTMVFVIASIVITVIVINTHHRSPSTHV-MP------EWVRKVFIHTIPNVMFFSTMKRPSR----------------------------------------------------------------------------------------------------------------------------------------EKQEKKIFTEDIDISEISGKP------------------------------------------------GPQTMAFHS-----------------------------------------------------------PLIKHPDVKSAIEGVKYIAETMKSEQ-ESNNAAEEWKFVAMVMDHLLLGIF-MLVCIIGTLAVFAGRLIELNQQG--------------------
>a1_wallaby
---------------------------AGLVLGSEHETRLVAKLF--ENYNSVVRPVEDHRQVVEVTVGLQLIQLINVDEVNQIVTTNVRLKQQWIDYNLKWNPE-----EYGGLKKIHIPSENIWRPDFVLYNN--ANGDFAIVKFTKVLLDYTGHITWTPPAIFKSYCEIIVTHFPFDEQNCSMKLGTWTYDGSVVVIYP???--------------????????????????----??????????????--??STYLDITYFFIIRRLPLFYTINLIIPCLLISFLTVLVFYLPSDCGE--KMTLSISVLLSLTVFLLVIVELIPSTSSAVPLIGKYMLFTMVFVIASIIITVIVINTHHRSPSTHV-MP------EWVRKVFIHTIPNVMFFSTMKRPSR----------------------------------------------------------------------------------------------------------------------------------------EKQEKKIFTEDIDISEISGKP------------------------------------------------GPQTMAFHS-----------------------------------------------------------PLIKHPDVKSAIEGVKYIAETMKSEQ-ESNNAAEEWKFVAMVMDHILLGVF-MLVCIIGTLTVFAGRLIELNQQG--------------------
>a1_chick
---------------------------AGPALCYEHETRLVDDLF--REYSKVVRPVENHRDAVVVTVGLQLIQLINVDEVNQIVTTNVRLKQQWTDINLKWNPD-----DYGGVKQIRIPSDDIWRPDLVLYNN--ADGDFAIVKYTKVLLEHTGKITWTPPAIFKSYCEIIVTYFPFDQQNCSMKLGTWTYDGTMVVINPESD--------------RPDLSNFMESGEWVMK----DYRGWKHWVYYACC--PDTPYLDITYHFLMQRLPLYFIVNVIIPCLLFSFLTGFVFYLPTDSGE--KMTLSISVLLSLTVFLLVIVELIPSTSSAVPLIGKYMLFTMVFVIASIIITVIVINTHHRSPSTHT-MP------PWVRKIFIDTIPNIMFFSTMKRPSR----------------------------------------------------------------------------------------------------------------------------------------DKPDKKIFAEDIDISEISGKQ------------------------------------------------GPVPVNFYS-----------------------------------------------------------PLTKNPDVKNAIEGIKYIAETMKSDQ-ESSNAADEWKFVAMVLDHLLLVIF-MLVCIIGTLAVFAGRLIELNQQG--------------------
>a1_zebra_finch
---------------------------AGLARGYEDETRLVEDLF--SNYNKVVRPVEDHRDAVVVTVGLQLIQLISVDEVNQIVTTNVRLKQQWTDVNLRWNPD-----DYGGVKKIRIPSDDIWRPDLVLYNN--ADGDFAIVKYTKVLLEHTGLITWTPPAIFKSYCEIIVTHFPFDQQNCSMKLGTWTYDGTMVVINPESD--------------RPDLSNFMESGEWVMK----DYRGWKHWVYYACC--PDTPYLDITYHFLMQRLPLYFIVNVIIPCLLFSFLTGLVFYLPTDSGE--KMTLSISVLLSLTVFLLVIVELIPSTSSAVPLIGKYMLFTMVFVIASIIITVIVINTHHRSPSTHT-MP------HWVRKIFIDTIPNVMFFSTMKRPSR----------------------------------------------------------------------------------------------------------------------------------------DKQDKNIFAEDIDISDISGKS------------------------------------------------GSMPVNFYS-----------------------------------------------------------PLTKNPDVKNAIEGIKYIAETMKSDQ-EASNAAEEWKFVAMVLDHLLLGIF-MLVCFIGTLAVFAGRLIELNQQG--------------------
>a1_flycatcher
---------------------------AGLALCYEDETRLVEDLF--SNYNKVVRPVEDHRDAVVVTVGLQLIQLISVDEVNQIVTTNVRLKQQWTDVNLKWNPD-----DYGGVKKIRIPSDDIWRPDLVLYNN--ADGDFAIVKYTKVLLEHTGRITWTPPAIFKSYCEIIVTHFPFDQQNCSMKLGTWTYDGTMVVINPESD--------------RPDLSNFMESGEWVMK----DYRGWKHWVYYACC--PDTPYLDITYHFLMQRLPLYFIVNVIIPCLLFSFLTGLVFYLPTDSGE--KMTLSISVLLSLTVFLLVIVELIPSTSSAVPLIGKYMLFTMVFVIASIIITVIVINTHHRSPSTHT-MP------HWVRKIFIDTIPNVMFFSTMKRPSR----------------------------------------------------------------------------------------------------------------------------------------DKQDKSIFAEDIDISDISGKS------------------------------------------------GSVPVNFYS-----------------------------------------------------------PLTKNPDVKNAIEGIKYIAETMKSDQ-EASNAAEEWKFVAMVLDHLLLGIF-MLVCFIGTLAVFAGRLIELNQQG--------------------
>a1_turkey
---------------------------AGPALCYEHETRLVDDLF--RDYNKVVRPVENHRDAVVVTVGLQLIQLINVDEVNQIVTTNVRLKQQWTDINLKWNPD-----DYGGVKQIRIPSDDIWRPDLVLYNN--ADGDFAIVKYTKVLLEHTGKITWTPPAIFKSYCEIIVTYFPFDQQNCSMKLGTWTYDGTMVVINPESD--------------RPDLSNFMESGEWVMK----DYRGWKHWVYYACC--PDTPYLDITYHFLMQRLPLYFIVNVIIPCLLFSFLTGFVFYLPTDSGE--KMTLSISVLLSLTVFLLVIVELIPSTSSAVPLIGKYMLFTMVFVIASIIITVIVINTHHRSPSTHT-MP------HWVRKIFIDTIPNIMFFSTMKRPSR----------------------------------------------------------------------------------------------------------------------------------------DKLDKKIFAEDIDISEISGKQ------------------------------------------------GPVPVNFYS-----------------------------------------------------------PLTKNPDVKNAIEGIKYIAETMKSDQ-ESSNAADEWKFVAMVLDHLLLVIF-MLVCIIGTLAVFAGRLIELNQQG--------------------
>a1_duck
---------------------------AGLALCYEHETRLVEDLF--RDYNKVVRPVEDHRDAVVVTVGLQLIQLINVDEVNQIVTTNVRLKQQWTDVNLKWNPE-----DYGGVKQIRIPSDDIWRPDLVLYNN--ADGDFAIVKYTKVLLEHTGKITWTPPAIFKSYCEIIVTHFPFDQQNCSMKLGTWTYDGTVVVINPESD--------------RPDLSNFMESGEWVMK----DYRGWKHWVYYACC--PDTPYLDITYHFLMQRLPLYFIVNVIIPCLLFSFLTGLVFYLPTDSGE--KMTLSISVLLSLTVFLLVIVELIPSTSSAVPLIGKYMLFTMVFVIASIIITVIVINTHHRSPSTHT-MP------HWVRKIFIDTIPNIMFFSTMKRPSR----------------------------------------------------------------------------------------------------------------------------------------DKPDKRIFAEDIDISEISGKP------------------------------------------------GPMPVNFYS-----------------------------------------------------------PLTKNPDVKNAIEGIKYIAETMKSDQ-ESSNAAEEWKFVAMVIDHLLLGIF-MLVCIIGTLAVFAGRLIELNQQG--------------------
>a1_anole_lizard
----------------------------------SHETRLVSDLF--SKYNKVVRPVSNHRDPVRVTVGLQLIQLINVDEVNQIVTTNVRLKQQWMDVNLKWNPE-----DYGGVKQIRIPSEDIWRPDLVLYNN--ADGDFAINKFTKILLNYTGHITWTPPAIFKSYCEIIVTHFPFDEQNCSMKLGTWTYDGTMVVINPESD--------------RPDLSNYMGSGEWIMK----DYRGWKHEVTYACC--PDLPYLDITYHFVMLRLPLYFIVNVIIPCLLFSFLTGLVFYLPTDSGE--KMTLSISVLLSLTVFLLVIVELIPSTSSAVPLIGKYMLFTMVFVIASIIITVIVINTHHRNPSTHT-MP------QWVRKIFIDTIPNLMFFSTMKRPSK----------------------------------------------------------------------------------------------------------------------------------------NKQEKKIFSEDIDISEISGKQ------------------------------------------------GPATVNFQS-----------------------------------------------------------SLIKNPEVKSAIEGIKYIAETMKSDQ-ESNNAAEEWKFVAMVVDHLLLGIF-MSVCIIGTLAVFAGRLIELHQQG--------------------
>a1_american_alligator
---------------------------AGLVLSSEHETRLVEDLF--QNYNKVVRPVEDHHDTVVVTVGLQLIQLINVDEVNQIVTTNVRLKQQWIDVNLRWNPE-----DYGGVKKIRIPSSDIWRPDLVLYNN--ADGDFAIVKDTRVLLEYTGLIIWTPPAIFKSYCEIIVTHFPFDEQNCTMKLGTWTYDGTVVIINPESD--------------HPDLSNFMESGEWVMK----YYRGWKHWVYYDCC--PDTPYLDITYHFIMQRLPLYFIVNVIIPCLLFSFLTGLVFYLPTDSGE--KMTLSISVLLSLTVFLLVIVELIPSTSSAVPLIGKYMLFTMIFVIASIIITVIVINTHHRSPSTHT-MP------QWVRKIFIDTVPNVMFFSTMKRPSR----------------------------------------------------------------------------------------------------------------------------------------DKQEKRIFTEDIDISEISGKP------------------------------------------------GPTAVSFHS-----------------------------------------------------------PLTKNPDVKSAIEGIKYIAETMKSDQ-ESKNAMEEWKFVAMVIDHLLLGIF-MLVCIIGTLAVFAGRLIELNQQG--------------------
>a1_chinese_softshell_turtle
---------------------------AGLILCSEHETRLVEDLF--KNYNKVVRPVEDHHEAVVVTVGLQLIQLINVDEVNQIVTTNVRLKQQWTDVNLKWNPE-----EYGGLKKIRIPSEIIWRPDIVLYNN--ADGEFAIDQFTKVLLEHTGKITWTPPAIFKSYCEIIVTHFPFDQQNCSMKLGTWTYDGTVVIINPESD--------------RPDMSNFMESGEWVMK----DYRSWKHFVYYACC--PDTPYLDITYHFLMQRLPLYFIVNVIIPCLLFSFLTGLVFYLPTDSGE--KMTLSISVLLSLTVFLLVIVELIPSTSSAVPLIGKYMLFTMVFVIASIIITVIVINTHHRSPSTHV-MP------QWVRKIFIDTIPNVMFFSTMKRPSR----------------------------------------------------------------------------------------------------------------------------------------DKQEKRIFTEDIDISEISGKP------------------------------------------------CPATVNFHS-----------------------------------------------------------PLTKNPDVKSAIEGIKYIAETMKSDQ-ESSNAAEEWKFVAMVIDHLLLGIF-MLVCIIGTLAVFAGRLIELNQQG--------------------
>a1_painted_turtle
---------------------------AGLILCSEHETRLVEDLF--KNYNRVVRPVEDHREAVVVTVGLQLIQLINVDEVNQIVTTNVRLKQQWTDVNLKWNPE-----EYGGLKKIRIPSEIIWRPDLVLYNN--ADGEFAIDQFTKVLLEHTGKITWTPPAIFKSYCEIIVTHFPFDQQNCSMKLGTWTYDGTVVVINPESD--------------RPDMSNFMESGEWVMK----DYRSWKHFVYYACC--PDTPYLDITYHFLMQRLPLYFIVNVIIPCLLFSFLTGLVFYLPTDSGE--KMTLSISVLLSLTVFLLVIVELIPSTSSAVPLIGKYMLFTMVFVIASIIITVIVINTHHRSPSTHI-MP------QWVRKIFIDTIPNVMFFSTMKRPSR----------------------------------------------------------------------------------------------------------------------------------------DKQEKRIFTEDIDISEISGKP------------------------------------------------CPAAVNFHS-----------------------------------------------------------PLTKNPDVKSAIEGIKYIAETMKSDQ-ESSNAAEEWKFVAMVIDHLLLGIF-MLVCIIGTLAVFAGRLIELNQEG--------------------
>a1_xenopus
-------------------------------FSSEDESRLINDLF--KSYNKVVRPVKAFKDKVVVTLGLQLIQLINVDEVNQIVTTNVRLKQQWEDVHLKWNPE-----DYGGIKKVRISSGDIWRPDIVLYNN--ADGDFAIVQETKVLLDYTGKIIWTPPAIFKSYCEMIVTYFPFDLQNCSMKLGTWTYDGSLVVINPESD--------------RPDLSNFMESGEWYMK----DYRGWKHWVYYDCC--PETPYLDITYHFLLQRLPLYFIVNVVIPCLLFSFLTGLVFYLPTDSGE--KITLSVSVLLSLVVFLLVIVELIPSTSSAVPLIGKYMLFTMVFVITSIVITVIVINTHHRSPSTHI-MP------QWLKKIFIETIPRVMFFSTMKRPAQ----------------------------------------------------------------------------------------------------------------------------------------DQQKKKIFTEDIDISDISGKL------------------------------------------------GPAAVKYQS-----------------------------------------------------------PILKNPDVKSAIEGAKYIAETMKSDQ-ESNKASEEWKFVAMVLDHLLLAVF-MIVCIIGTLAIFAGRLIELHMQG--------------------
>a1_tibetan_frog
---------------------------ARLVVSYEHETRLISDLF--KNYNKFVRPVENFSDKVVVTVGLQLIQLINVDEVNQIVATNVRVKQQWVDVNLKWNPA-----DYGGTQKIRIPSSDIWRPDFVLYNN--ADGDFALVKDTKVLVDYTGKITWMPPAIFKSYCEIIVTYFPFDQQNCSMKLGTWTYDGKLVVINPESD--------------RPDLSNFMESGEWKMK----DYRCWKHWVFYTCC--PDVPYLDITYHFVLQRLPLYFIVNVIIPCLLFSFLTGLVFYLPTDSGE--KMTLSISVLLSLTVFLLVIVELIPSTSSAVPLIAKYMLFTMVLVIASIIITVIVINTHHRSPSTHV-MP------AWVRKIFIDTIPNLMFFSTMKRPSQ----------------------------------------------------------------------------------------------------------------------------------------EKQTPKIFAEDIDISEISGKL------------------------------------------------GPAAVTYQS-----------------------------------------------------------PILKNPEVKSAIEGVKYIAETMKSDQ-ESNKASEEWKFVAMVLDHVLLAGF-MIVCVTGTLAVFAGRLIELNSQE--------------------
>a1_coelacanth
---------------------------CCLSLCSYHETRLVSTLF--KNYNKVVRPVEDYSDAVVVTVGLQLIQLISVDEVNQIVTTNVRLKQQWKDVNLEWNPD-----DYGGIKKIRIPSTDIWRPDLVLYNN--ADGDFNIVHQTKVLLEYTGKITWTPPAIFKSYCEIIVTYFPFDLQNCSMKLGTWTYDGTCVVINPESD--------------RPDLSNFMESGEWVMK----DYRGWKHWVYYACC--PETPYLDITYHFLMQRLPLYFIVNVIIPCLLFSFLTGLVFYLPTDSGE--KMTLSISVLLSLTVFLLVIVELIPSTSSAVPLIGKYMLFTMVFVITSIIITVIVINIHHRSPSTHT-MP------MWVRKVRLFIHMLVFVFQKL-------------------------------------------------------------------------------------------------------------------------------------------------------------------------------------------------------------------------------------------------------------------------------------------------------------------------FKYFVLIV?---------------------------------------------------
>a1_zebrafish
---------------------------YGPAVCSEDETRLVKTLF--TGYNKVVRPVSHFKDPVVVTVGLQLIQLISVDEVNQIVTSNVRLKQQWKDVHLQWNPD-----DYGGIRKIRIPSTDLWKPDLVLYNN--ADGDFAIVHETKVLLEHTGMITWTPPAIFKSYCEIVVLHFPFDLQNCSMKLGTWTYDGNLVIINPDSD--------------RPDLSNFMESGEWVMK----DYRSWKHWVYYACC--PDTPYLDITYHFLLLRLPLYFIVNVIIPCMLFSFLTGLVFYLPTDSGE--KMTLSISVLLSLTVFLLVIVELIPSTSSAVPLIGKYMLFTMIFVIASIIITVIVINTHHRSPSTHI-MP------AWVRKIFIDTIPNMMFFSTMKRPSQ----------------------------------------------------------------------------------------------------------------------------------------ERQEKRLFPADFDISDISGKP------------------------------------------------MPASVTYHS-----------------------------------------------------------PITKNPDVRSAIEGVKYIADTMKSDE-ESNNAAEEWKFVAMVLDHILLCVF-MAVCIIGTLGVFAGRLIELSML---------------------
>a1_medaka
---------------------------AGAAFASSDETRLVKTLF--TGYNKVVRPVNHYKDPVVVTVGLQLIQLISVDEVNQIVSSNVRLKQQWKDVNLQWNPE-----DYGGIRKIRVPSTDIWRPDLVLYNN--ADGDFAIVHETKVLLEHTGMITWNPPAIFKSYCEIIVLHFPFDLQNCTMKLGTWTYDGNLVVVNPDSD--------------RPDLSNFMESGEWVMK----DYRGWKHWVYYACC--QDTPYLDITYHFLMLRLPLYFIVNVIIPCMLFSFLTGLVFYLPTDSGE--KMTLSISVLLSLTVFLLVIVELIPSTSSAVPLIGKYMLFTMVFVIASIIITVIVINTHHRSPSTHT-MP------DWVRKVFIETIPNLMFFSTMKRPAK----------------------------------------------------------------------------------------------------------------------------------------EKQNKPVYTAEFDISEISGN-------------------------------------------------QATAVHYQS-----------------------------------------------------------PLTKNPDVRSAIEGVKYIAETMKSDE-ESNNAAEEWKFVAMVLDHILLCVF-MGVCLIGTLGVFAGRLIELSTYEA-------------------
>a1_fugu
---------------------------AGGAWASKDETRLVKTLF--TGYNKVVRPVTHFKDPVVVTVGLQLIQLINVDEVNQIVSSNVRLKQQWKDVNLQWNPD-----DYGGIKKIRVPSTDIWRPDLVLYNN--ADGDFAIVHETKVLLEHTGMITWNPPAIFKSYCEIIVLHFPFDLQNCSMKLGTWTYDGNLVVVNPDSD--------------RPDLSNFMESGEWVMK----DFRGWKHWVYYACC--PDTPYLDITYHFLMLRLPLYFIVNVIIPCMLFSFLTGLVFYLPTDSGE--KMTLSISVLLSLTVFLLVIVELIPSTSSAVPLIGKYMLFTMVFVIASIIITVIVINTHHRSPSTHT-MP------EWVRTVFIETIPNIMFFSTMKRPGK----------------------------------------------------------------------------------------------------------------------------------------EKQNKSIQPADFDISEISGN-------------------------------------------------QATAVPYQT-----------------------------------------------------------SLTKNPDVRSAIEGVKYIAETMKSDE-ESNNAAEEWKFVAMVLDHILLCVF-MAVCLIGTLGVFAGRLIELSML---------------------
>a2_human
--------------------SPSPTALPQGGSHTETEDRLFKHLF--RGYNRWARPVPNTSDVVIVRFGLSIAQLIDVDEKNQMMTTNVWLKQEWSDYKLRWNPT-----DFGNITSLRVPSEMIWIPDIVLYNN--ADGEFAVTHMTKAHLFSTGTVHWVPPAIYKSSCSIDVTFFPFDQQNCKMKFGSWTYDKAKIDLEQMEQ--------------TVDLKDYWESGEWAIV----NATGTYNSKKYDCC--AEI-YPDVTYAFVIRRLPLFYTINLIIPCLLISCLTVLVFYLPSDCGE--KITLCISVLLSLTVFLLLITEIIPSTSLVIPLIGEYLLFTMIFVTLSIVITVFVLNVHHRSPSTHT-MP------HWVRGALLGCVPRWLLMNRPPPP-------------------------VELCHP------------------LRLKL---------------------------SPSYHWLESN------------------------------------------VDAEER----EVV--VEEEDRWACAGHV--------------------------APSVGTLCSHGHLHSGASGPKAEALLQEG----------------------------------------------------------ELLLSP-HMQKALEGVHYIADHLRSED-ADSSVKEDWKYVAMVIDRIFLWLF-IIVCFLGTIGLFLPPFLAGMI----------------------
>a2_chimp
--------------------SPSPTALPQGGSHTETEDRLFKHLF--RGYNRWARPVPNTSDVVIVRFGLSIAQLIDVDEKNQMMTTNVWLKQEWSDYKLRWNPA-----DFGNITSLRVPSEMIWIPDIVLYNN--ADGEFAVTHMTKAHLFSTGTVHWVPPAIYKSSCSIDVTFFPFDQQNCKMKFGSWTYDKAKIDLEQMEQ--------------TVDLKDYWESGEWAIV----NATGTYNSKKYDCC--AEI-YPDVTYAFIIRRLPLFYTINLIIPCLLISCLTVLVFYLPSNCGE--KITLCISVLLSLTVFLLLITEIIPSTSLVIPLIGEYLLFTMIFVTLSIVITVFVLNVHHRSPSTHT-MP------HWVRGTLLGCVPRWLLMNRPPPP-------------------------LELCHP------------------LHLKL---------------------------SPSYHWLESN------------------------------------------VDAEER----EVV--VEEEDRWACAGHV--------------------------APSVGTLCSHGHLHSGASGPKAEALLQEG----------------------------------------------------------ELLLSP-HMQKALEGVHYIADHLRSED-ADSSVKEDWKYVAMVIDRIFLWLF-IIVCFLGTIGLFLPPFLAGMI----------------------
>a2_rat
-------------------------VLTQQGSHTHAEDRLFKHLF--GGYNRWARPVPNTSDVVIVRFGLSIAQLIDVDEKNQMMTTNVWLKQEWNDYKLRWDPA-----EFGNVTSLRVPSEMIWIPDIVLYNN--ADGEFAVTHMTKAHLFFTGTVHWVPPAIYKSSCSIDVTFFPFDQQNCKMKFGSWTYDKAKIDLEQMER--------------TVDLKDYWESGEWAII----NATGTYNSKKYDCC--AEI-YPDVTYYFVIRRLPLFYTINLIIPCLLISCLTVLVFYLPSECGE--KITLCISVLLSLTVFLLLITEIIPSTSLVIPLIGEYLLFTMIFVTLSIVITVFVLNVHHRSPSTHN-MP------NWVRVALLGRVPRWLMMNRPLPP-------------------------MELHGS------------------PDLKL---------------------------SPSYHWLETN------------------------------------------MDAGEREETEEEEEEE-DENICVCAGLP--------------------------DSSMGVLYGHGGLHLRAMEPETKTPSQAS----------------------------------------------------------EILLSP-QIQKALEGVHYIADRLRSED-ADSSVKEDWKYVAMVVDRIFLWLF-IIVCFLGTIGLFLPPFLAGMI----------------------
>a2_mouse
-------------------------VLAQQGSHTHAEDRLFKHLF--GGYNRWARPVPNTSDVVIVRFGLSIAQLIDVDEKNQMMTTNVWLKQEWNDYKLRWDPA-----EFGNITSLRVPSEMIWIPDIVLYNN--ADGEFAVTHMTKAHLFFTGTVHWVPPAIYKSSCSIDVTFFPFDQQNCKMKFGSWTYDKAKIDLEQMER--------------TVDLKDYWESGEWAII----NATGTYNSKKYDCC--AEI-YPDVTYYFVIRRLPLFYTINLIIPCLLISCLTVLVFYLPSECGE--KITLCISVLLSLTVFLLLITEIIPSTSLVIPLIGEYLLFTMIFVTLSIVITVFVLNVHHRSPSTHN-MP------NWVRVALLGRVPRWLMMNRPLPP-------------------------MELHGS------------------PGLKL---------------------------SPTYHWLETN------------------------------------------MDAEEREETEEEEEEEEDENICMCAGLP--------------------------DSSMGVLYGHGSLHLRAMGPEAKTPSQAS----------------------------------------------------------EILLSP-QIQKALEGVHYIADHLRSED-ADSSVKEDWKYVAMVVDRIFLWLF-IIVCFLGTIGLFLPPFLAGMI----------------------
>a2_cat
------------------------PTLPSCPQGQHTEDRLFKHLF--RGYNRWARPVPNTSDVVIVRFGLSIAQLIDVDEKNQMMTTNVWLKQEWNDYKLHWNPA-----DFGNITSLRVPSEMIWIPDIVLYNN--ADGEFAVTHMTKAHLFSTGTVHWVPPAIYKSSCSIDVTFFPFDQQNCKMKFGSWTYDKAKIDLEQTEQ--------------TVDLKDYWESGEWAII----NATGTYNTKKYDCC--AEI-YPDVTYYFVIRRLPLFYTINLIIPCLLISCLTVLVFYLPSDCGE--KITLCISVLLSLTVFLLLITDIIPSTSLVIPLIGEYLLFTMIFVTLSIVITVFVLNVHHRSPRTHT-MP------HWVRVAFLGCVPRWLLMNRPVPP-------------------------LEPRDP------------------PDLKP---------------------------SSSHYWLETN------------------------------------------VDAEER----EEE--KEEEDRWGWAAHV--------------------------SPSMGVLHGHGGLHQGASGPRVEVQLQEG----------------------------------------------------------GLLLSP-RIQKALEGVHYIADHLRSED-ADSSVKEDWKYVAMVIDRIFLWLF-IIVCFLGTIGLFLPPFLAGMI----------------------
>a2_dog
---------------------------AQRASHTQAEDRLFKHLF--KGYNRWARPVPNTSDVVIVRFGLSIAQLIDVDEKNQMMTTNVWLKQEWTDYKLHWNPA-----DFGNITSLRVPSEMIWIPDIVLYNN--ADGEFAVTHMTKAHLFSTGTVHWVPPAIYKSSCSIDVTFFPFDQQNCKMKFGSWTYDKAKIDLEQMEQ--------------MVDLKDYWESGEWAIV----NATGTYNTKKYDCC--AEI-YPDVTYYFVIRRLPLFYTINLIIPCLLISCLTVLVFYLPSDCGE--KITLCISVLLSLTVFLLLITDIIPSTSLVIPLIGEYLLFTMIFVTLSIVITVFVLNVHHRSPSTHT-MP------RWVRVAFLGCVPRWLLMNRPLPP-------------------------LEPHDA------------------PDLKP---------------------------SSSYHWLETN------------------------------------------VDAEER----EEEGEEEEEDRWVWAAHS--------------------------SPAVGALCSHGGLHQRASGPRAEAQLQEG----------------------------------------------------------GLLLSP-RIQKALEGVHYIADHLRSED-ADSSVKEDWKYVAMVIDRIFLWLF-IIVCFLGTVGLFLPPFLAGMI----------------------
>a2_megabat
--------------------SPSTAQAPQARPG-QAEDRLFKHLF--RGYNRWARPVPNTSDVVIVRFGLSIAQLIDVDEKNQMMTTNVWLKQEWSDHKLHWNPA-----DFGNVTSLRVPSEMIWIPDIVLYNN--ADGEFAVTHMTKAHLFSTGVVHWVPPAIYKSSCSIDVTFFPFDQQNCKMKFGSWTYDKAKIDLEQMEQ--------------TVD-KDYWESGEWAIV----NATGTYNTKKYDCC--TEI-YPDVTYYFVIRRLPLFYTINLIIPCLLISCLTVLVFYLPSDCGE--KITLCISVLLSLTVFLLLITEIIPSTSLVIPLIGEYLLFTMIFVTLSIIITVFVLNVHHRSPKTHN-MP------HWVKVAFLGCVPRWLLMNRPLPP-------------------------LELHDP------------------PDLKL---------------------------SSSYHWLETN------------------------------------------VDAEER----EEE--EEEEDRW--------------------------------HPSMGVLYSHGGLHPEVSGPKVEAHLQKG----------------------------------------------------------GPLLSP-RMLKALEGVHFIADHLRSED-ADSSVKEDWKYVAMVIDRIFLWLF-IIVCFLGTVGLFLPPYLAGMI----------------------
>a2_microbat
---------------------LTPAASAPRAPHTQAEDRLFKHLF--RAYNRWARPVPHTSDVVIVRFGLSIAQLIDVDEKNQMMTTNVWLKQEWSDHKLRWNPA-----EFGNITSLRVPSEMIWIPDIVLYNN--ADGEFVVNHMTKAHLFSTGTVHWVPPAIYKSSCSIDVTFFPFDQQNCKMKFGSWSYDKAKIDLQPMEQ--------------TVDLKDYWESGEWAIV----NATGTYNTKKYDCC--AEI-YPDVTYYFVIRRLPLFYTINLIIPCLLISFLTVLVFYLPSDCGE--KITLCISVLLSLTVFLLLITEIIPSTSLVIPLIGEYLLFTMIFVTLSIVITVFVLNVHHRSPRTHN-MP------RWVRGAFLSRVSRWLLMKRPLPP-------------------------LELHGS------------------PDLKL---------------------------DPPYYWLETN------------------------------------------LDALRGR---RTRRGGGDERRGGQMGAI--------------------------PLTVSLQPWWSAQRLSVQG---DGPLLKG----------------------------------------------------------G-LSCH-SHAEALEGVHYMLS---------TAVKEDWKYVAMVIDRIFLWLF-VIVCILGTV????????????----------------------
>a2_cow
-------------------------VSSKRAPHTQAEDRLFKHLF--RGYNRWARPVPNTSDVVIVRFGLSIAQLIDVDEKNQMMTTNVWLKQEWSDYKLRWNPV-----DFGNITSLRVPSEMIWIPDIVLYNN--ADGEFVVTHMTKAHLFSSGLLHWAPPAIYKSSCSIDVTFFPFDQQNCKMKFGSWSYDKAKIDLVQMEQ--------------TVDLKDYWESGEWAIV----NATGTYNTKKYDCC--AEV-YADVTYYFVIRRLPLFYTINLIIPCLLISCLTVLVFYLPSDCGE--KITLCISVLLSLTVFLLLITEIIPSTSLVIPLISEYLLFTMIFVTLSIVITVFVLNVHHRSASTHN-MP------HWVRVAFLGCVSRWLLISRPLPP-------------------------LELRDT------------------PDLKP---------------------------CPSYHWLETN------------------------------------------VDVEER----EEE-EEEEEGRWVCVGPS--------------------------SPSVG-VYTRGSLHPVASGPRAEAQVPEG----------------------------------------------------------GLLLSP-RVQKALEGVHYIADHLRAED-ADSSVKEDWRYVAMVIDRIFLWLF-ILVCFLGTVGLFLPPFLAGMI----------------------
>a2_opossum
-----------------------------HASHALDEDRLFKKLF--RGYNRWSRPVQNSSDVVIIRFGLSIAQLIDVDEKNQMMTTNVWLKQEWSDYKLRWNPT-----DYGNITSIRVPSELIWIPDIVLYNN--ADGEFIVTHMTKAHLFFTGTVKWAPPAIYKSSCSIDVTFFPFDQQNCKMKFGSWTYDKAKIDLEQMEQ--------------MVDLKDYWESGEWAII----NAVGTYNTKKYDCC--VEI-YPDITYFFIIRRLPLFYTINLIIPCLLISCLTVLVFYLPSDCGE--KITLCISVLLSLTVFLLLITEIIPSTSLVIPLIGEYLLFTMIFVTLSIVITVFVLNVHHRSPGTHN-MP------HWVRVAFLGCIPRWLWMNRPLPV-------------------------LEFHDN------------------PGQKL---------------------------SSTHHWLDTN------------------------------------------VDEDKK-----------SEENWEFSGHS--------------------------SPVIDTLYHHCGHHHESPCFKAGTQLPET----------------------------------------------------------EFLLPP-SIQKALEGVHYIADHLRTED-ADFSVKEDWKYVAMVIDRIFLWMF-IIICFLGTIGLFLPPLLA-------------------------
>a2_wallaby
-----------------------------------?EDRFFNIF?--RGYKR??GPVPN?FDV?IIRFGLSIAQLIDVDEKNQMMTTNVWVKQEWRDYKLRWDPM-----DYENVTSIRIPSELIWRPDIVLYNN--ADGEFAVTHMTKAHLFFTGTVKWAPPAIYKSSCSIDVTFFPFDQQNCKMKFGSWTYDKAKIDLEQMEQ--------------MVDLKDYWESGEWAII----NAVGTYNTKKYDCC--VEI-YPDITYFFIIRRLPLFYTINLIIPCLLISCLTVLVFYLPSDCGE--KITLCISVLLSLTVFLLLITEIIPSTSLVIPLIGEYLLFTMIFVTLSIVITVFVLNVHHRSPGTHI-MP------YWVRVAFLGCIPRWLWMNRPLPV-------------------------LELHHR------------------PGQKL---------------------------STTHHWLDTN------------------------------------------IDEDEKE--------VEEEESWEFSDHS--------------------------SPVIDTLYCHCGHHHGSPCSKAGTQLLET----------------------------------------------------------GFFLTP-SIQKALEGVHYIADHLRTED-ADFSVKEDWKYVAMVIDRIFLWMF-IIVCFLGTIGLFLPPLIAGMI----------------------
>a2_chick
------------------------ATREQKQPHGFAEDRLFKHLF--TGYNRWSRPVPNTSDVVIVKFGLSIAQLIDVDEKNQMMTTNVWLKQEWSDYKLRWNPE-----DFDNVTSIRVPSEMIWIPDIVLYNN--ADGEFAVTHMTKAHLFSNGKVKWVPPAIYKSSCSIDVTYFPFDQQNCKMKFGSWTYDKAKIDLENMEH--------------HVDLKDYWESGEWAII----NAIGRYNSKKYDCC--TEI-YPDITFYFVIRRLPLFYTINLIIPCLLISCLTVLVFYLPSDCGE--KITLCISVLLSLTVFLLLITEIIPSTSLVIPLIGEYLLFTMIFVTLSIIITVFVLNVHHRSPSTHT-MP------HWVRSFFLGFIPRWLFMKRPPLL-----LPTEG--------------TTGQYDP------------------PGTRL---------------------------STSRCWLETD------------------------------------------VDDKWEEEEEEEEEEEEEEEEEKAYPSR---------------------VPSGGSQGTQCHYSCGRQAGKASGGPAPQVPLKG--------------------------------------------------EEVGS-DQGLTLSP-SILRALEGVQYIADHLRAED-ADFSVKEDWKYVAMVIDRIFLWMF-IIVCLLGTVGLFLPPYLAGMI----------------------
>a2_flycatcher
------------------------TAAGQRRSH--AEDRLFKRLF--SGYNRWSRPVPNTSDVVIVRFGLSIAQLIDVDEKNQMMTTNVWLKQEWSDYKLRWDPA-----EYDNVTSIRVPSEMIWIPDIVLYNN--ADGEFAVTHMTKAHLFWDGTVKWVPPAIYKSSCSIDVTFFPFDQQNCKMKFGSWTYDKAKIDLENMDH--------------HVDLKDYWESGEWAII----NAISTYTSKKYDCC--TEI-YPDITFYFVIRRLPLFYTINLIIPCLLISCLTVLVFYLPSDCGE--KITLCISVLLSLTVFLLLITEIIPSTSLVIPLIGEYLLFTMIFVTLSIIITVFVLNVHHRSPSTHT-MP------RWVRGFFLDLVPRWLFMRRPPALP----MSPQG--------------TGGQYDH------------------PGARL---------------------------STSQCWLETD------------------------------------------VDDKWEEEEEEEEEEEE---DRKTYPGNP--------------------VESQESQFHYGKASRGSAPRGSSKGEEEEEEEEEKEKEKEDE------------------------------------------EEEGS-EQGLALSP-RILKALEGVQYIADHLRAED-ADFSVKEDWKYVAMVIDRIFLWMF-IIVCLLGTVGLFLPPYLAGMI----------------------
>a2_turkey
------------------------AAREQKQPHGFAEDRLFKHLF--TGYNRWSRPVPNTSDVVIVKFGLSIAQLIDVDEKNQMMTTNVWLKQEWSDYKLRWNPE-----DFDNVTSIRVPSEMIWIPDIVLYNN--ADGEFAVTHMTKAHLFSNGKVKWVPPAIYKSSCSIDVTYFPFDQQNCKMKFGSWTYDKAKIDLENMEH--------------HVDLKDYWESGEWAII----NAIGRYNSKKYDCC--TEI-YPDITFYFVIRRLPLFYTINLIIPCLLISCLTVLVFYLPSDCGE--KITLCISVLLSLTVFLLLITEIIPSTSLVIPLIGEYLLFTMIFVTLSIIITVFVLNVHHRSPSTHT-MP------HWVRSFFLGFIPRWLFMKRPPVL-----LPAEG--------------TTGQYDP------------------PGTRL---------------------------STSRCWLETD------------------------------------------VDDKWEEEEEEEEEEEEEEEEEKTYPSR---------------------VPSGGSQGTQCRYSCGRQTGKASGGPAPQVPLKG--------------------------------------------------EEVGS-DQGLTLSP-SILRALEGVQYIADHLRAED-ADFSVKEDWKYVAMVIDRIFLWMF-IIVCLLGTVGLFLPPYLAGMI----------------------
>a2_anole_lizard
------------------------PASVQSRTQTQAEERLFRYLF--NTYNKWSRPVPNTSDVVIVRFGLSIAQLIDVDEKNQMMTTNVWLKQEWNDYKLQWNPL-----DFDNVTSIRVPSEMIWIPDIVLYNN--ADGEFAVTHMTKAHLFSNGSIKWVPPAIYKSSCSIDVTFFPFDQQNCKMKFGSWTYDKAKIDLESMEH--------------QVDLKDYWESGEWAII----NAVGTYNTKKYDCC--TEI-YPDITYSFVIRRLPLFYTINLIIPCLLISCLTVLVFYLPSDCGE--KITLCISVLLSLTVFLLLITEIIPSTSLVIPLIGEYLLFTMIFVTLSIVITVFVLNVHHRSPSTHK-MP------RWVRNFFLDFVPRWLFMRRPPLVPPGLKAAGEE--------------TVGQYDV------------------PPANL---------------------------STSQCWLEAD------------------------------------------LHDKWDGEEEEGGEERRRRGQLPLQGLC-------------------------HNHCLQYRYTCARHLGRSFVELIQRPAAKT--------------------------------------------------ENLATSEPGLQLSP-GILKALEGVHYIANHLRAED-ADFSVKEDWKYVAMVIDRIFLWMF-VIVCLLGTIGLFLPPFLAGMI----------------------
>a2_american_alligator
------------------------ALSLQAQTHSHAEERLFKYLF--SGYNRWSRPVPNISDVVIVRFGLSIAQLIDVDEKNQMMTTNVWLKQEWSDYKLRWNPA-----DFDNVTSIRVPSEMIWIPDIVLYNN--ADGEFAVTHMTKAHLFSSGRVKWVPPAIYKSSCSIDVTFFPFDQQNCKMKFGSWTYDKAKIDLESMER--------------QVDLKDYWESGEWAIV----NAVGTYNTKKYDCC--AEI-YPDITYCFVIRRLPLFYTINLIIPCLLISCLTVLVFYLPSDCGE--KITLCISVLLSLTVFLLLITEIIPSTSLVIPLIGEYLLFTMIFVTLSIVITVFVLNVHHRSPSTHK-MP------RWVRGVFLDFIPRWLFMKRPPGAG--------M--------------LLGQYGP------------------PGAHL---------------------------STSRCWLETD------------------------------------------VDDQWDEEEEEEEEESMRP------CSS-------------------------RGHSLQHRYSCGRHLGRVPGSQAQRPPTKG--------------------------------------------------DSLGP-DPGLLLSP-SLLRALEGVHYIADHLRAED-ADFSVKEDWKYVAMVIDRIFLWMF-IIVCLLGTIGLFLPPFLAGMI----------------------
>a2_chinese_softshell_turtle
------------------------SVSIQDRTHTHAEERLFKYLF--TSYNRWSRPVSNISDVVIIRFGLSIAQLIDVDEKNQMMTTNVWLKQEWSDYKLRWNPA-----DFDNVTSIRVPSEMIWIPDIVLYNN--ADGEFAVTHMTKAHLFSNGKVKWMPPAIYKSSCSIDVTFFPFDQQNCKMKFGSWTYDKAKIDLESMER--------------DVDLKDYWESGEWAII----TAVGTYNTKKYDCC--TEI-YPDITYYFVIRRLPLFYTINLIIPCLLISCLTVLVFYLPSDCGE--KITLCISVLLSLTVFLLLITEIIPSTSLVIPLIGEYLLFTMIFVTLSIVITVFVLNVHHRSPSTHK-MP------RWVRSVFLHVIPRWLFMRRPPGLAP-----GEE--------------PTGQYDP------------------PGIRL---------------------------SASWGWPSTD------------------------------------------IDDTWEEEEEEEEE-RRHPGHVTLQTGT-------------------------HKHSVQCRSSCSHHLGRGLGARARRPPANE--------------------------------------------------DSLVL-EPGLLLCP-RILKALEGVQYIADHLRAED-ADFSVKEDWKYVAMVIDRIFLWMF-IIVCLLGTIGLFLPPFLAGMI----------------------
>a2_painted_turle
------------------------SVSIQDRTHSHAEERLFKYLF--TSYNRWSRPVPNISDVVIVRFGLSIAQLIDVDEKNQMMTTNVWLKQEWSDYKLRWNPA-----DFDNVTSIRVPSEMIWIPDIVLYNN--ADGEFAVTHMTKAHLFSNGKVKWVPPAIYKSSCSIDVTFFPFDQQNCKMKFGSWTYDKAKIDLESMER--------------DVDLKDYWESGEWAII----NAVGTYNTKKYDCC--TEI-YPDITYCFIIRRLPLFYTINLIIPCLLISCLTVLVFYLPSDCGE--KITLCISVLLSLTVFLLLITEIIPSTSLVIPLIGEYLLFTMIFVTLSIVITVFVLNVHHRSPSTHK-MP------RWVRAAFLDFIPRWLFMRRPPVLTP-----RQG--------------LSGEYDP------------------PGVRL---------------------------STSRGWLETD------------------------------------------VDDTWEEEEEEEEEERRHPGRAPLQTGS-------------------------HKHSVQYRSGCGRHLGRGRGARAQRPPAKG--------------------------------------------------DSLGS-DPRLLLSP-SILKALEGVHYIADHLRAED-ADFSVKEDWKYVAMVIDRIFLWMF-IIVCLLGTIGLFLPPFLAGMI----------------------
>a2_xenopus
------------------------TVSCMERTRTHAEERLFKRLF--TGYNRWSRPVPNTSDVVIVKFGLSIAQLIDVDEKNQMMTTNVWLKQEWNDYKLRWNPA-----DYDNVTSIRVPSEMIWIPDIVLYNN--ADGEFAITHMTKAHLFHNGKVKWVPPAIYKSSCSIDVTFFPFDQQSCKMKFGSWTYDKAWLDLESMER--------------NVDLKDYWESGEWAIV----NAVGKYNSKKYDCC--TEI-YPDITYYFIIRRLPLFYTINLIIPCLLISCLTVLVFYLPSDCGE--KITLCISVLLSLTVFLLLITEIIPSTSLVIPLIGEYLLFTMIFVTLSIVITVFVLNVHHRSPSTHK-MP------LWVRSVFLDHIPRWLFMKRPPAP-------VEE--------------VVSQYDA------------------PELKL---------------------------STSKYWMETD------------------------------------------VDDKWAEPEAELQTCHVR------HMTT-------------------------HNQSLQYRYDYNHHVSGGQSQTPRHSSTET------------------------------------------------------A-ESSFLLSP-SVLKALEGVHYIANHLRAED-ADFSVKEDWKYVAMVIDRIFLWMF-IIVCLLGTVGLFLPPFLAGMI----------------------
>a2_tibetan_frog
------------------------TVSCLQRTRSHAEERLFKSLF--NGYNRWSRPVPNTSDVVIVKFGLSIAQLIDVDEKNQMMTTNVWLKQEWNDYKLQWNPA-----DYDNVTSIRVPSEMIWIPDIVLYNN--ADGEFAITHMTKAHLFHTGKVQWVPPAIYKSSCSIDVTFFPFDQQSCKMKFGSWTYDKANIDLESMEH--------------NVDLKDYWESGEWAIV----KAVGTYNSKKYDCC--TEI-YPDITYYFIIRRLPLFYTINLIIPCLLISCLTVLVFYLPSDCGE--KITLCISVLLSLTVFLLLITEIIPSTSLVIPLIGEYLLFTMIFVTLSIVITVFVLNVHHRSPSTHK-MP------LWVRSVFLEHIPRWLFMKRPPAP-------VEK--------------IISQYDT------------------PELKL---------------------------STSKYWMETN------------------------------------------VDEKWGEPEAELQPCNVH------HVST-------------------------HNHNLQYRYDYNHPVPGGQCQTPRQNKAEN------------------------------------------------------S-ESNFLLSP-SILKALEGVHYIADHLRAED-ADFSVKEDWKYVAMVIDRIFLWMF-IIVCLLGTLGLFLPPFLAGMI----------------------
>a2_coelacanth
------------------------AVACHMKTRTHAEERLFNSLF--TAYNRLSRPVSNISDVVIVKFGLSIAQLIDVDEKNQMMTTNVWLNQEWNDYKLRWNPA-----DYDNVTSIRVPSEIIWIPDIVLYNN--ADGEFAVTHMTKAHLFHTGKIQWVPPAIYKSSCSIDVTFFPFDQQNCKMKFGSWTYDRAKIDLQSIDK--------------NVDLRDYWESGEWAIV----HAVGTYNTKKYDCC--FEI-YSDITYSFIIRRLPLFYTINLIIPCLLISCLTVLVFYLPSGCGE--KITLCISVLLSLTVFLLLITEIIPSTSLVIPLIGEYLLFTMIFVTLSIVITVFVLNVHHRSMSTHK-MP------QWVRVVFLDFVPRWLCMKRPEPSK-----VLDD--------------TFVNHYS-----------------FSDFKL---------------------------STSDSWWDTD------------------------------------------IDGNLEEADSGLHSCHTRETGSHNHSIQ----------------------------YDHYRQENGRVNEPLNPTNMDNLESDS----------------------------------------------------------NILLSP-SILQALEGVQYIADHLRAAD-ADFSVKEDWKYVAMVIDRIFLWMF-IIVCLLGTMGLFLPPWLAGMI----------------------
>a2_medaka
------------------------AVFCYDKSHAHAEEELFKTLF--TGYNKWSRPVPNISDVVIVKFGLSIAQLIDVDEKNQMMTTNVWLKQEWNDYKLRWKPS-----DYDNVTSIRVPSELIWVPDIVLYNN--ADGEFAVTHMTKAHLFHTGKVRWVPPAIYKSSCSIDVTFFPFDQQNCKMKFGSWTYDKAKIDLERIEN--------------TVDLNNYWESGEWAII----NAVGTYNTKKYDCC--HEI-YPDITYFFIIRRLPLFYTINLIIPCLLISCLTVLVFYLPSDCGE--KITLCISVLLSLTVFLLLITEIIPSTSLVIPLIGEYLLFTMIFVTLSIVITVFVLNVHHRSPSTHK-MP------RWVHTVFLDLIPRWLFMRRPAPNGRRRRLLLLQ--------------QDGALER----LQP---------RGSALDI---------------------------STSSTWLREGAV----------------------------------------LEKTGRSCYEDLELGT-LRSYFSFRPPSPR-----------PPGQTPPQQLKTPQNSQSWREGGGGPNRQMGGARVDSPKVQCAE--------------------------------------------------SES-----LLSP-CVMRALEGVHYIADHLRAED-ADFSVKEDWKYVAMVIDRIFLWMF-IIVCLLGTIGLFLPPWLAGMI----------------------
>a2_fugu
------------------------TVLCSQKTHSHAEDDLFKKLF--AGYNKYSRPVPNVTDVVIVKFGLSIAQLIDVDEKNQMMTTNVWLKQEWNDYKLRWRPS-----DYDNVTSIRVPSELIWVPDIVLYNN--ADGEFAVTHMTKAHLFYNGKILWVPPAIYKSSCSIDVTFFPFDQQNCKMKFGSWTYDKAKIDLERIEN--------------TVDLNNYWESGEWAII----NAVGTYNTKKYDCC--HEI-YPDITYFFIIRRLPLFYTINLIIPCLLISCLTVLVFYLPSDCGE--KITLCISVLLSLTVFLLLITEIIPSTSLVIPLIGEYLLFTMIFVTLSIVITVFVLNVHHRSPSTHK-MP------RWVHSVFLDLIPRWLFMRRPAPDGRRRRLLLLQ--------------QEVMAERRRGRLTG---------YKSGNYL---------------------------STSANWLMDGSL----------------------------------------SDEPNRNSYEDLELGM-LTSYFSFRPPSPR-----------PLGTPPP----TQQNSQKKQDGPVGTNKQLSGARITAQRLTKAD--------------------------------------------------STVSDSSFLLSP-SIIRALEGVHYIADHLRAED-ADFSVKEDWKYVAMVIDRIFLWMF-IIVCLLGTIGLFLPPWLAGMI----------------------
>a2_zebrafish
------------------------PVLSDGWIHAHAEDKLFHKLF--IGYNKWSRPVRNISDVVIVKFGLSIAQLIDVDEKNQMMTTNVWLKQEWNDYKLRWNPS-----EFDNVTSIRVPSEMIWVPDIVLYNN--ADGEFAVTHMTKAHLFHTGKVSWVPPAIYKSSCSIDVTFFPFDQQNCKMKFGSWTYDKAKIDLEQIEG--------------TVDLKDYWESGEWAII----NAVGTYNTKKYDCC--HEI-YPDITYFFIIRRLPLFYTINLIIPCLLISCLTVLVFYLPSDCGE--KITLCISVLLSLTVFLLLITEIIPSTSLVIPLIGEYLLFTMIFVTLSIVITVFVLNVHHRSPSTHS-MP------RWVHSVFLDHIPRWLFMRRPEPEKKPK---------------------------------------------KTANL---------------------------STSKSWFQQETG----------------------------------------VDG---LVCQDMEFGIGLSTSISSPSATSL-----------HLSDSEP----LLQKYELQHLG------HVVNLCQHPAKLGNLV--------------------------------------------------SEPG---LLFSP-CVLRALEGVRYIADHLRAED-EDFSVKEDWKYVAMVIDRIFLWMF-IIVCLLGTIGLFLPPWLSGMI----------------------
>a4_human
-------------------------ASSHVETRAHAEERLLKKLF--SGYNKWSRPVANISDVVLVRFGLSIAQLIDVDEKNQMMTTNVWVKQEWHDYKLRWDPA-----DYENVTSIRIPSELIWRPDIVLYNN--ADGDFAVTHLTKAHLFHDGRVQWTPPAIYKSSCSIDVTFFPFDQQNCTMKFGSWTYDKAKIDLVNMHS--------------RVDQLDFWESGEWVIV----DAVGTYNTRKYECC--AEI-YPDITYAFVIRRLPLFYTINLIIPCLLISCLTVLVFYLPSECGE--KITLCISVLLSLTVFLLLITEIIPSTSLVIPLIGEYLLFTMIFVTLSIVITVFVLNVHHRSPRTHT-MP------TWVRRVFLDIVPRLLLMKRPSVVKDNCRRLIES---MHKMASAPRFWPEPEGEPPATSGTQSLHPP-------SPSFCVPLDVPAEPGP------------SCKSPSDQLPPQQPLEAEKASP------------------------------HPSPGPCRPP-HGTQAPGLAKARSLSVQHMSS---------------PGEAVEGGVRCRSRSIQYCVPRDDAAPEADGQAAGALAS-RNTHSAELPPPDQPSPCKCTCKK-------------EPSSVSPSATVKTRSTKAPPPHLPLSP-ALTRAVEGVQYIADHLKAED-TDFSVKEDWKYVAMVIDRIFLWMF-IIVCLLGTVGLFLPPWLAGMI----------------------
>a4_chimp
-------------------------ASSHVETRAHAEERLLKKLF--SGYNKWSRPVANISDVVLVRFGLSIAQLIDVDEKNQMMTTNVWVKQEWHDYKLRWDPA-----DYENVTSIRIPSELIWRPDIVLYNN--ADGDFAVTHLTKAHLFHDGRVQWTPPAIYKSSCSIDVTFFPFDQQNCTMKFGSWTYDKAKIDLVNMHS--------------RVDQLDFWESGEWVIV----DAVGTYNTRKYECC--AEI-YPDITYAFVIRRLPLFYTINLIIPCLLISCLTVLVFYLPSECGE--KITLCISVLLSLTVFLLLITEIIPSTSLVIPLIGEYLLFTMIFVTLSIVITVFVLNVHHRSPRTHT-MP------TWVRRVFLDIVPRLLLMKRPSVVKDNCRRLIES---MHKMASAPRFWPEPEGEPPATSGTQSLHPP-------SPSFCIPLDVPAEPGP------------SCKSPSDQLPAQQPLEAEKASP------------------------------HASPGPCRPP-HGTQAPGLAKARSLSVQHMSS---------------PGEAVEGGIRCRSRSIQYCVPRDDATSEAGGQAAGALAS-RNTHSAELPPPDRPSPCKCTCKK-------------EPSSVSPSATVKARSTKAPPRHLPLSP-ALTRAVEGVQYIADHLKAED-TDFSVKEDWKYVAMVIDRIFLWMF-IIVCLLGTVGLFLPPWLAGMI----------------------
>a4_mouse
-------------------------ASSHIETRAHAEERLLKRLF--SGYNKWSRPVANISDVVLVRFGLSIAQLIDVDEKNQMMTTNVWVKQEWHDYKLRWDPG-----DYENVTSIRIPSELIWRPDIVLYNN--ADGDFAVTHLTKAHLFYDGRVQWTPPAIYKSSCSIDVTFFPFDQQNCTMKFGSWTYDKAKIDLVSMHS--------------RVDQLDFWESGEWVIV----DAVGTYNTRKYECC--AEI-YPDITYAFIIRRLPLFYTINLIIPCLLISCLTVLVFYLPSECGE--KVTLCISVLLSLTVFLLLITEIIPSTSLVIPLIGEYLLFTMIFVTLSIVITVFVLNVHHRSPRTHT-MP------AWVRRVFLDIVPRLLFMKRPSVVKDNCRRLIES---MHKMANAPRFWPEPESEPGILGDICNQGLS------PAPTFCNRMDTAVETQP------------TCRSPSHKVPDLKTSEVEKASP------------------------------CPSPGSCHPP-NSSGAPVLIKARSLSVQHVPS---------------SQEAAEGSIRCRSRSIQYCVSQDGAASLTESKPTGSPAS-LKTRPSQLPVSDQTSPCKCTCK--------------EPSPVSPITVLKAGGTKAPPQHLPLSP-ALTRAVEGVQYIADHLKAED-TDFSVKEDWKYVAMVIDRIFLWMF-IIVCLLGTVGLFLPPWLAGMI----------------------
>a4_rat
-------------------------ASSHIETRAHAEERLLKRLF--SGYNKWSRPVGNISDVVLVRFGLSIAQLIDVDEKNQMMTTNVWVKQEWHDYKLRWDPG-----DYENVTSIRIPSELIWRPDIVLYNN--ADGDFAVTHLTKAHLFYDGRVQWTPPAIYKSSCSIDVTFFPFDQQNCTMKFGSWTYDKAKIDLVSIHS--------------RVDQLDFWESGEWVIV----DAVGTYNTRKYECC--AEI-YPDITYAFIIRRLPLFYTINLIIPCLLISCLTVLVFYLPSECGE--KVTLCISVLLSLTVFLLLITEIIPSTSLVIPLIGEYLLFTMIFVTLSIVITVFVLNVHHRSPRTHT-MP------AWVRRVFLDIVPRLLFMKRPSVVKDNCRRLIES---MHKMANAPRFWPEPVGEPGILSDICNQGLS------PAPTFCNPTDTAVETQP------------TCRSPPLEVPDLKTSEVEKASP------------------------------CPSPGSCPPPKSSSGAPMLIKARSLSVQHVPS---------------SQEAAEDGIRCRSRSIQYCVSQDGAASLADSKPTSSPTS-LKARPSQLPVSDQASPCKCTCK--------------EPSPVSPVTVLKAGGTKAPPQHLPLSP-ALTRAVEGVQYIADHLKAED-TDFSVKEDWKYVAMVIDRIFLWMF-IIVCLLGTVGLFLPPWLAGMI----------------------
>a4_cow
-------------------------VSSHAETRAHAEERLLKKLF--SGYNKWSRPVANISDAVLVHFGLSIAQLIDVDEKNQMMTTNVWVKQEWHDYKLHWDPA-----DYENVTSIRIPSELIWRPDIVLYNN--ADGDFAVTHLTKAHLFHDGRVQWTPPAIYKSSCSIDVTFFPFDQQNCTMKFGSWTYDKAKIDLVSMHS--------------RVDQLDFWDSGEWVIV----DAVGTYNTRKYECC--AEV-YSDITYAFIIRRLPLFYTINLIIPCLLISCLTVLVFYLPSECGE--KITLCISVLLSLTVFLLLITEIIPSTSLVIPLIGEYLLFTMIFVTLSIIITVFVLNVHHRSPRTHT-MP------AWVRRVFLDIVPRLLFMKRPSVVKDHCRRLIES---MHKAASTPHFWPEPQGEPAR-----------------SPSLTCGVDQPIKPQP------------ARTTPSDQVPTLQPSETEKASP------------------------------CLSPGPCRPL-TGTQAPGLTKSRSLSVQHVSS---------------PSKAVEDGVRCRSRSIQYCGPREEAASPAAHLADSSPSSPTKAPSAELPPPDQAASCKCQCRK-------------EPG--APNATLKTSSTRAPP--LPLSP-ALARAVEGVQYIADHLKAED-TDFSVKEDWKYVAMVIDRIFLWVF-IIVCLLGTAGLFLPPWLAGMI----------------------
>a4_megabat
-------------------------ESSHVETRAHAEERLLKKLF--SGYNKWSRPVANISDVVLVHFGLSIAQLIDVDEKNQMMTTNVWVKQEWHDYKLRWDPG-----DYENVTSIRIPSELIWRPDIVLYNS--ADGDFAVTHLTKAHLFHDGRVQWTPPAIYKSSCSIDVTFFPFDQQNCTMKFGSWTYDKAKIDLVSMHS--------------RVDQLDFWESGEWVIV----DAVGTYNTRKYACC--AEI-YPDITYSLYIRRKPLFYTVNLIVPCLLISGLTVLVFYLPSDCGE--KVTLCISVLLSLTVFLLLITEIIPSTSLVIPLIGEYLLFTMIFVTLSIIVTVFVLNVHHRSPRTHT-MP------AWVRRAFLDAAPRLLLMKRPPVVKGSCRRLIES---MHKVAGAPRFWPEPE---------AGRGPS------PAPSLCGPLDEPVKPQP------------ACPLAAGQAPAPQPSEAQTAGP------------------------------CASPGPPRPP-TGTQAPGLSKARSLSVQHMSS---------------PARAGEGGVRCRSRSIQYCVPRDEGDGQTAG----SPAS-LKAPPAELPPPDQASPCRCTCRK-------------EPSTGSPNTVLKAHGTKAAPRHLPLSP-ALTRAVEGIQYIADHLKAED-TDFSVKEDWKYMAMVVDRIFLWVF-VIVCLLGTVGLFLPPWLAGMI----------------------
>a4_microbat
--------------------------SGHVETRVHAEERLLKKLF--SGYNKWSRPVANISDVVLVHFGLSIAQLIDVDEKNQMMTTNVWVKQEWRDYKLRWDPR-----DYENVTSIRIPSELIWRPDIVLYNS--ADGDFAVTHLTKAHLFHDGRVQWTPPAIYKSSCSIDVTSFPFDQQNCTMKFGSWTYDKAKVDLVSMHS--------------HVDRLGFWESGEWVLV----DAVGTYNTRKYECC--AEV-YPDITYAFIIRRLPLFYTVNLLIPCLLLSCLTVLVFYLPSQCGE--KVTLCISVLLSLTVFLLLITEIIPSTSLVIPLIGEYLLFTMIFVTLSIIITVFVLNVHHRSPRTHS-MP------AWVRRVFLDIVPRLLFMERPPVIKGNCRRLIES---MHRMASAPRFWPEPEEEPNFMSKVQSQGPS------PTPSFCAPLDAPGKPQP------------ACTLPSDQAPTLQPAEAEEASP------------------------------CLSSSPSRPT-TSTWDPGLAKAQSLSIQHMSS---------------PNKAPEGGIRCRSQSIQYCVPQDEATSQASGPVASSPPS-LQAPWTELPPADQASPCKCKCKK-------------ELSTGSSNTAFKALNTKAPPRRPPLPPPALTRAAEDVQHIAAHLKAED-TDFSVKEDWKYVAMVIDRIFLWVF-VIVCLLGTAGLFLPPWLAGML----------------------
>a4_dog
-------------------------LSSHVETRAHAEERLLKTLF--SGYNKWSRPVANISDVVLVHFGLSIAQLIDVDEKNQMMTTNVWVKQEWHDYKLRWDPA-----DYENVTSIRIPSELIWRPDIVLYNN--ADGDFAVTHLTKAHLFYDGRVQWTPPAIYKSSCSIDVTFFPFDQQNCTMKFGSWTYDKAKIDLVSMHS--------------RVDQLDLWESGEWVIV----DAVGTYNTRKYECC--AEV-YPDITYAFVIRRLPLFYTINLIIPCLLISCLTVLVFYLPSECGE--KITLCISVLLSLTVFLLLITEIIPSTSLVIPLIGEYLLFTMIFVTLSIVITVFVLNVHHRSPRTHT-MP------AWVRRVFLDVVPRLLFMKRPSVVKDNCRRLIES---MHKMASAPGFWPEPEGEPGVPSGTQSRGPS------RTPSFCGPVDELAKPPP------------ACKSPSGQAPALRPSEAEEASP------------------------------RPSPDSCRP---------LTKARSLSVQHVSS---------------PPEGAEDGVRCRSRSIQYGGPQDAAASEAGGPVAGSPAL-LKASSAELPAPEQPSPCKCRCKK-------------EPS---PSAVPKARGTKAPPRHLPLSP-ALTRAVEGVQYIADHLKAED-TDFSVKEDWKYVAMVIDRIFLWVF-IIVCLLGTAGLFLPPWLAGMI----------------------
>a4_cat
-------------------------ASSHVETRAHAEERLLKKLF--AGYNKWSRPVANISDVVLVHFGLSIAQLIDVDEKNQLMTTNVWLKQEWHDYKLRWDPA-----DYENVTSIRIPSELIWRPDIVLYNN--ADGDFAVTHLTKAHLFHDGRVQWTPPAIYKSSCSIDVTFFPFDQQNCTMKFGSWTYDKAKIDLVNMHS--------------RVDQLDLWESGEWVIV----DAVGTYNTRKYECC--AEV-YPDITYAFVIRRLPLFYTINLIIPCLLISCLTVLVFYLPSECGE--KITLCISVLLSLTVFLLLITEIIPSTSLVIPLIGEYLLFTMIFVTLSIVITVFVLNVHHRSPRTHT-MP------AWVRRVFLDVVPRLLFMKRPSVVKDNCRRLIES---MHKMAGAPGFWPEPEGEPTLTSAAQSQGPSPASPASPSPSSRGPLDEPAKAQA------------ACKLPSDQVPAPQPSEAEKGSP------------------------------CPSPDPCHPP-SGTRAPGLAKARSLSAQHVSS---------------PAEAAEDGVRCRSRSIQCCVPPDDAASQAGGPVAGSPAF-LKASSAELPPPDQPSPCKCRCQK-------------EPS---PNAALKARGTKAAPRHLPLSP-ALTRAVEGVQYIADHLKAED-TDFSVKEDWKYVAMVIDRIFLWVF-VLVCLLGTAGLFLPPWLAGMI----------------------
>a4_opossum
-------------------------ASGHVETRAHAEERLLKKLF--SGYNKWSRPVANISDVVLVRFGLSIAQLIDVDEKNQMMTTNMWVKQEWQDYKLRWDPM-----DYENVTSIRIPSELIWRPDIVLYNN--ADGDFAVTHLTKAHLFYDGRIKWTPPAIYKSSCSIDVTFFPFDQQNCTMKFGSWTYDKAKIDLVSMHS--------------HVDQLDYWESGEWVII----SAVGNYNIKKYECC--TET-YSDITYSFIIRRLPLFYTINLIIPCLLISCLTVLVFYLPSDCGE--KITLCISVLLSLTVFLLLITEIIPSTSLVIPLIGEYLLFTMIFVTLSIIITVFVLNVHHRSPRTHT-MP------AWVRRVFLDIIPRLLFMKRPGVVKDNCRKLVES---MHKLAGGPRFWPQP--EPNFVTSPSTSPQT--PERSPSASFCVHLEDPVKPQA------------VCKSPSGQYTVLQRPEPGKGS-------------------------------PCSPPTPHPPLNNSHPSGFSKVRSLSVQQMYS---------------SNKVEEGSIRCRSRSIQYCSLQEDSSQANNGQSTSSPAS-LRSQKDEVQPQEKPSPCKCKCKK-------------VKATPVPDPVT-KPRSTKEQHALPMSP-ALKLAVEGVQYIADHLKAED-TDFSVKEDWKYVAMVIDRIFLWMF-VIVCLLGTVGLFLPPWLAGMI----------------------
>a4_wallaby
--------------------------SGHVETRAHAEERLLKKLF--SGYNKWSRPVANISDVVIVRFGLSIAQLIDVDEKNQMMTTNVWVKQEWRDYKLRWDPM-----DYENVTSIRIPSELIWRPDIVLYNN--ADGDFTVTHLTKAHLFYDGRIKWTPPAIYKSSCSIDVTFFPFDQQNCTMKFGSWTYDKAKIDLVSMHS--------------HVDQLDYWESGEWVII----NAVGNYNIKKYECC--AEI-YSDITYSFIIRRLPLFYTINLIIPCLLISCLTVLVFYLPSDCGE--KITLCISVLLSLTVFLLLITEIIPSTSLVIPLIGEYLLFTMIFVTLSIIITVFVLNVHHRSPRTHT-MP------AWVRRVFLDIIPRLLFMKRPGVVKDNCRKLVES---MHKLAGGPRFWPQP--EPNFVTSTSPPAQS--PDRSPSASFCVHLDDPVKPQP------------VCKSPSGQYTVLQHPEPGKPS-------------------------------PCSSPTPQPPPNNTHPSGFSKVRSLSVQQMYS---------------SSKMEEGGIRCRSRSIQYCSLQEDSSQANNGQSASSPAS-LRSPKDEVQPQEKPSPCKCQCKK-------------VKAA--AQIVT-KPRSTKEQHALPMSP-TLKLAVEGVQYIADHLKAED-TDFSVKEDWKYVAMVIDRIFLWMF-VIVCLLGTVGLFLPPWLAGMI----------------------
>a4_chick
-------------------------AFGHVETRAHAEERLLKKLF--SGYNKWSRPVANISDVVLVRFGLSIAQLIDVDEKNQMMTTNVWVKQEWHDYKLRWDPQ-----EYENVTSIRIPSELIWRPDIVLYNN--ADGDFAVTHLTKAHLFYDGRIKWMPPAIYKSSCSIDVTFFPFDQQNCKMKFGSWTYDKAKIDLVSMHS--------------HVDQLDYWESGEWVII----NAVGNYNSKKYECC--TEI-YPDITYSFIIRRLPLFYTINLIIPCLLISCLTVLVFYLPSECGE--KITLCISVLLSLTVFLLLITEIIPSTSLVIPLIGEYLLFTMIFVTLSIIITVFVLNVHHRSPRTHT-MP------DWVRRVFLDIVPRLLFMKRPSTVKDNCKKLIES---MHKLTNSPRLWSETDMEPNFTTSSSPSPQS--NEPSPTSSFCAHLEEPAKP--------------MCKSPSGQYSML-HPEPPQVT-------------------------------CSSPKPSCHPLSDTQTTSISKGRSLSVQQMYS---------------PNKTEEGSIRCRSRSIQYCYLQEDSSQTN-GHSSASPAS-QRCHLNEEQPQHKPHQCKCKCRK-------------GEAAGTPTQGS-KSHSNKGEHLVLMSP-ALKLAVEGVHYIADHLRAED-ADFSVKEDWKYVAMVIDRIFLWMF-IIVCLLGTVGLFLPPWLAGMI----------------------
>a4_zebra_finch
----------------------------HVETRAHAEERLLKKLF--SGYNKWSRPVANISDVVLVRFGLSIAQLIDVDEKNQMMTTNVWVKQEWHDYKLRWDPQ-----EYENVTSIRIPSELIWRPDIVLYNN--ADGDFAVTHLTKAHLFYDGRIKWMPPAIYKSSCSIDVTFFPFDQQNCTMKFGSWTYDKAKIDLVSMHS--------------HVDQLDYWESGEWVII----NAVGNYNSKKYECC--TEI-YPDITYSFIIRRLPLFYTINLIIPCLLISCLTVLVFYLPSECGE--KITLCISVLLSLTVFLLLITEIIPSTSLVIPLIGEYLLFTMIFVTLSIIITVFVLNVHHRSPRTHT-MP------DWVRRVFLDVVPRILFMKRPSTVKDNCKKLIES---MHKITNAPRLWSEMDVEPNFTTSSSPSPQS--NEPSPTSSFCAHLEEPAKPQP------------ICKSPSGQYSVL-HTEPIQVT-------------------------------CSSPQPSCHPLSDTQATSVLKGRSLSVQQMYS---------------PSKAEEGTIRCRSRSIQYCYLQEDSSQTN-GHSSGSPAS-QRCHLNGEQPQHKPPQCKCKCKR-------------GVVAGTAAQGS-KSHGAKEQHLVLMSP-ALKLAVEGVHYIADHLRAED-ADFSVKEDWKYVAMVIDRIFLWMF-IIVCLLGTVGLFLPPWLAGMI----------------------
>a4_turkey
-------------------------AFGHVETRAHAEERLLKKLF--SGYNKWSRPVANISDVVLVRFGLSIAQLIDVDEKNQMMTTNVWVKQEWHDYKLRWDPQ-----EYENVTSIRIPSELIWRPDIVLYNN--ADGDFAVTHLTKAHLFYDGRIKWMPPAIYKSSCSIDVTFFPFDQQNCKMKFGSWTYDKAKIDLVSMHS--------------HVDQLDYWESGEWVII----NAVGNYNSKKYECC--TEI-YPDITYSFIIRRLPLFYTINLIIPCLLISCLTVLVFYLPSECGE--KITLCISVLLSLTVFLLLITEIIPSTSLVIPLIGEYLLFTMIFVTLSIIITVFVLNVHHRSPRTHT-MP------DWVRRVFLDIVPRLLFMKRPSTVKDNCKKLIES---MHKITNSPRLWSEADMEPNFTTSSSPSPQS--NEPSPTSSFCAHLEEPAKPQP------------MCKSPSGQYSML-HPEPPQVT-------------------------------CSSPQSSCLPLSDTQTTSISKGRSLSVQQMYS---------------PNKTEEGNIRCRSRSIQYCYLQEDSSQTN-GHSSASPAS-QRCHLNEEQPQHKPHQCKCKCKK-------------GEAAGTPTQGS-KSHSNKGEHLVLMSP-ALKLAVEGVHYIADHLRAED-ADFSVKEDWKYVAMVIDRIFLWMF-I------TVGLFLPPWLAGMI----------------------
>a4_flycatcher
-------------------------AFGHVETRAHAEERLLKKLF--SGYNKWSRPVANISDVVLVRFGLSIAQLIDVDEKNQMMTTNVWVKQEWHDYKLRWDPQ-----EYENVTSIRIPSELIWRPDIVLYNN--ADGDFAVTHLTKAHLFYDGRIKWMPPAIYKSSCSIDVTFFPFDQQNCTMKFGSWTYDKAKIDLVSMHS--------------HVDQLDYWESGEWVII----NAVGNYNSKKYECC--TEI-YPDITYSFIIRRLPLFYTINLIIPCLLISCLTVLVFYLPSECGE--KITLCISVLLSLTVFLLLITEIIPSTSLVIPLIGEYLLFTMIFVTLSIIITVFVLNVHHRSPRTHT-MP------DWVRRVFLDVVPRILFMKRPSTVKDNCKKLIES---MHKITNAPRLWSEMDVEPNFTTSSSPSPQS--NEPSPTSSFCAHLEEPAKPQP------------VCTSPSGQYSGL-HPEPAQVS-------------------------------CSSPQPSCHP----QPSSVLKGRSLSVQQMYS---------------PSKGEEGTMRCRSRSIQYCYLQEDSSQTN-GHSSGSPAS-QRGRLNGEQPQHKPPQCKCKCKK-------------AVAAGAAAQGS-KSHGTKEQHLVLMSP-ALKLAVEGVHYIADHLRAED-ADFSVKEDWKYVAMVIDRIFLWMF-IIVCLLGTVGLFLPPWLAGMI----------------------
>a4_duck
-------------------------AFGHVETRAHAEERLLKKLF--SGYNKWSRPVANISDVVLVRFGLSIAQLIDVDEKNQMMTTNVWVKQEWHDYKLRWDPQ-----EYENVTSIRIPSELIWRPDIVLYNN--ADGDFAVTHLTKAHLFYDGRIKWMPPAIYKSSCSIDVTFFPFDQQNCTMKFGSWTYDKAKIDLVSMHS--------------HVDQLDYWESGEWVII----NAVGNYNSKKYECC--TEI-YPDITYSFIIRRLPLFYTINLIIPCLLISCLTVLVFYLPSECGE--KITLCISVLLSLTVFLLLITEIIPSTSLVIPLIGEYLLFTMIFVTLSIIITVFVLNVHHRSPRTHT-MP------DWVRRIFLDIVPRLLFMKRPSTVKDNCKKLIES---MHKITNSPRLWSETDLEPNFTTSSSPSPQS--NEPSPTSSFCAHLEEPAKPQP------------VCKSPSGQYSVL-HPEPVQVT-------------------------------CSSPQPSRHLLSDTQTTSISKGRSLSVQQMYS---------------PNKAEEGSIRCRSRSIQYCYLQEDSSQTN-GQSSASPAS-QRCHLNEEQPQHKPHQCKCKCKK-------------SEAAGTPAQGS-KTHSNKGEHLVLMSP-ALKLAVEGVHYIADHLRAED-ADFSVKEDWKYVAMVIDRIFLWMF-IIVCLLGTVGLFLPPWLAGMI----------------------
>a4_anole_lizard
-------------------------AFSHVETRAHAEERLLKKLF--SGYNKWSRPVANISDVVIVRFGLSIAQLIDVDEKNQMMTTNVWVKQEWHDYKLRWDPE-----EYENVTSIRIPSELIWRPDIVLYNN--ADGDFAVTHLTKAHLFYDGRIKWMPPAIYKSSCSIDVTFFPFDQQNCTMKFGSWTYDKAKIDLESMHR--------------HVDQLDYWESGEWVII----NAVGNYNIKKYECC--SEI-YPDITYSFIIRRLPLFYTINLIIPCLLISCLTVLVFYLPSECGE--KITLCISVLLSLTVFLLLITEIIPSTSLVIPLIGEYLLFTMIFVTLSIIITVFVLNVHHRSPRTHT-MP------DWVRKVFLDVVPRLLFMKRPTTVKDNCKKLIES---MHKIANSQRFWSETEVEPKFTTSS--------NEQSPTSSFCTHLDDQAKLPPP-----------LCKSPSGQYSML-LAEPIRAS-------------------------------CTSLQPPCHS-RDSQSSSMSKSRSLSVQQMYSS--------------PGKAEEGTIRCRSRSIQYCYLQEESSQTN-GQSSGSPAS-PRCHLNEEQPKTKPIHCKCKCKK-------------NESASTSGHGS-KTLGSKDQQVLLMSP-ALKLAVEGVHYIADHLRAED-ADFSVKEDWKYVAMVIDRIFLWMF-IIVCLLGTVGLFLPPWLAGMI----------------------
>a4_american_alligator
-------------------------VCGHVETRAHAEERLLKKLF--SGYNKWSRPVANISDVVLVRFGLSIAQLIDVDEKNQMMTTNVWVKQEWHDYKLRWDPL-----EYENVTSIRIPSELIWRPDIVLYNN--ADGDFAVTHLTKAHLFYDGRIKWTPPAIYKSSCSIDVTFFPFDQQNCTMKFGSWTYDKAKIDLVSMHS--------------HVDQLDYWESGEWVII----NAVGNYNIKKYECC--TEI-YPDITYSFIIRRLPLFYTINLIIPCLLISCLTVLVFYLPSECGE--KITLCISVLLSLTVFLLLITEIIPSTSLVIPLIGEYLLFTMIFVTLSIIITVFVLNVHHRSPRTHT-MP------DWVRRIFLDVVPRLLFMKRPSAVKDNCKKLIES---MHKIANAPRIWSETEAEPNFVTSSSNSPQS--NEQSPTASLCAHLEEPTKPPS------------VCKSPSGQYSVL-HQEPVQVS-------------------------------CSSPQPPGHPLSDTQSPSIAKSRSLSVQQMYS---------------PNKDEEGSIRCRSRSIQYCYLQEESSQTN-GQSSGSPAS-QRCRLNEDRSPRKPSPCKCKCKK-------------KEAAGTSGQGT-KAHSTKEQPLLLMSP-ALKLAVEGVHYIADHLRAED-ADFSVKEDWKYVAMVIDRIFLWMF-IIVCLLGTVGLFLPPWLAGMI----------------------
>a4_chinese_softshell_turtle
-------------------------VCSHVETRAHAEERLLRKLF--SGYNKWSRPVANISDVVLVHFGLSIAQLIDVDEKNQMMTTNMWVKQEWYDYKLRWDPL-----EYENVTSIRIPSELIWRPDIVLYNN--ADGDFAVTHLTKAHLFYDGRIKWMPPAIYKSSCSIDVTFFPFDQQNCTMKFGSWTYDKAKIDLVSMHN--------------HVDQLDYWESGEWVII----NAVGNYNIKKYECC--AEI-YPDITYFFIIRRLPLFYTINLIIPCLLISFLTVLVFYLPSECGE--KITLCISVLLSLTVFLLLITEIIPSTSLVIPLIGEYLLFTMIFVTLSIIITVFVLNVHHRSPRTHT-MP------DWVRRIFLDIVPRLLFMQRPSVVKDNCKKLIES---MHKIASSPQLWSETEVEPKFTTSSSNSPQS--KDVSPTSSFCAHLGEQAKPQA------------VGKSPSLQYSVL-HQEPVQAS-------------------------------CSSLQPPCHPLSDTQSMPISKGRSVSVQQMYS---------------PSKGEDGSIRCRSRSIQYCYLQEEFSQTN-GQTAGSPAS-QRGHLNEKPPQSKASQCKCKCKK-------------NEATSSSEQGT-KALSAKEQHVLLMSP-ALKLAVEGVHYIADHLRAED-ADFSVKEDWKYVAMVIDRIFLWMF-IIVCLLGTVGLFLPPWLAGMI----------------------
>a4_painted_turtle
-------------------------VCSHVETRAHAEERLLKKLF--SGYNKWSRPVANISDVVLVHFGLSIAQLIDVDEKNQMMTTNMWVKQEWYDYKLRWDPL-----EYENVTSIRIPSELIWRPDIVLYNN--ADGDFAVTHLTKAHLFYDGRIKWMPPAIYKSSCSIDVTFFPFDQQNCTMKFGSWTYDKAKIDLVSMHS--------------HVDQLDYWESGEWVII----DAVGNYNIKKYECC--AEI-YPDITYFFIIRRLPLFYTINLIIPCLLISFLTVLVFYLPSECGE--KITLCISVLLSLTVFLLLITEIIPSTSLVIPLIGEYLLFTMIFVTLSIIITVFVLNVHHRSPRTHT-MP------DWVKRIFLDVVPRLLFMQRPSVVKDNCKKLIES---MHKIASSPQLWSETEVEPKFTTSSSNSPPS--KEPSPTSSFCAHLEEQVKPQT------------VGKSPSLQYSVL-HQEPAQAS-------------------------------CSSLQPPCHPLSDTQSTSISKSRSLSVQQMYS---------------PNKVEDGSIRCRSRSIQYCYLQEESSQTN-GQTSGSPAA-QRYRLNEKQPQSKASQCKCKCKK-------------HVATSSSEQGT-KTLSTKEPHVLLMSP-ALKLAVEGVHYIADHLRAED-ADFSVKEDWKYVAMVIDRIFLWMF-IIVCLLGTVGLFLPPWLAGMI----------------------
>a4_tibetan_frog
-------------------------VLCHTEIRAHPEERLLKKLF--LEYNKWSRPVANISDAVLVRFGLSIAQLIDVDEKNQMMTTNVWVKQEWHDYKLRWDPL-----EYDNVTSIRIPSELIWRPDIVLYNN--ADGDFAVTHLTKAHLFYDGRIKWTPPAIYKSSCSIDVTFFPFDQQNCTMKFGSWTYDRAKIDLISMHS--------------HVDQLDYWESGEWVIV----NAVGNYNIKKYECC--TEI-YSDITYSFIIRRLPLFYTINLIIPCLLISCLTVLVFYLPSECGE--KITLCISVLLSLTVFLLLITEIIPSTSLVIPLIGEYLLFTMIFVTLSIIITVFVLNVHHRSPRTHT-MP------AWVRRIFLDVVPRVLFMKRP--AKDNCKKLIESLLHSRPLSSPPRLWSETEIEPALPSSSSASPTS--QRVSPTSSCCQQLEQTANSQV------------VCKSPSGQYSML-CEESTLTS-------------------------------CPCPPNQTGLLGEPQTNLMPKVRSVSVQQMYT---------------PKETSEATIRCRSRSIQYCYLHEDSSQAN-GQSSASPQS-QSCHVHEAQQTSN-SQCKCKPKT-------------QEKPSGASQVT-KTVSTKEQHVLLMSP-SLKLAIEGVHYIADHMRAED-ADFSVKQDWKYVAMVIDRIFLWMF-IIVCLLGTVGLFLPPWLAGMI----------------------
>a4_xenopus
-------------------------AFCHIETRAHAEERLLKGLF--SGYNKWSRPVANISDAVMVRFGLSIAQLIDVDEKNQMMTTNVWVKQEWHDYKLRWDPL-----EYENVTSIRIPSELIWRPDIVLYNN--ADGDFAVTHLTKAHLFHDGRIKWTPPAIYKSSCSIDVTFFPFDQQNCTMKFGSWTYDRAKIDLISMHS--------------HVDQLDYWESGEWVIV----NAVGNYNIKKYECC--TEI-YSDITYSFIIRRLPLFYTINLIIPCLLISCLTVLVFYLPSECGE--KITLCISVLLSLTVFLLLITEIIPSTSLVIPLIGEYLLFTMIFVTLFIIITVFVLNVHHRSPRTHT-MP------AWVRRTFLDVVPRVLFMKRP--AKDNCKKLIES-LHARSFNPPPRLWSEAEIEPAFASSSSASPTS--QRPSPTSSCCHQLEQSPNAQV------------FCKSPSGQYSML-CEESALTS-------------------------------CPSPKPETKLLSEAQPNLMPKVRSVSVQQMYT---------------PKEANEGAVRCRSRSIQYCFLHEDFSQAN-GQASSSPVA-QKGNGNEPQPSSHTSPCTCKPKS-------------QEKPVDPSQGA-KTVNAKEHHVLLMSP-SLKLAIEGVHYIADHLRAED-ADFSVKQDWKYVAMVIDRIFLWMF-IIVCLLGTVGLFLPPWLAGMI----------------------
>a4_coelacanth
----------------------------------------------------------------------------MVDEKNQVMTTNVWVKQEWYDYKLRWDPQ-----DYENVTSIRIPSELIWKPDIVLYNN--ADGDFAVTHLTKAHLFYDGRINWMPPAIYKSSCSIDVTFFPFDQQNCTMKFGSWTYDRAKIDLVSMSS--------------QVDQLDYWESGEWFIV----SATGKYNIKKYECC--VES-YPDITYFFIIKRLPLFYTINLIIPCLLISCLTVLVFYLPSDCGE--KITLCISVLLSLTVFLLLITEIIPSTSLVIPLIGEYLLFTMIFVTLSIVITVFVLNVHHRSPRTHN-MP------AWVRRVFLDVIPRLLFMKRPSTMKENCKKLIEL---MHKKNNSPRYLSDIETEPSFAATPSDSQQS--KDPSPTSPFCHHIDDSSRPQS------------ICKSPSDQYSVL-HEEPTEAS-------------------------------CPSPSSQHHHFAEDQSSSPSKGRSLSVEYTFN---------------TSDLPQPNTRCRSRSFQYCHIHEESAQLN-GHGK-SPAS-QHGHVLEDQSQSKPPQCKCNRKK-------------ISAAAISSSRSLKSLSTKDQHLLLMSP-AMKLAVEGVQYIADHLKAED-ADISVKEDWKYVAMVIDRIFLWMF-IIVCLLGTVGLFLPPWLAGMI----------------------
>a4_zebrafish
-------------------------VFSMSPAHAHAEERLLQSLF--INYNKLSRPVANISDVVLVHFGLSIAQLIDVDEKNQMMTTNVWVKQEWNDYKLRWNPE-----EYENVTSIRIPSEIIWRPDIVLYNN--ADGDFAVTHLTKAQVFYNGRIKWKPPAIYKSSCSIDVTFFPFDQQNCKMKFGSWTYDRAKIDLISMAS--------------DVDQMDYWESGEWVII----NAVGTYNIKKYECC--TEI-YPDITYSFIIRRLPLFYTINLIIPCLLISCLTVLVFYLPSECAE--KITLCISVLLSLTVFLLLITEIIPSTSLVIPLIGEYLLFTMIFVTLSIIITVFVLNVHHRSSRTHS-MP------HWVRQLFLHLVPRYLFMKRPPASGKRNCGKLIE--------------MMHKQANSQSMFLRNNILDI-SPQSPIPHLGPTSAAQQDQVQQDSTSPKPLFFCSSPSSQYSILQEENSQTPQTPVLSYT--------------CAYTNSIFASSTTSFPDTLLGTLLHTIPQDGAKSTECDFQGHSAE-----------SVFMEAKESVLGAGSCQHCLTSEGTSLQKLDLDEAGRCTRHNMPSAQIFSP------------------------------------SSDGSTDLNAAEPVSNLSQ-SLLKALEGVQYIADHLRAED-SDFSVREDWKYVAMVIDRIFLWMF-VLVCILGTVGLFLPPWLAGMI----------------------
>a4_fugu
-------------------------GFSQVAPRAHAEERLLQDLF--AHYNKLSRPVENTTDTVLVHFGLSIAQLIDVDEKNQMMTTNVWVKQEWNDYKLRWNPE-----EYENVTSIRIPSEIIWRPDIVLYNN--ADGDFAVTHLTKAQLFYDGRIKWMPPAIYKSSCSIDVTFFPFDQQSCKMKFGSWTYDRAKIDLISMAS--------------DVDQMDYWESGEWVIV----NAVGKYNTKKYECC--TEI-YSDITYYFIIRRLPLFYTINLIIPCLLISCLTVLVFYLPSQCGE--KITLCISVLLSLTVFLLLITEIIPSTSLVIPLIGEYLLFTMVFVTLSIIITVFVLNVHHRSPQTHG-MP------HWVRRVFLDFVPKVLFMKRPPGTAKQHCKKLIE--------------MMHRPATVSGPGNSQPFWTG---LETELRQMGPVHRTIPKALTDSPSIHVSSPSPPSSPLANCNKDNQS-------------------------------LNANTFCQSISGRYSLLSEKQLLHGHKSAASSSSQLSLPPTLPLGLLHKRTNKESNTMASIGRSLSVEHMFDGQKEAPCRGRYRRRSRSFQYCCLHDEGAGLTRATWGQKKHPSAD-------------HLVEIIMAESTKDTSSLQDFEVSTISP-AMQRAIEGVQYIADHLRAED-ADFSVKEDWKYVAMVIDRIFLWMF-VLVCILGSVGLFLPPWLAGMI----------------------
>a4_medaka
--------------------------SSQIEPRAHAEERLLQNLF--ARYNKLSRPVQNTSDTVLVHFGLSIAQLIDVDEKNQMMTTNVWLKQEWNDYKLRWNPE-----DYENVTSIRIPSEIIWRPDIVLYNNHSADGDFAVTHLTKAHLFYDGQIKWMPPAIYKSSCSIDVTFFPFDQQSCKMKFGSWTYDRAKIDLISMAS--------------DVDQMDYWESGEWVIV----NAVGKYNTKKYECC--AEI-YADITYYFIIRRLPLFYTINLIIPCLLISCLTVLVFYLPSQCGE--KITLCISVLLSLTVFLLLITEIIPSTSLVIPLIGEYLLFTMVFVTLSIIITIFVLNVHHRSPQTHG-MP------HWVRRVFLDLVPRVLFMKRPPGTAKQHCKRLIE--------------MMHCPTTISATGNSQSFWTG---LDSELRQMTQVHNSLPK--VDSPRILVCSPSPSSSPVDDCSDEDHP-------------------------------LKADIFCQTPSGQYSPLLEHQALCRHISTTHSAPQLSMP----LGPFPCLSREHPSPLARNGRSLSVEQMCGKQGQPPQRSAHRCRSQSFQYCCLHNDGA----AGFTGQTNKTPE-------------QLTETLAAEFAKDASTQLDNMAPIVSP-AMQRAIEGVQYIADHLRAGD-ADFSVKEDWKYVAMVIDRIFLWMF-VLVCILGSVGLFLPPWLAGMI----------------------
>a3_human
----------------------------------EAEHRLFERLF--EDYNEIIRPVANVSDPVIIHFEVSMSQLVKVDEVNQIMETNLWLKQIWNDYKLKWNPS-----DYGGAEFMRVPAQKIWKPDIVLYNN--AVGDFQVDDKTKALLKYTGEVTWIPPAIFKSSCKIDVTYFPFDYQNCTMKFGSWSYDKAKIDLVLIGS--------------SMNLKDYWESGEWAII----KAPGYKHDIKYNCC--EEI-YPDITYSLYIRRLPLFYTINLIIPCLLISFLTVLVFYLPSDCGE--KVTLCISVLLSLTVFLLVITETIPSTSLVIPLIGEYLLFTMIFVTLSIVITVFVLNVHYRTPTTHT-MP------SWVKTVFLNLLPRVMFMTRPTSN----------------------EGNAQKPRPLYG--------------------------------------------AELSNLNCFSRAESKGC-----------------------------------------KEGYPCQDGMCGYCHHRRIK----------------------------------ISNFSANL-------TRSSSSESVDA--------------------------------------------------------VLSLSALSPEIKEAIQSVKYIAENMKAQN-EAKEIQDDWKYVAMVIDRIFLWVF-TLVCILGTAGLFLQPLMAREDA---------------------
>a3_chimp
----------------------------------EAEHRLFERLF--EDYNEIIRPVANVSDPVIIHFEVSMSQLVKVDEVNQIMETNLWLKQIWNDYKLKWNPS-----DYGGAEFMRVPAQKIWKPDIVLYNN--AVGDFQVDDKTKALLKYTGEVTWIPPAIFKSSCKIDVTYFPFDYQNCTMKFGSWSYDKAKIDLVLIGS--------------SMNLKDYWESGEWAII----KAPGYKHDIKYNCC--EEI-YPDITYSLYIRRLPLFYTINLIIPCLLISFLTVLVFYLPSDCGE--KVTLCISVLLSLTVFLLVITETIPSTSLVIPLIGEYLLFTMIFVTLSIVITVFVLNVHYRTPTTHT-MP------SWVKTVFLNLLPRVMFMTRPTSN----------------------EGNAQKPRPLYG--------------------------------------------AELSNLNCFSRAESKGC-----------------------------------------KEGYPCQDGMCGYCHHRRIK----------------------------------VSNFSANL-------TRSSSSESVDA--------------------------------------------------------VLSLSALSPEIKEAIQSVKYIAENMKAQN-EAKEIQDDWKYVAMVIDRIFLWVF-TLVCILGTAGLFLQPLMAREDA---------------------
>a3_rat
----------------------------------EAEHRLFQYLF--EDYNEIIRPVANVSHPVIIQFEVSMSQLVKVDEVNQIMETNLWLKQIWNDYKLKWKPS-----DYQGVEFMRVPAEKIWKPDIVLYNN--ADGDFQVDDKTKALLKYTGEVTWIPPAIFKSSCKIDVTYFPFDYQNCTMKFGSWSYDKAKIDLVLIGS--------------SMNLKDYWESGEWAII----KAPGYKHEIKYNCC--EEI-YQDITYSLYIRRLPLFYTINLIIPCLLISFLTVLVFYLPSDCGE--KVTLCISVLLSLTVFLLVITETIPSTSLVIPLIGEYLLFTMIFVTLSIVITVFVLNVHYRTPTTHT-MP------TWVKAVFLNLLPRVMFMTRPTSG----------------------EGDTPKTRTFYG--------------------------------------------AELSNLNCFSRADSKSC-----------------------------------------KEGYPCQDGTCGYCHHRRVK----------------------------------ISNFSANL-------TRSSSSESVDA--------------------------------------------------------VLSLSALSPEIKEAIQSVKYIAENMKAQN-VAKEIQDDWKYVAMVIDRIFLWVF-ILVCILGTAGLFLQPLMARDDT---------------------
>a3_mouse
----------------------------------EAEHRLFQYLF--EDYNEIIRPVANVSHPVIIQFEVSMSQLVKVDEVNQIMETNLWLKQIWNDYKLKWKPS-----DYQGVEFMRVPAEKIWKPDIVLYNN--ADGDFQVDDKTKALLKYTGEVTWIPPAIFKSSCKIDVTYFPFDYQNCTMKFGSWSYDKAKIDLVLIGS--------------SMNLKDYWESGEWAII----KAPGYKHEIKYNCC--EEI-YQDITYSLYIRRLPLFYTINLIIPCLLISFLTVLVFYLPSDCGE--KVTLCISVLLSLTVFLLVITETIPSTSLVIPLIGEYLLFTMIFVTLSIVITVFVLNVHYRTPTTHT-MP------TWVKAVFLNLLPRVMFMTRPTST----------------------EEDAPKTRNFYG--------------------------------------------AELSNLNCFSRADSKSC-----------------------------------------KEGYPCQDGTCGYCHHRRVK----------------------------------ISNFSANL-------TRSSSSESVDA--------------------------------------------------------VLSLSALSPEIKEAIQSVKYIAENMKAQN-VAKEIQDDWKYVAMVIDRIFLWVF-ILVCILGTAGLFLQPLMARDDT---------------------
>a3_cat
----------------------------------EAEHRLFERLF--EDYNEIIRPVANVSDPVIIQFEVSMSQLVKVDEVNQIMETNLWLKQIWNDYKLKWDPS-----EYDGAEFMRVPAQKIWKPDIVLYNN--AVGDFQVDDKTKALLKYTGEVTWMPPAIFKSSCKIDVTYFPFDYQNCTMKFGSWSYDKAKIDLVLIGS--------------SMNLKEYWESGEWAVI----KAPGYKHDIKYNCC--EEI-YPDITYSLYIRRLPLFYTINLIIPCLLISFLTVLVFYLPSDCGE--KVTLCISVLLSLTVFLLVITETIPSTSLVIPLIGEYLLFTMIFVTLSIVITVFVLNVHYRTPTTHT-MP------AWVKTVFLHVLPRVMFMTRPASS----------------------EGHTQRPRPSYS--------------------------------------------AELSNLNCFSRTESRGC-----------------------------------------KEGCPCQDGMCGHCHHRRIK----------------------------------ISNFSANL-------PRSSSSESVNA--------------------------------------------------------VLSLSALSPEIKDAIQSVKYIAENMKAQN-EAKEIQDDWKYVAMVIDRIFLWVF-ILVCILGTAGLFLQPLMARDDA---------------------
>a3_cow
----------------------------------DAEHRLFERLF--EDYNEIIRPVANVSDPVIIQFEVSMSQLVKVDEVNQIMETNLWLKQIWNDYKLKWNPS-----DYDGAEFMRVPAQKIWKPDIVLYNN--AVGDFQVDDKTKALLKYTGEVTWIPPAIFKSSCKIDVTYFPFDYQNCTMKFGSWSYDKAKIDLVLIGS--------------SMNLKDYWESGEWAII----KAPGYKHDIKYNCC--EEI-YPDITYSLYIRRLPLFYTINLIIPCLLISFLTVLVFYLPSDCGE--KVTLCISVLLSLTVFLLVITETIPSTSLVIPLIGEYLLFTMIFVTLSIVITVFVLNVHYRTPTTHT-MP------AWVKTIFLNLLPRVMFMTRPASN----------------------EGNTQRPRPFYS--------------------------------------------AELSNLNCFSRIESKVC-----------------------------------------KEGYPCQDGLCGYCHHRRAK----------------------------------ISNFSANL-------TRSSSSESVDA--------------------------------------------------------VLSLSALSPEIKEAIQSVKYIAENMKAQN-EAKEIQDDWKYVAMVIDRIFLWVF-ILVCILGTAGLFLQPLMTRDDA---------------------
>a3_dog
----------------------------------EAEHRLFERLF--EDYNEIIRPVANVSEPVIIQFEVSMSQLVKVDEVNQIMETNLWLKQIWNDYKLKWNPA-----DYDGAEFMRVPAQKIWKPDIVLYNN--AVGDFQVDDKTKALLKYTGEVTWIPPAIFKSSCKIDVTYFPFDYQNCTMKFGSWSYDKAKIDLVLIGS--------------SMNLKDYWESGEWAII----KAPGYKHDIKYNCC--EEI-YPDITYSLYIRRLPLFYTINLIIPCLLISFLTVLVFYLPSDCGE--KVTLCISVLLSLTVFLLVITETIPSTSLVIPLIGEYLLFTMIFVTLSIVITVFVLNVHYRTPTTHT-MP------TWVKTIFLHLLPRVMFMTRPAGS----------------------DGHAQKPRPSYH--------------------------------------------AELSTLNCFRRAETRGC-----------------------------------------KEGCACQDGACSHCRHRRIK----------------------------------ISNFSANL-------PRSSSSESISA--------------------------------------------------------ALSLSALSPEIKEAIQSVKYIAENMKAQN-DAKEIQDDWKYVAMVIDRIFLWVF-ILVCILGTAGLFLQPLLARDDA---------------------
>a3_megabat
----------------------------------EAEHRLFERLF--EDYNEIIRPVANVSDPVIIQFEVSMSQLVKVDEVNQIMETNLWLKQIWNDYKLKWNPS-----DYDGAEFMRVPAQKIWKPDIVLYNN--AVGDFQVDDKTKALLKYTGEVTWIPPAIFKSSCKIDVTYFPFDYQNCTMKFGSWSYDKAKIDLVLIGS--------------SVNLKDYWESGEWAII----RAPGYKHDIKYNCC--EEI-YPDITYSLYIRRLPLFYTVNLIIPCLLISCLTVLVFYLPSDCGE--KVTLCISVLLSLTVFLLVITETIPSTSLVIPLIGEYLLFTMIFVTLSIVITVFVLNVHYRTPTTHT-MP------TWVKTVFLNLLPRIMFMTRPASS----------------------EGDGQRPRPLHS--------------------------------------------AELASMSCFGRTEPKGC-----------------------------------------KEGHPCQDGTCGHCHHRRVK----------------------------------ISNFSANL-------TRSSSSESVDA--------------------------------------------------------MLSLSTLSPEIKEAIQSVKYIAENMKAQN-EAKEIQDDWKYVAMVIDRIFLWVF-ILVCILGTAGLFLQPLMARDDA---------------------
>a3_opossum
----------------------------------NAEHRLFDRLF--EDYNEIIRPVANVSDPVIIHFEVSMSQLVKVDEVNQIMETNLWLKHIWNDYKLKWNPA-----DYEGVEFMRVPSQKIWKPDIVLYNN--AVGDFQVDDKTKALLKYTGEVTWIPPAIFKSSCKIDVTYFPFDYQNCTMKFGSWSYDKAKIDLVMIGS--------------SMNLKDYWESGEWAII----NAPGYKHDIKYNCC--EEI-YIDITYSLYIRRLPLFYTINLIIPCLLISFLTVLVFYLPSDCGE--KVTLCISVLLSLTVFLLVITETIPSTSLVIPLIGEYLLFTMIFVTLSIVITVFVLNVHYRTPKTHT-MP------QWVKTIFLDWLPKIMFMARPASSS---------------------EEASQRSRPFSG--------------------------------------------AELSNLNCFRGSETKCC-----------------------------------------KGGSACQDGTCGVCRHQRLK----------------------------------LSNLSTNL-------PRSSSSESVDA--------------------------------------------------------LLSYSVLSPEMKEAIESVKYIAENMKAQN-EAKEIQDDWKYVAMVIDRIFLWVF-ILVCILGTAGLFLQPLMTGDEI---------------------
>a3_wallaby
-------------------------------------HCLFKHLF--EGYDELLWPTANVSDPVIIHFEVCMSQLVKVDEVNQIMETNLWLKQIWNDYRLKWNPA-----DYDGAEFMRVPPQKIWKPDIVLYNS--AVGDFQVEGKTKALLKYDGMISWSPPAIFKSSCPMDITFFPFDHQNCSLKFGSWSYDKAKIDLVLIGS--------------SMNLKDYWESGEWSII----NAPGYKHDIKYNCC--EEI-YPDITYSLYIRRLPLFYTINLIIPCLLISFLTVLVFYLPSDCGE--KVTLCISVLLSLTVFLLVITETIPSTSLVIPLIGEYLLFTMIFVTLSIVITVFVLNVHYRTPKTHT-MP------QWVKTIFLNWLPKIMFMARPASN----------------------EEACQKSRLFSS--------------------------------------------AELSNLNCFRGAEAKCC-----------------------------------------KGGSTCQDRTCGVCRHQRVK----------------------------------LSNLSSNL-------PRSSSSESVDA--------------------------------------------------------VLSFSVLSPEMKDAIESVKYIAENMKAQN-EAKEIQDDWKYVPWSST-HFPVGF-HFGCILGTAGLFCNSDDWG?-----------------------
>a3_chick
----------------------------------EPEHRLYAALF--KNYNQFVRPVKNASDPVIIQFEVSMSQLVKVDEVNQIMETNLWLKHIWNDYKLRWNPV-----DYGGAEFIRVPSGQIWKPDIVLYNN--AVGDFQVDDKTKALLKYTGDVTWIPPAIFKSSCKIDVTYFPFDYQNCTMKFGSWSYDKAKIDLVLIGS--------------TMNLKDYWESGEWAII----KAPGYKHDIKYNCC--EEI-YTDITYSLYIRRLPLFYTINMIIPCLLISFLTVLVFYLPSDCGE--KVTLCISVLLSLTVFLLVITETIPSTSLVIPLIGEYLLFTMIFVTLSIVITVFVLNVHYRTPKTHT-MP------VWVRTIFLNLLPRIMFMTRPTSD----------------------EENNQKPKPFYT--------------------------------------------SEFSNLNCFNSSEIKCC-----------------------------------------KDGFVCQDMACSCCQYQRMK----------------------------------FSDFSGNL-------TRSSSSESVDP--------------------------------------------------------LFSFSVLSPEMRDAIESVKYIAENMKMQN-EAKEIQDDWKYVAMVIDRIFLWVF-ILVCILGTAGLFLQPLMTGDDM---------------------
>a3_flycatcher
----------------------------------EAEHRLYSALF--ESYNQFVRPVKNVSDPVIVQFEVSMSQLVKVDEVNQIMETNLWLKHIWNDYKLRWNPA-----DYGGAEFIRVPSGQIWKPDIVLYNN--AVGDFQVDDKTKALLKYTGDVTWIPPAIFKSSCKIDVTYFPFDNQNCTMKFGSWSYDKAKIDLVLIGS--------------TMNLKDYWESGEWAII----KAPGYKHDIKYNCC--EEI-YTDITYSLYIRRLPLFYTINMIIPCLLISFLTVLVFYLPSDCGE--KVTLCISVLLSLTVFLLVITETIPSTSLVIPLIGEYLLFTMIFVTLSIVITVFVLNVHYRTPKTHT-MP------VWVRTIFLNLLPRIMFMTRPASD----------------------EENNQKPKPLFT--------------------------------------------SEFSNLNCINGSETKCC-----------------------------------------KDGFVCQDMACSCCQCQRTK----------------------------------FSDFSGNL-------TRSSSSESVDP--------------------------------------------------------MLSFSVLSPEMRDAIESVKYIAENMKMQN-EAKEIQDDWKYVAMVIDRIFLWVF-ILVCILGTAGLFLQPLMAGDEM---------------------
>a3_turkey
----------------------------------EPEHRLYAALF--KNYNQFVRPVKNISDPVIIQFEVSMSQLVKVDEVNQIMETNLWLKHIWNDYKLRWNPV-----DYGGAEFIRVPSGQIWKPDIVLYNN--AVGDFQVDDKTKALLKYTGDVTWIPPAIFKSSCKIDVTYFPFDYQNCTMKFGSWSYDKAKIDLVLIGS--------------TMNLKDYWESGEWAII----KAPGYKHDIKYNCC--EEI-YTDITYSLYIRRLPLFYTINMIIPCLLISFLTVLVFYLPSDCGE--KVTLCISVLLSLTVFLLVITETIPSTSLVIPLIGEYLLFTMIFVTLSIVITVFVLNVHYRTPKTHT-MP------VWVRTIFLNLLPRIMFMTRPTSD----------------------EENNQKPKPFYT--------------------------------------------SEFSNLNCFNSSEIKSC-----------------------------------------KDGFVCQDMACSCCQYQRMK----------------------------------FSDFSGNL-------TRSSSSESVDP--------------------------------------------------------LFSFSVLSPEMREAIESVKYIAENMKMQN-EAKEIQDDWKYVAMVIDRIFLWVF-ILVCILGTAGLFLQPLMTGDDM---------------------
>a3_duck
-------------------------------ACEKSLSRVAARAH--RGYNQFVRPVKNVSDPVIIQFEVSMSQLVKVDEVNQIMETNLWLKHIWNDYKLRWNPA-----DYGGAEFIRVPSGQIWKPDIVLYNN--AVGDFQVDDKTKALLKYTGDVTWIPPAIFKSSCKIDVTYFPFDYQNCTMKFGSWSYDKAKIDLVLIGS--------------TMNLKDYWESGEWAII----KAPGYKHDIKYNCC--EEI-YTDITYSLYIRRLPLFYTINMIIPCLLISFLTVLVFYLPSDCGE--KVTLCISVLLSLTVFLLVITETIPSTSLVIPLIGEYLLFTMIFVTLSIVITVFVLNVHYRTPKTHT-MP------VWVRTIFLNLLPRIMFMTRPASD----------------------EETNHKSKPFYM--------------------------------------------SEFSNLNCFNSSETKCC-----------------------------------------KDGFVCQDTACSCCQYQRMK----------------------------------FSDFSGNL-------TRSSSSESLDP--------------------------------------------------------LFSFSVLSPEMRDAIESVKYIAENMKMQN-EAKEIQDDWKYVAMVIDRIFLWVF-ILVCILGTAGLFLQPLMAGDEM---------------------
>a3_zebra_finch
----------------------------------EAEHRLYAALF--KSYNQFVRPVKNVSDPVIIQFEVSMSQLVKVDEVNQIMETNLWLKHIWNDYKLRWNPA-----DYGGAEFIRVPSGQIWKPDIVLYNN--AVGDFQVDDKTKALLKYTGDVTWIPPAIFKSSCKIDVTYFPFDYQNCTMKFGSWSYDKAKIDLVLIGS--------------TMNLKDYWESGEWAII----KAPGYKHDIKYNCC--EEI-YPDITYSLYIRRLPLFYTINMIIPCLLISFLTVLVFYLPSDCGE--KVTLCISVLLSLTVFLLVITETIPSTSLVIPLIGEYLLFTMIFVTLSIVITVFVLNVHYRTPKTHT-MP------VWVKTIFLNLLPRIMFMTRPASD----------------------EENNQKPKPLFT--------------------------------------------SEFSNLNCINGSETKSC-----------------------------------------KDGFACQDMACSCCQYQRT------------------------------------------------------NSESVDP--------------------------------------------------------MLSFSVLSPEMRDAIESVKYIAENMKMQN-EAKEIQDDWKYVAMVIDRIFLWVF-ILVCILGTAGLFLQPLM--------------------------
>a3_american_alligator
----------------------------------EAEHKLFSVLF--TNYSQFIRPVENVSDPVIIQFEVSMSQLVKVDEVNQIMETNLWLKHIWNDYKLRWNPA-----DYGGAEFIRVPSDRIWKPDIVLYNN--AVGDFQVDDKTKALLKYTGEVTWMPPAIFKSSCKIDVTYFPFDYQNCTMKFGSWSYDKAKIDLVLIGS--------------SMNLKDYWESGEWAII----KAPGYKHDIKYNCC--DEI-YPDITYSLYIRRLPLFYTINMIIPCLLISFLTVLVFYLPSDCGE--KVTLCISVLLSLTVFLLVITETIPSTSLVIPLIGEYLLFTMIFVTLSIVITVFVLNVHYRTPKTHT-MP------TWVRTIFLNLLPRIMFMTRPTSD----------------------EEYNQKPKPFYN--------------------------------------------GELSNLNCFNSSES--------------------------------------------KGGFICQDEACSCCQYQQMK----------------------------------ITDFSDNL-------TRSSSSESVDA--------------------------------------------------------LLSLSVLSPEMRDALESIKYIAENMKMQN-EAKEIQDDWKYVAMVIDRIFLWVF-ILVCILGTAGLFLQPLMAGDEV---------------------
>a3_chinese_softshell_turtle
----------------------------------EAEHRLFASLF--ANYSQFIRPVENVSDPAIIQFEVSMSQLVKVDEVNQIMETNLWLKHIWNDYKLKWNPE-----EYGGAEFIRVPSDSIWKPDIVLYNN--AVGDFQVDDKTKALLKYTGEVTWIPPAIFKSSCKIDVTYFPFDYQNCTMKFGSWSYDKAKIDLVLIGS--------------TMNLKDYWESGEWAII----KAPGYKHDIKYNCC--EEL-YPDITYSLYIRRLPLFYTINMIIPCLLISFLTVLVFYLPSDCGE--KVTLCISVLLSLTVFLLVITETIPSTSLVIPLIGEYLLFTMIFVTLSIVITVFVLNVHYRTPKTHT-MP------EWVKTIFLNLLPKIMFMTRPASD----------------------EETTQKLKPLYS--------------------------------------------VELSDLNCFSSSETKCC-----------------------------------------KEGFICQDTACSCCRYQRIK----------------------------------FSDFSGNL-------TRSSSYESVDA--------------------------------------------------------LLSLSVLSPEIRDAIESVKYIAENMKMQN-EAKEIQDDWKYVAMVIDRIFLWVF-ILVCILGTAGLFLQPLMTRDEI---------------------
>a3_painted_turtle
----------------------------------EAEHRLFAALF--ANYNQFIRPVANVSDPAIIQFEVSMSQLVKVDEVNQIMETNLWLKHIWNDYKLKWNPE-----EYGGAEFIRVPSDRIWKPDIVLYNN--AVGDFQVDDKTKALLKYTGEVTWIPPAIFKSSCKIDVTYFPFDYQNCTMKFGSWSYDKAKIDLVLIGS--------------TMNLKDYWESGEWAII----KAPGYKHDIKYNCC--EEI-YPDITYSLYIRRLPLFYTINMIIPCLLISFLTVLVFYLPSDCGE--KVTLCISVLLSLTVFLLVITETIPSTSLVIPLIGEYLLFTMIFVTLSIVITVFVLNVHYRTPKTHT-MP------EWVKTIFLNLLPKIMFMTRPASD----------------------EENNQKPKPLYS--------------------------------------------AELSDLNCFSSSETKCC-----------------------------------------KDGFICQDITCSCCQYQRIK----------------------------------FSDFSGNL-------TRSTSYDSVDA--------------------------------------------------------LLSFSVLSPEMRDAIESVKYIAENMKMQN-EAKEIQDDWKYVAMVIDRIFLWVF-ILVCILGTAGLFLQPLMAGDEM---------------------
>a3_xenopus
----------------------------------NVEHRLYEDLL--KSYNPYIRPVMNVSDPVILHFEVSMSQLVKVDEVNQIMETNLWLRHLWNDYKLKWNPS-----DYGGIEFLRIPASQIWRPDIVLYNN--AVGAFHVDDKAKAVVRYSGDVTWIPPAIFKSSCKIDVTFFPFDYQNCSLKFGSWTYDKAKINLVMIGS--------------KINLKEFWESGEWVII----NAPGYKHEIKYNCC--VEI-YQDITYSLYIRRLPLFYTIYIIIPCLLISCLTILVFYLPSDCGE--KVTLCMSVLLSLTVFLLVITEIIPSTSLVIPLIGEYLLFTMIFVTLSIVITVFVLNVHYRTPKTHT-MP------HWVKRFFLHLLPKVMFMTRPEKQ-----------------------PYALKPQAYLD----------------------------------------------------ISSSEIRSC-----------------------------------------QDQLFYQDSSCACGQLKRLY----------------------------------TSDTACNV-------TRGSSLESMYNLG------------------------------------------------------LHSGSGLSPEIREAIEDVHFIAENMKAQD-EAKEVQDDWKYVAMVIDRIFLWVF-VLVCILGTAGLFLQPLLFSD-----------------------
>a3_coelacanth
----------------------------------EDEHKLFEDLF--KNYSCYIRPVENISDPVIVQFEVSMSQLVKVDEVNQIMETNLWLKHIWNDYKLKWKPE-----EYGGVQSIRVPSTDIWKPDIVLYNN--AVGEFQVDDKTKALLKYNGDVTWIPPAIFKSSCKIDVTYFPFDYQNCTMKFGSWTYDKAKIDLVLIGS--------------NINLKDFWESGEWKII----NAPGYKHDIKYNCC--EEI-YTDITYSLHIKRLPLFYTINMIIPCLLISFLTVLVFYLPSDCGE--KVTLCISVLLSLTVFLLVITETIPSTSLVIPLIGEYLLFTMIFVTLSIVITVFVLNVHYRTPKTHT-MP------AWVKTTFLNLLPRIMFMKRPVRE----------------------TDKNCKSKSLHT--------------------------------------------TDLTNLNSFSTSETKCS-----------------------------------------KDSFVCQDTRCNCCRHLKMK----------------------------------ISDISGNL-------TRSSSTESLDD--------------------------------------------------------LLAISKLSPEMTEAIESIRYIAENMKLQN-EAKEVQNDWKYVAMVIDRIFLWVF-ILVCILGTAGLFLQPLMVGDDL---------------------
>a3_fugu
----------------------------------EAEHKLFSVIF--SNYNQYIRPVENVTDPVIVQFEVSMSQLVKVDEVNQIMEIWNDYKLRWNDYKLRWNPK-----EYGGVEYIRVPSSRIWKPDIVLYN---AVGDFQVDDKTKALLRYNGDVTWIPPAIFKSSCKIDVTYFPFDYQNCTMKFGSWTYDKAKIDLVLIGS--------------TMNLKDFWETGDWLII----DAPGYKHDIKYNCC--EEI-YTDITYSLYIRRLPLFYTINLIIPCLLISFLTVLVFYLPSDCGE--KVTLCISVLLSLTVFLLVITETIPSTSLVIPLIGEYLLFTMIFVTLSIVITVFVLNVHYRTPKTHT-MP------CWVRAVFLELLPRVMFMTRPEREPEQDTGAGNV------------QDMHSRSCAVHS-ATLHKPQAL---------------ASG--VVSSISNRQYLFNNTELSNLNNLSGDPSKGS-----------------------------------------TS-LCCEG-RCNCCWYQRSSKLPADSGGGS-------------------GGMGSLGALTGGSVAKVSGGSQRSSSESLNGG-------------------------------------------------------LMPLLPLSPEVREAIESVRYIAENMRLQN-EAKEVQDDWKYVAMVIDRIFLWVF-VLVCILGTAGLFLQPLLLAEDI---------------------
>a3_medaka
----------------------------------EAEHKLFSVIF--SNYNQYIRPVENVSDPVIVQFEVSMSQLVKVDEVNQIMETNLWLRHIWNDYKLKWNPK-----EFGGVEFIRVPSNRIWKPDIVLYNN--AVGDFQVDDKTKALLRFNGDVTWIPPAIFKSSCKIDVTYFPFDYQNCTMKFGSWTYDKAKIDLVLIGS--------------TINLKDFWESGEWTII----DAPGYKHDIKYNCC--EEI-YTDITYSLYIRRLPLFYTINMIIPCLLISFLTVLVFYLPSDCGE--KVTLCISVLLSLTVFLLVITETIPSTSLVIPLIGEYLLFTMIFVTLSIVITVFVLNVHYRTPKTHT-MP------CWVRRVFLGLLPRVMFMTRPERDPEKVAVGSSV------------QTVHLRPCTVHSSGTLQKHKAR---------------APGSSMMSSLTNRQRILNNTELSNLNNRSGDSNRCA-----------------------------------------SSGFPGSGERCNCCWQKRSGKLPYDSEGGS-------------------GGLGCLGALSGGGAMGIGGETQFSSSESLDGR-------------------------------------------------------IMSLLPLSPEIREAIESVKYIAENMRLQN-DAKEVQDDWKYVAMVIDRIFLWVF-VLVCILGTAGLFLQPLLLWDDI---------------------
>a3_zebrafish
----------------------------------EAEHRLFSVIF--SSYNQYIRPVENVSDPVVVQFEVSMSQLVKVDEVNQIMETNLWLRHIWNDYKLRWDPK-----DFGGVEFIRVPSNKIWKPDIVLYNN--AVGDFQVDDKTKALLRFNGDVTWIPPAIFKSSCKIDVTYFPFDYQNCTMKFGSWTYDKAKIDLVLIGS--------------TINLKDFWESGEWTII----DAPGYKHDIKYNCC--EEI-YTDITYSLYIRRLPLFYTINMIIPCLLISFLTVLVFYLPSDCGE--KVTLCISVLLSLTVFLLVITETIPSTSLVIPLIGEYLLFTMIFVTLSIVITVFVLNVHYRTPKTHT-MP------CWVRRVFLSLLPRVMFMTRPEKD----------------------QEVPAKQCSVHP-PVSSKQTSV---------------CRG---------PQLLLCPTELN-------EASR-------------------------------------------TAFLCREH----HCWKKHIS------------------------------NMTSEGAEDGG--------SPCSSSESLDG--------------------------------------------------------FLCMSAVSPQVREAIESVKYIAENMRLQN-EAKEVQDDWKYVAMVIDRIFLWVF-VLVCILGTAGLFLQPLLLGEDM---------------------
>a5_human
-------------------------GLSEPSSIAKHEDSLLKDLF--QDYERWVRPVEHLNDKIKIKFGLAISQLVDVDEKNQLMTTNVWLKQEWIDVKLRWNPD-----DYGGIKVIRVPSDSVWTPDIVLFDN--ADGRFEG-TSTKTVIRYNGTVTWTPPANYKSSCTIDVTFFPFDLQNCSMKFGSWTYDGSQVDIILEDQ--------------DVDKRDFFDNGEWEIV----SATGSKGNRTDSCC--W---YPYVTYSFVIKRLPLFYTLFLIIPCIGLSFLTVLVFYLPSNEGE--KICLCTSVLVSLTVFLLVIEEIIPSSSKVIPLIGEYLVFTMIFVTLSIMVTVFAINIHHRSSSTHNAMA------PLVRKIFLHTLPKLLCMRSHVDRY-------------------------------------------------------------------------------------------------------------------------------------------FTQKEE---------------------------------------------------------------TESGSGP------------------------------------------------------------KSSRNTLEAALDSIRYITRHIMKEN-DVREVVEDWKFIAQVLDRMFLWTF-LFVSIVGSLGLFVPVIYKWANILIPVHIG----NANK------
>a5_chimp
-------------------------GLSEPSSIAKHEDSLLKDLF--QDYERWVRPVEHLNDKIKIKFGLAISQLVDVDEKNQLMTTNVWLKQEWIDVKLRWNPD-----DYGGIKVIRVPSDSVWTPDIVLFDN--ADGRFEG-TSTKTVIRYNGTVTWTPPANYKSSCTIDVTFFPFDLQNCSMKFGSWTYDGSQVDIILEDQ--------------DVDKRDFFDNGEWEIV----SATGSKGNRTDSCC--W---YPYVTYSFVIKRLPLFYTLFLIIPCIGLSFLTVLVFYLPSNEGE--KICLCTSVLVSLTVFLLVIEEIIPSSSKVIPLIGEYLVFTMIFVTLSIMVTVFAINIHHRSSSTHNAMA------PWVRKIFLHTLPKLLCMRSHVDRY-------------------------------------------------------------------------------------------------------------------------------------------FTQKEE---------------------------------------------------------------TESGSGP------------------------------------------------------------KSSRNTLEAALDSVRCITRHIMKEN-DVREVVEDWKFIAQVLDRMFLWTF-LFVSIVGSLGLFVPVIYKWANILIPVHIG----NANK------
>a5_rat
-------------------------GLPELSSAAKHEDSLFRDLF--EDYERWVRPVEHLSDKIKIKFGLAISQLVDVDEKNQLMTTNVWLKQEWIDVKLRWNPD-----DYGGIKIIRVPSDSLWIPDIVLFDN--ADGRFEG-ASTKTVVRYNGTVTWTQPANYKSSCTIDVTFFPFDLQNCSMKFGSWTYDGSQVDIILEDQ--------------DVDRTDFFDNGEWEIM----SAMGSKGNRTDSCC--W---YPYITYSFVIKRLPLFYTLFLIIPCIGLSFLTVVVFYLPSNEGE--KISLCTSVLVSLTVFLLVIEEIIPSSSKVIPLIGEYLVFTMIFVTLSIMVTVFAINIHHRSSSTHNAMA------PWVRKIFLHKLPKLLCMRSHADRY-------------------------------------------------------------------------------------------------------------------------------------------FTQREE---------------------------------------------------------------AESGAGP------------------------------------------------------------KS-RNTLEAALDCIRYITRHVVKEN-DVREVVEDWKFIAQVLDRMFLWTF-LLVSIIGTLGLFVPVIYKWANIIVPVHIG----NTIK------
>a5_mouse
-------------------------GLPELSSAAKHEDSLFRDLF--EDYEKWVRPVEHLSDKIKIKFGLAISQLVDVDEKNQLMTTNVWLKQEWIDVKLRWNPD-----DYGGIKIIRVPSDSLWIPDIVLFDN--ADGRFEG-ASTKTVVRYNGTVTWTQPANYKSSCTIDVTFFPFDLQNCSMKFGSWTYDGSQVDIILEDQ--------------DVDRTDFFDNGEWEIM----SAMGSKGNRTDSCC--W---YPCITYSFVIKRLPLFYTLFLIIPCIGLSFLTVVVFYLPSNEGE--KISLCTSVLVSLTVFLLVIEEIIPSSSKVIPLIGEYLVFTMIFVTLSIMVTVFAINIHHRSSSTHNAMA------PWVRKIFLHKLPKLLCMRSHADRY-------------------------------------------------------------------------------------------------------------------------------------------FTQREE---------------------------------------------------------------AEKDGGP------------------------------------------------------------KS-RNTLEAALDCIRYITRHVVKEN-DVREVVEDWKFIAQVLDRMFLWTF-LLVSIIGTLGLFVPVIYKWANIIVPVHIG----NTIK------
>a5_megabat
--------------------------LAEPSFLAKHEDTLLKDLL--RDYERWVRPVEHLNDKIKIKFGLAISQLVDVDEKNQLMTTNVWLKQEWKDVKLRWNPD-----DYGGIKVIRVPSDSLWTPDIVLFDN--ADGRFEG-ASTKTVVRYDGTVTWTPPANYKSSCTIDVTFFPFDLQNCSMKFGSWTYDGSQVDIILEDQ--------------DVDKRDFFDNGEWEIV----SATGCKGNRTDSCC--W---YPYITYSFVIRRLPLFYTLFLIIPCIGLSFLTVLVFYLPSNEGE--KICLCTSVLVSLTVFLLVIEEIIPSSSKVIPLIGEYLVFTMIFVTLSIMVTVFAINIHHRSPSTHNAMA------PWVRRIFLHKLPKLLCMRSHVDRY-------------------------------------------------------------------------------------------------------------------------------------------FTQKEE---------------------------------------------------------------TECSSGP------------------------------------------------------------EASRNILEAALDSIRYITRHVTKEN-DVREVVEDWKFIAQVLDRLFLWTF-LLVSIVGSLGLFVPVIYKWANIIVPIHIG----NANK------
>a5_cow
-------------------------GLAEPSVVAKHEDSLFKDLF--QDYERWVRPVEHLNDRIKIKFGLAISQLVDVDEKNQLMTTNVWLKQEWIDVKLRWNPD-----DYGGIKLIRVPSDSLWTPDIVLFDN--ADGRFEG-ASTKTVVRYDGTVTWTPPANYKSSCTIDVTFFPFDLQNCSMKFGSWTYDGSQVDIILEDQ--------------DVDKRDFFDNGEWEIV----SATGSKGNRTDSCC--W---YPYITYSFVIKRLPLFYTLFLIIPCIGLSFLTVLVFYLPSNEGE--KICLCTSVLVSLTVFLLVIEEIIPSSSKVIPLIGEYLVFTMIFVTLSIMVTVFAINIHHRSSSTHDAMA------PWVRKIFLHKLPKLLCMRSHVDRY-------------------------------------------------------------------------------------------------------------------------------------------FSQKEE---------------------------------------------------------------ARSSRGP------------------------------------------------------------RSSRNALEAALDSVRYITRHVMKET-DVREVVEDWKFIAQVLDRMFLWTF-LLVSVVGSLGLFVPVIYKWANIIVPIHIG----NENK------
>a5_dog
------------------------------------EDSLFKDLF--QDYERWVRPVEHLNDKIKIKFGLALSQLVDVDEKNQLMTTNVWLKQEWTDVKLRWRPG-----DYGGIKVIRVPSDSLWTPDIVLFDN--ADGRFEG-TSTKAVVRYDGTVTWTPPANYKSSCTIDVTFFPFDVQNCSMKFGSWTYDGSQVDIILEDQ--------------DVDKRDFFDNGEWEIV----SATGSRGNRTDSAC--W---YPYVTYSFVIKRLPLFYTLFLIIPCIGLSFLTVLVFYLPSNEGE--KICLCTSVLVSLTVFLLVIEEIIPSSSKVIPLIGEYLVFTMIFVTLSIMVTVFAINIHHRSSSTHDAMA------PWVRKIFLHKLPKVLCMRSHADRY-------------------------------------------------------------------------------------------------------------------------------------------FAQAGT---------------------------------------------------------------GGAGS-P------------------------------------------------------------GAPRNTLEAALDSIRYITRHVRKEN-DVREVVEDWKFIAQVLDRMFLWTF-LLVSVVGSLGLFVPVIYKWANIIVPVHIG----DANK------
>a5_cat
-------------------------GLAEPSFVAKHEDSLLKDLF--QDYERWVRPVEHLNDKIKIKFGLAISQLVDVDEKNQLMTTNVWLKQEWIDVKLSWSPG-----DYGGIKVIRVPSDSLWTPDIVLFDN--ADGRFEG-ASTKAVIRYDGTVTWTPPANYKSSCTIDVTFFPFDLQNCSMKFGSWTYDGSQVDIILEDQ--------------DVDKRDFFDNGEWEIV----SATGSKGNRTDGSC--W---YPYVTYSFVIKRLPLFYTLFLIIPCIGLSFLTVLVFYLPSNEGE--KLSLCTSVLVSLTVFLLVIEEIIPSSSKVIPLIGEYLVFTMIFVTLSIMVTVFAINIHHRSSSTHDAMA------PWVRKVFLHKLPKLLCMRSHVDRY-------------------------------------------------------------------------------------------------------------------------------------------FAQKEE---------------------------------------------------------------TEGGSRP------------------------------------------------------------ESSRNTLEAALDSIRYITRHVMKEN-DVREVVEDWKFIAQVLDRMFLWTF-LLVSIVGSLGLFVPVIYKWANIIVPVHIG----DANK------
>a5_opossum
-------------------------GISEPSFEAKCEDRLFKNLF--QDYERWVRPVKHLNDKINIKFGLAISQLVDVDEKNQLMTTNVWLKQEWVDVKLRWNPD-----DYAGIKAIRVPSDSIWTPDIVLFDN--ADGRFEG-TSTKTVVRYDGTVAWTPPGNYKSSCTIDVTFFPFDLQNCSMKFGSWTYDGSQVDLVLEDY--------------DVDKRDFFDNGEWEIV----SATGIKGNRTDGCC--W---YPYVTYSFVIKRLPLFYTLFLIIPCIGLSFLTVLVFYLPSNEGE--KICLCTSVLVSLTVFLLVIEEIIPSSSKVIPLIGEYLVFTMIFVTLSIMVTVFAININHRSSSTHNPMA------PWVRKIFLHQLPKLLCMRSHVDRY-------------------------------------------------------------------------------------------------------------------------------------------FAHKEG---------------------------------------------------------------AEKSNGA------------------------------------------------------------RSPRNTLEAALDSIRYITRHVRKEN-DVREVVEDWKFIAQVLDRMFLWTF-LLVSIIGSLGLFVPVIYKWANIPITNHTG----NANK------
>a5_chick
--------------------------VSEPSFVAKSEDRLFKHLF--EDYQRWVRPVEHLNDTIKIKFGLAISQLVDVDEKNQLMTTNVWLKQEWIDVKLRWNPE-----DYAGITSIRVPSDSIWIPDIVLYDN--ADGRFEG-TSTKTVVKYDGTIAWTPPANYKSSCTIDVTFFPFDLQNCSMKFGSWTYDGSQVDIILEDY--------------DVDKRDFFDNGEWEIV----TATGSKGNRTDGCC--W---YPFVTYSFIIRRLPLFYTLFLIIPCIGLSFLTVLVFYLPSNEGE--KISLCTSVLVSLTVFLLVIEEIIPSSSKVIPLIGEYLVFTMIFVTLSIVITVFAINIHHRSSSTHNAMA------PWVRKIFLHKLPKLLCMRSHVDRY-------------------------------------------------------------------------------------------------------------------------------------------FAQKEE---------------------------------------------------------------KGNMSGS------------------------------------------------------------ESSRNTLEAALDSIRYITRHVMKEN-EVREVVEDWKFIAQVLDRMFLWAF-LLVSIIGSLVLFIPVIHKWASIIVPVHIG----STNT------
>a5_turkey
-------------------------GVSEPSFIAKSEDRLFKRLF--EDYQRWVRPVEHLNDTIKIKFGLAISQLVDVDEKNQLMTTNVWLKQEWIDVKLRWNPE-----EYAGITSIRVPSDSIWIPDIVLYDN--ADGRFEG-TSTKTVVKYDGTIAWTPPANYKSSCTIDVTFFPFDLQNCSMKFGSWTYDGSQVDIILEDY--------------DVDKRDFFDNGEWEIV----TATGSKGNRTDGCC--W---YPFVTYSFIIRRLPLFYTLFLIIPCIGLSFLTVLVFYLPSNEGE--KISLCTSVLVSLTVFLLVIEEIIPSSSKVIPLIGEYLVFTMIFVTLSIVITVFAINIHHRSSSTHNAMA------PWVRKIFLHKLPKLLCMRSHVDRY-------------------------------------------------------------------------------------------------------------------------------------------FAQKEE---------------------------------------------------------------KGNMSGS------------------------------------------------------------ESSRNTLEAALDSIRYITRHVMKEN-EVREVVEDWKFIAQVLDRMFLWAF-LLVSIIGSLVLFIPVIHKWASIIVPVHIG----STNT------
>a5_duck
--------------------------ISEPSFIAKSEDRLFKHLF--EDYQRWVRPVERLNDTIKIKFGLAISQLVDVDEKNQLMTTNVWLKQEWIDVKLRWNPE-----DYAGITSIRVPSDSIWIPDIVLYDN--ADGRFEG-TSTKTVVKYDGTIAWTPPANYKSSCTIDVTFFPFDLQNCSMKFGSWTYDGSQVDIILEDY--------------DVDKRDFFDNGEWEIV----TATGSKGNRTDGCC--W---YPFVTYSFIIRRLPLFYTLFLIIPCIGLSFLTVLVFYLPSNEGE--KISLCTSVLVSLTVFLLVIEEIIPSSSKVIPLIGEYLVFTMIFVTLSIVITVFAINIHHRSSSTHNAMA------PWVRKIFLHKLPKLLCMRSHVDRY-------------------------------------------------------------------------------------------------------------------------------------------FAQKEE---------------------------------------------------------------TGNMNGS------------------------------------------------------------ESSRNTLEAALDSIRYITRHVMKEN-EVREVVEDWKFIAQVLDRMFLWTF-LLVSIIGSLVLFIPVIHKWASIIVPVHIG----STNA------
>a5_flycatcher
-------------------------AVSEPSFIAKSEDRLFKHLF--EDYQRWVRPVERLNDTIKIKFGLAISQLVDVDEKNQLMTTNVWLKQEWIDVKLRWNPE-----DYAGITSIRVPSDSIWIPDIVLYDN--ADGRFEG-TSTKTVVKYDGTIAWTPPANYKSSCTIDVTFFPFDLQNCSMKFGSWTYDGSQVDLILEDY--------------DVDKRDFFDNGEWEIV----TATGSKGNRTDGCC--W---YPFVTYSFIIRRLPLFYTLFLIIPCIGLSFLTVLVFYLPSNEGE--KISLCTSVLVSLTVFLLVIEEIIPSSSKVIPLIGEYLVFTMIFVTLSIVITVFAINIHHRSSSTHNAMA------PWVRKIFLHKLPKLLCMRSHVDRY-------------------------------------------------------------------------------------------------------------------------------------------FAQKEE---------------------------------------------------------------TANMNGS------------------------------------------------------------ESSRNTLEAALDSIRYITRHVMKEN-EVREVVEDWKYIAQVLDRMFLWAF-LLVSIIGSLVLFIPVIHKWASIIVPTHIG----STNA------
>a5_zebra_finch
--------------------------ASEPSFIAKSEDRLFKHLF--EDYQRWVRPVEHLNDTIKIKFGLAISQLVDVDEKNQLMTTNVWLKQEWIDVKLRWNPE-----DYAGITSIRVPSDSIWIPDIVLYDN--ADGRFEG-TSTKTVVKYDGTIAWTPPANYKSSCTIDVTFFPFDLQNCSMKFGSWTYDGSQVDLILEDY--------------DVDKRDFFDNGEWEIV----TAKGSKGNRTDGCC--W---YPFVTYSFIIRRLPLFYTLFLIIPCIGLSFLTVLVFYLPSNEGE--KISLCTSVLVSLTVFLLVIEEIIPSSSKVIPLIGEYLVFTMIFVTLSIVITVFAINIHHRSSSTHNAMA------PWVRKIFLHKLPKLLCMRSHVDRY-------------------------------------------------------------------------------------------------------------------------------------------FAQKEE---------------------------------------------------------------TANMNGS------------------------------------------------------------ESSRNTLEAALDSIRYITRHVMKEN-EVREVVEDWKYIAQVLDRMFLWAF-LLVSIIGSLVLFIPVIHKWASIIVPTHIG----STNA------
>a5_american_alligator
-------------------------GISEPSFIAKSEDHLFKHLF--QDYQRWVRPVERLNDTIKIKFGLAISQLVDVDEKNQLMTTNVWLKQEWIDVKLRWNPE-----DYAGITSIRVPSDSIWIPDIVLYDN--ADGRFEG-TSTKTVVKYDGTIAWTPPANYKSSCTIDVTFFPFDLQNCSMKFGSWTYDGSQVDIILEDY--------------DVDKRDFFDNGEWEIV----TATGSKGNRTDGCC--W---YPFITYSFIIRRLPLFYTLFLIIPCIGLSFLTILVFYLPSNEGE--KISLCTSVLVSLTVFLLVIEEIIPSSSKVIPLIGEYLVFTMIFVTLSIVITVFAINIHHRSSSTHNAMA------PWVRKIFLHKLPKLLCMRSHVDRY-------------------------------------------------------------------------------------------------------------------------------------------FAQKEE---------------------------------------------------------------SSNISGS------------------------------------------------------------ESSRNTLEAALDSIRYITRHVMKEN-EVREVVEDWKFIAQVLDRMFLWTF-LLVSIIGSLVLFIPVIHKWANIIVPVHIG----STNT------
>a5_painted_turtle
-------------------------GISEPSFIAKSEDRLFKHLF--QDYQKWVRPVQRLNDTIKIKFGLAISQLVDVDEKNQLMTTNVWMKQEWIDVKLRWKPE-----DYAGITSIRVPSESIWIPDIVLYDN--ADGRFEG-TSTKTVVKYDGTVSWTPPANYKSSCTIDVTFFPFDLQNCSMKFGSWTYDGSQVDIILEDY--------------DVDKRDFFDNGEWEIV----TATGSKGKRTDGCC--W---YPFITYSFVIRRLPLFYTLFLIIPCIGLSFLTVLVFYLPSNEGE--KISLCTSVLVSLTVFLLVIEEIIPSSSKVIPLIGEYLVFTMIFVTLSIVITVFAINIHHRSSSTHNAMA------PWVRKIFLHKLPKILCMRSHVDRY-------------------------------------------------------------------------------------------------------------------------------------------FAQKEE---------------------------------------------------------------TSNISGS------------------------------------------------------------ESSRNTLEAARESIRYITRHIMKEN-DVREVVEDWKFIAQVLDRMFLWTF-LLASIIGSIGLFIPVIYKWANIIVPVHIG----NTHT------
>a5_xenopus
-------------------------GISEPSYIAKSEDRLFKYLFQQQDYQRWVRPVEHLNDTVKVKFGLAITQLVDVDEKNQLMTTNVWLKQEWVDVKLRWDPN-----EFAGITSIRVPSDSIWIPDIVLYDN--ADGRFEG-SVTKAVVRYDGTINWTPPANYKSSCTIDVTFFPFDLQNCSMKFGSWTYDGSQVDIILEDY--------------HVDKRDFFDNGEWEIV----NATGNKGNRTDGCC--F---YPYITYSFIIKRLPLFYTLFLIIPCIGLSFLTILVFYLPSNEGE--KISLCTSVLVSLTVFLLVIEEIIPSSSKVIPLIGEYLVFTMIFVTLSIVLTVFAINIHNRSSATHNAMA------PWVRKIFLHKLPKLLCMRSHVDRY-------------------------------------------------------------------------------------------------------------------------------------------FTRKDE---------------------------------------------------------------TGKVRGP------------------------------------------------------------ESSRNTLEAALDSIRYITRHVMKEH-EVQEVVEDWKFVAQVLDRMFLWTF-LLVSVIGSLFLFIPVIHKWANIIVPVHIGNMYGDKNT------
>a5_coelacanth
-------------------------FLSELLTLAKIEDCLFKDLF--KDYQKWIRPVDHLNDTVRVKFGLAISQLVDVDEKNQLMTTNVWLRQEWVDVKLRWNPD-----DYAGITSIRVPSDSIWIPDIVLYDN--ADGRFEG-SITKTVVKYDGNIIWTQPANYKSSCTIDVTFFPFDLQNCSMKFGSWTYDGSQVDITLEDY--------------HVDKREFFDNGEWEII----TATGNRGNKTDGCC--W---YPFITYSFIIRRLPLFYTLFLIIPCIGLSLLTILVFYLPSNGGE--KISLCTSVLVSLTVFLLVIEEIIPSSSKVIPLIGEYLVFTMIFVTLSIVITVFAINIHHRSSSTHNPMA------PWVRKIFLHKLPKILCMRSHVDRY-------------------------------------------------------------------------------------------------------------------------------------------FTTKEE---------------------------------------------------------------AKTIYGS------------------------------------------------------------EPSRNTLEAALDSIRYITRHVMKEN-DVREVVEDWKFVAQVLDRMFLWTF-LVVSILGSVLLFIPVIYKWANIIVPVYAG-----NNE------
>a5_fugu
-------------------------EVPKLSSCAKAEDKLFKYLFG--NYQKWVRPVDHLNQTIRVKFGLAISQLVDVDEKNQRMTTNVWMKQEWTDMKLRWNPE-----EYAGITIIRVPSDRIWRPDVVLYDN--SDGRFEG-TITKAVVKYDGTITWTAPANYKSACTIDVTFFPFDLQNCSMKFGSWTYDGSQVDIILEDF--------------HVDKRDYFDNGEWEIV----KATGSRGLRMDGST--S---YPTITYFFIIRRLPLFYTLFLIIPCIGLSFLTILVFYLPSNGGE--KISLCTSVLVSLTVFLLVIEEIIPSSSKAIPLIGEYLVFTMIFVTLSIVITVFAINVHHRSSSTHNDMA------PWVRRVFLHHLPKLLCMRSHVDRY-------------------------------------------------------------------------------------------------------------------------------------------ATSGAARTRGLGMAE---GS-------------------------------------------------EPELTPL------------------------------------------------------------FYTRQNLKAALDSIRYITMHVVKEN-EVREVVQDWKFVAQVLDRMFLWAF-LLVSILGSALLFIPVIYKWASIIVPNHET----MVFGN-----
>a5_medaka
-------------------------RVPKLSSYAKAEDTLFKHLFG--TYQKWVRPIEYLNQTIPVKFGLAISQLVDVDEKKQLMTTNVWLKQEWIDMKLRWKPE-----DYLGITTIRVPSDRIWLPDVVLYDN--SDGRFEG-TVTKAVVKYDGTISWNPPANFKSACTIDVTFFPFDLQNCSMKFGSWTYDGSQVDIILEDF--------------HVDKKDYFDNGEWEIV----KATGSRGLRTDGST--S---YPTITYFFIIRRLPLFYTLFLIIPCIGLSFLTILVFYLPSNGNE--KISLCTSVLVSLTVFLLVIEEIIPSSSKAIPLIGEYLVFTMIFVTLSIIITVFAINIHYRSSSTHHDMA------PWVRRIFLHRLPKLLCMRSHVDRY-------------------------------------------------------------------------------------------------------------------------------------------ATAGLAGKGKVTVQEKTKDS-------------------------------------------------TPDLTHI------------------------------------------------------------LHTRHNLQTALESIRYITMHVVKEN-QVREVVQDWKYVAQVLDRMFLWAF-FLVSVLGSALLFVPVIYKWASIIVPDYAG----SIL-------
>a5_zebrafish
-------------------------GPPMLSSYAKTEDKLFKHLFS--NYQKWVRPIEDLNTTIQVKFGLAISQLVDVDEKNQLMTTNVWMKQEWTDLKLRWDPD-----HYLGITSIRVPSDSIWIPDIVLYDN--ADGNFEA-TVTKAVVRFDGTISWTPPANYKSACTIDVTFFPFDLQNCSMKFGSWTYDGSQVDILLEDV--------------HVDKRDYFDNGEWEIV----KATGNRGLRRDGTF--F---YPSITYSFIIRRLPLFYTLFLIIPCIGLSFLTVLVFYLPSNGGE--KISLCTSVLVSLTVFLLVIEEIIPSSSKVIPLIGEYLVFTMIFVTLSIVITVFAINIHHRSSSTHHSMA------PWVRRIFLHHLPRLLCMRSHVDRY-------------------------------------------------------------------------------------------------------------------------------------------ATSAGTRTGGLGYGK----S-------------------------------------------------LSQDTNQ------------------------------------------------------------LDAEHNLQAALESIRYITRHVVKEN-EVREVVQDWKFVAQVLDRVFLWAF-LLVSLLGSALLFIPVIYKWASIIVPSYAE----ITS-------
>a6_human
-----------------------------GCVGCATEERLFHKLF--SHYNQFIRPVENVSDPVTVHFEVAITQLANVDEVNQIMETNLWLRHIWNDYKLRWDPM-----EYDGIETLRVPADKIWKPDIVLYNN--AVGDFQVEGKTKALLKYNGMITWTPPAIFKSSCPMDITFFPFDHQNCSLKFGSWTYDKAEIDLLIIGS--------------KVDMNDFWENSEWEII----DASGYKHDIKYNCC--EEI-YTDITYSFYIRRLPMFYTINLIIPCLFISFLTVLVFYLPSDCGE--KVTLCISVLLSLTVFLLVITETIPSTSLVVPLVGEYLLFTMIFVTLSIVVTVFVLNIHYRTPTTHT-MP------RWVKTVFLKLLPQVLLMRWPLDKTR--------------------GTGSDAVPRG--------------------------------------------LARRPAKGKLASHGEPR-----------------------------------------------HLK--ECFHCHKSNELA-------------------------------------TSKR---------RLSHQPLQW--------------------------------------------------------VVENSEHSPEVEDVINSVQFIAENMKSHN-ETKEVEDDWKYVAMVVDRVFLWVF-IIVCVFGTAGLFLQPLLGNTGKS--------------------
>a6_chimp
-----------------------------GCVGCATEERLFHKLF--SHYNQFIRPVENVSDPVTVHFEVAITQLANVDEVNQIMETNLWLRHIWNDYKLRWDPM-----EYDGIETLRVPADKIWKPDIVLYNN--AVGDFQVEGKTKALLKYNGMITWTPPAIFKSSCPMDITFFPFDHQNCSLKFGSWTYDKAEIDLLIIGS--------------KVDMNDFWENSEWEII----DASGYKHDIKYNCC--EEI-YTDITYSFYIRRLPMFYTINLIIPCLFISFLTVLVFYLPSDCGE--KVTLCISVLLSLTVFLLVITETIPSTSLVVPLVGEYLLFTMIFVTLSIVVTVFVLNIHYRTPTTHT-MP------RWVKTVFLKLLPQVLLMRWPLDKTR--------------------GTGSDAVPRG--------------------------------------------LARRPAKGKLASHGEPR-----------------------------------------------HLK--ECFHCHKSNELA-------------------------------------TSKR---------RLSHQPLQW--------------------------------------------------------VVENSEHSPEVEDVINSVQFIAENMKSHN-ETKEVEDDWKYVAMVVDRVFLWVF-IIVCVFGTAGLFLQPLLGNTGKS--------------------
>a6_rat
-----------------------------GSRGCVSEEQLFHTLF--AHYNRFIRPVENVSDPVTVHFELAITQLANVDEVNQIMETNLWLRHVWKDYRLCWDPT-----EYDGIETLRVPADNIWKPDIVLYNN--AVGDFQVEGKTKALLKYDGVITWTPPAIFKSSCPMDITFFPFDHQNCSLKFGSWTYDKAEIDLLIIGS--------------KVDMNDFWENSEWEIV----DASGYKHDIKYNCC--EEI-YTDITYSFYIRRLPMFYTINLIIPCLFISFLTVLVFYLPSDCGE--KVTLCISVLLSLTVFLLVITETIPSTSLVIPLVGEYLLFTMIFVTLSIVVTVFVLNIHYRTPATHT-MP------KWVKTMFLQVFPSILMMRRPLDKTK--------------------EADGVKDPKT--------------------------------------------HTKRPAKVKFTHRKEPK-----------------------------------------------LLK--ECRHCHKSSEIA-------------------------------------PGKR---------LS-QQPAQW--------------------------------------------------------VAENSEHPPDVEDVIDSVQFITENMKSHN-ETKEVEDDWKYMAMVVDRVFLWVF-IIVCVFGTVGLFLQPLLGNTGAS--------------------
>a6_mouse
-----------------------------GSTGCESEEQLFHRLF--AHYNRFIRPVENVSDPVTVHFELAITQLANVDEVNQIMETNLWLRHIWKDYRLRWDPT-----EYDGIETLRVPADNIWKPDIVLYNN--AVGDFQVEGKTKALLKYDGVITWTPPAIFKSSCPMDITFFPFDHQNCSLKFGSWTYDKAEIDLLIIGS--------------KVDMNDFWENSEWEIV----DASGYKHDIKYNCC--EEI-YTDITYSFYIRRLPMFYTINLIIPCLFISFLTVLVFYLPSDCGE--KVTLCISVLLSLTVFLLVITETIPSTSLVIPLVGEYLLFTMIFVTLSIVVTVFVLNIHYRTPATHT-MP------KWVKTIFLQAFPSILMMRKPLDKTK--------------------EAGGVKDPKS--------------------------------------------HTKRPAKVKFTHRGESK-----------------------------------------------LLK--ECHHCQKSSDIA-------------------------------------PGKR---------RSSQQPARW--------------------------------------------------------VAENSEHSSDVEDVIESVQFIAENMKSHN-ETNEVEDDWKYMAMVVDRVFLWVF-IIVCVFGTVGLFLQPLLGNTGKS--------------------
>a6_cat
-----------------------------GSAGCASEERLFHKLF--SHYNQFIRPVENVSEPVTVHFEVAITQLANVDEVNQIMETNLWLRHIWNDYKLRWDPM-----EYDGIETLRVPADKIWKPDIVLYNN--AVGDFQVEGKTKALLKYDGMITWTPPAIFKSSCPMDITFFPFDHQNCSLKFGSWTYDKAEIDLLIIGS--------------KVDMNDFWENSEWEIV----DASGYKHDIKYNCC--EEI-YTDITYSFYIRRLPMFYTINLIIPCLFISFLTVLVFYLPSDCGE--KVTLCISVLLSLTVFLLVITETIPSTSLVIPLVGEYLLFTMIFVTLSIAVTVFVLNIHYRTPTTHT-MP------KWVKTVFLQLLPQILMMKRPLDKMK--------------------ETSSDKNSKG--------------------------------------------ISGRPTKVNFDNCRETK-----------------------------------------------LPK--ECCHCHKSSELA-------------------------------------TSKR---------RLSHQPLQW--------------------------------------------------------MTENSEHSSDVEDVINSVQFIAENMKNQN-ETKKVEDDWKYVAMVVDRVFLWVF-IIVCVFGTAGLFLQPLLGNTGKS--------------------
>a6_cow
-----------------------------GCAGCASEERLFHKLF--AHYNQFIRPVENVSDPITVYFEVAITQLADVDEVNQIMETNLWLRHIWNDYKLRWDPT-----EYDGIETLRVPAEMIWKPDIVLYNN--AVGDFQVKGKTKALLKYDGMITWTPPAIFKSSCPMDITFFPFDHQNCSLKFGSWTYDKAEIDLLIIGS--------------KVDMNEFWENSEWEIV----DASGYKHDIKYNCC--EEI-YTDITYSFYIRRLPMFYTINLIIPCLFISFLTVLVFYLPSDCGE--KVTLCISVLLSLTVFLLVITETIPSTSLVIPLVGEYLLFTMIFVTLSIVVTVFVLNIHYRTPTTHS-MP------TWVKAVFLRLLPQMLMMKRPLDKMK--------------------ETGAHRNPKG--------------------------------------------VSSRPAKVKFEHHKEPR-----------------------------------------------LLK--ECCHCHRSGEPA-------------------------------------TSKR---------RLSHQPLQW--------------------------------------------------------MAENSELSPEVEDVIDSVHFIAENMKTQN-ETKEVEDDWKYVAMVVDRVFLWVF-IIVCVFGTAGLFLQPLLGNTGHS--------------------
>a6_dog
-----------------------------GSAGCASEERLFHKLF--SHYNQFIRPVENVSDPVTVHFEVAITQLANVDEVNQIMETNLWLRHIWNDYKLRWNPM-----EYDGIETLRVPADRIWKPDIVLYNN--AVGDFQVEGKTKALLKYDGMIIWTPPAIFKSSCPMDITFFPFDHQNCSLKFGSWTYDKAEIDLLIIGS--------------KVDMNDFWENSEWEIV----DASGYKHDIKYNCC--EEI-YTDITYSFYIRRLPMFYTINLIIPCLFISFLTVLVFYLPSDCGE--KVTLCISVLLSLTVFLLVITETIPSTSLVIPLVGEYLLFTMIFVTLSIAVTVFVLNIHYRTPATHT-MP------KWVKTVFLQLLPQILMMRRPLDKMR--------------------KTSSDKNSKG--------------------------------------------ISSRPTKVNFDNYRETK-----------------------------------------------LPK--ECCHCHKSSKLA-------------------------------------TSKR---------RLSHQSLQW--------------------------------------------------------MTENSEHWPDVEDVINSVQFIAENMKNQN-ETKEVEDDWKYVAMVVDRVFLWVF-IFVCVFGTAGLFLQPLLGNTGKS--------------------
>a6_wallaby
-----------------------------???????????FHKLF--SRYNQFIRPVENVSDPVTVYFEVAITQLANVDEVNQIMETNLWLRHVWNDYKLRWNPA-----EYDGIELLRVPADKIWKPDIVLYNN--AVGDFQVEGKTKALLKYDGMISWSPPAIFKSSCPMDITFFPFDHQNCSLKFGSWTYDKAKIDLLIIGS--------------KVDMNDFWENSEWEIV----DASGYKHDIKYNCC--EEI-YTDITYSFYIRRLPMFYTINLIIPCLFISFLTVLVFYLPSDCGE--KVTLCISVLLSLTVFLLVITETIPSTSLVIPLVGEYLLFTMIFVTLSIVVTVFVLNIHYRTPTTHT-MP------KWVKTVFLQMLPKILMMRRPLEKQK--------------------EKHSDKKSKE--------------------------------------------FARKSAKIKFPECEDPK-----------------------------------------------LFEEQECCHCNKSNELA-------------------------------------TGKE---------RLSYQSLKW--------------------------------------------------------MTEHLEYASEVKDVIDSVQFIAENMKNQN-ETKEVEDDWKYVAMVVDRVFLWVF-IIVCVFGTAGLFLQPLAGNTVKS--------------------
>a6_opossum
-----------------------------GYAACESEERLFHKLF--SHYNQFIRPVENVSDPVTVHFEVAITQLANVDEVNQIMETNLWLRHIWNDYKLRWNPA-----EYDGIELLRVPADKIWKPDIVLYNN--AVGDFQVEGKTKALLKYDGMISWTPPAIFKSSCPMDITFFPFDHQNCSLKFGSWTYDKAKIDLLIIGS--------------KVDMNDFWENSEWEIV----DASGYKHDIKYNCC--EEI-YTDITYSFYIRRLPMFYTINLIIPCLFISFLTVLVFYLPSDCGE--KVTLCISVLLSLTVFLLVITETIPSTSLVIPLVGEYLLFTMIFVTLSIVVTVFVLNIHYRTPTTHT-MP------KWVKTVFLQMLPKILMMRRPLEKQR--------------------EKRSDKNSEE--------------------------------------------FARKPAKIKFAECRDPK-----------------------------------------------LFEEQECCHCNKSNELA-------------------------------------TSKK---------RLSYQSLKW--------------------------------------------------------MTEHLEYSSEVKDVIDSVQFIAENMRNQN-ETKEVEDDWKYVAMVVDRVFLWVF-IIVCVFGTAGLFLQPLIGNTVKS--------------------
>a6_microbat
-----------------------------DGAGCASEERLFHKLF--SHYNQLIRPVENVSEPVTVHFEVAITQLANVDEVNQIMETNLWLRHIWNDYKLRWDPT-----EFDGIETIRVPADKIWKPDIVLYNN--AVGDFQVKGKTKALLKYDGMITWTPPAIFKSSCPMDITFFPFDHQNCSLKFGSWTYDKAEIDLLIIGS--------------KVDMNDFWENSEWEIV----DASGYKHDIKYNCC--EEI-YTDITYSFYIRRLPMFYTINLIIPCLFISFLTVLVFYLPSDCGE--KVTLCISVLLSLTVFLLVITETIPSTSLVIPLVGEYLLFTMIFVTLSIAVTVFVLNIHYRTPTTHT-MP------DWVKMVFLQLLPQILMMKRPLDKTR--------------------KTSSDKNPKS--------------------------------------------ISGRPTKVKFDNRREPK-----------------------------------------------LLK--ECCHCHKSHQLA-------------------------------------TSKR---------RLSHQPLQW--------------------------------------------------------MTGNTEHSPEVEDVINSVQFIAENMKNQN-ETKEVEDDWKYVAMVVDRVFLWIF-IIVCVFGTAGLFLQPLLGNTGKS--------------------
>a6_megabat
-----------------------------DCAACASEERLFHKLF--SHYNQFIRPVENVSDPVTVHFEVAITQLANVDEVNQIMETNLWLRHIWNDYKLRWDPV-----EYDGIETLRVPADKIWKPDIVLYNN--AVGDFQVEGKTKALLKYNGMITWTPPAIFKSSCPMDITFFPFDHQNCSLKFGSWTYDKAEIDLLIIGS--------------KVDMNDFWENSEWEIV----DASGYKHDIKYNCC--EEI-YTDITYSFYIRRLPMFYTINLIIPCLFISFLTVLVFYLPSDCGE--KVTLCISVLLSLTVFLLVITETIPSTSLVIPLVGEYLLFTMIFVTLSIAVTVFVLNIHYRTPTTHT-MP------KWVKTVFLQLLPNILMMRRPLDKTK--------------------KTNSDKNPKG--------------------------------------------TSSRPAKVKFDNRREPE-----------------------------------------------LLK--ECFHCHESHQLA-------------------------------------TSKR---------RLSHQPLQW--------------------------------------------------------MTENSEHSPEVEDVINSVQFIAENMKNQN-ETKEVEDDWKYVAMVVDRVFLWIF-IIVCVFGTSGLFLQPLLGNTGKS--------------------
>a6_chick
-----------------------------DTTACESEERLFHKLF--SRYNQFIRPVENVSDPVTVHFELAITQLTNVDEVNQIMETNLWLRHIWNDYKLRWDPR-----EYDGIEFVRVPADKIWKPDIVLYNN--AVGDFQVEGKTKALLRYDGMITWTPPAIFKSSCPMDITFFPFDHQNCSLKFGSWTYDKAKIDLLIIGS--------------KVDMNEFWENSEWEIV----DASGYKHDIKYNCC--EEI-YTDITYSFYIRRLPMFYTINLIIPCLFISFLTVLVFYLPSDCGE--KVTLCISVLLSLTVFLLVITETIPSTSLVIPLVGEYLLFTMIFVTLSIVITVFVLNIHYRTPTTHT-MP------KWVKTVFLSLLPKVLLMQRPLEQEK--------------------KNISKKTKKG--------------------------------------------SAKTSGKSKHSKHKDNK-----------------------------------------------LHKEQRCCHCDKADDLT-------------------------------------STRRS--------QLSHQSLKW--------------------------------------------------------MAEHTEYSPEVKDVINNVQFIAENMKSQN-ETKEVEDDWKYVAMVIDRVFLWVF-IILCVFGTAGLFIQPLIADT-----------------------
>a6_flycatcher
-----------------------------DSTACESEERLFHKLF--SQYNQFIRPVENVSDPVTVYFELAITQLTNVDEVNQIMETNLWLRHIWNDYKLRWDPR-----QYDGIEFVRVPADKIWKPDIVLYNN--AVGDFQVEGKTKALLRYDGMITWTPPAIFKSSCPMDITFFPFDHQNCSLKFGSWTYDKAKIDLLIIGS--------------KVDMNDFWENSEWEIV----DASGYKHDIKYNCC--EEI-YTDITYSFYIRRLPMFYTINLIIPCLFISFLTVLVFYLPSDCGE--KVTLCISVLLSLTVFLLVITETIPSTSLVIPLVGEYLLFTMIFVTLSIVITVFVLNIHYRTPTTHT-MP------KWVKTIFLSLLPKVLLMQRPLEQQK--------------------KITSRKNKKV--------------------------------------------SDSKLGKSKHSKHKDTK-----------------------------------------------LHKEQRCSHCDKATELP-------------------------------------TTKR---------RLSHQSLKW--------------------------------------------------------VAEHMEYSPEVKDVISNVQFIAENMRSQN-ETKEVEDDWKYVAMVIDRVFLWVF-IIICVFGTVGLFIQPLIAKA-----------------------
>a6_duck
-----------------------------IAMRSEKEERLFHKLF--THYNQFIRPVENVSDPVTVHFELAITQLTNVDEVNQIMETNLWLRHIWNDYKLRWDPK-----EYDGIEFVRVPADKIWKPDIVLYNN--AVGDFQVEGKTKALLRYDGMITWTPPAIFKSSCPMDITFFPFDHQNCSLKFGSWTYDKAKIDLLIIGS--------------KVDMNDFWENSEWEIV----DASGYKHDIKYNCC--EEI-YTDITYSFYIRRLPMFYTINLIIPCLFISFLTVLVFYLPSDCGE--KVTLCISVLLSLTVFLLVITETIPSTSLVIPLVGEYLLFTMIFVTLSIVITVFVLNIHYRTPTTHT-MP------RWVKNVFLSLLPKVLLMQRPLEQQK--------------------KSISRKTKKG--------------------------------------------SASTLGKSKHSKHKDSK-----------------------------------------------LHKEQQCCHCDKAAELT-------------------------------------TTKRR--------RLSHQSLKW--------------------------------------------------------MAEYTEYSPEVKDVISSVQFIAENMRSQN-ETKEVEDDWKYVAMVIDRVFLWVF-IILCVFGTAGLFIQPLIADT-----------------------
>a6_zebra_finch
-----------------------------DATACESEERLFHKLF--SEYNQFIRPVENVSDPVTVYFELAITQLTNVDEVNQIMETNLWLRHIWNDYKLRWDPR-----QYDGIEFVRVPADKIWKPDIVLYNN--AVGDFQVEGKTKALLRYDGMITWTPPAIFKSSCPMDITFFPFDHQNCSLKFGSWTYDKAKIDLLIIGS--------------KVDMNDFWENSEWEIV----DASGYKHDIKYNCC--EEI-YTDITYSFYIRRLPMFYTVNLIIPCLFISFLTVLVFYLPSDCGE--KVNLCISVLLSLTVFLLVITETIPSTSLVIPLVGEYLLFTMIFVTLSIVITVFVLNIHYRTPMTHT-MP------KWVKTVFLSLLPRVLLMQRPLEQQK--------------------KNTSRKNKKV--------------------------------------------SDSKLGKSKHSKHKDAK-----------------------------------------------LHKEQWCSHCDQAAELP-------------------------------------TTKR---------QLSHQSLKW--------------------------------------------------------MAEHVEYSPEVKDVISNVQFIAENMRSQN-KTKEVEDDWKYVAMVIDRVFLWVF-IILCVFGTVGLFIQPLIAET-----------------------
>a6_american_alligator
-----------------------------GCSLCESEERLFHKLF--FHYNHFIRPVENVSDPVTVHFEVAITQLANVDEVNQIMETNLWLRHIWNDYKLRWDPM-----EFDGIEFVRVPADKIWKPDIVLYNN--AVGDFQVEGKTKALLRYDGMITWTPPAIFKSSCPMDITFFPFDHQNCSLKFGSWTYDKAKIDLVIIGS--------------KVDMNDFWENSEWEIV----DASGYKHDIKYNCC--EEI-YTDITYSFYIRRLPMFYTINLIIPCLFISFLTVLVFYLPSDCGE--KVTLCISVLLSLTVFLLVITETIPSTSLVIPLVGEYLLFTMIFVTLSIVVTVFVLNIHYRTPTTHT-MP------KWVKTVFLNLLPKLLMMRRPLEEQS--------------------KVGSKQNKKE--------------------------------------------PPSTRGKMKHSKSSDAK-----------------------------------------------LYKEQRCCHCDKVNDLA-------------------------------------ISKKR--------RASHHSMKW--------------------------------------------------------VTEHVEYSPEIKDVICNVQFIAENMKNQN-ETKEVEDDWKYVAMVIDRVFLWVF-IILCVSGTVGLFLQPIIGDT-----------------------
>a6_anole_lizard
-----------------------------GCLACKSEERLFHKLF--TRYNQHIRPVENVSDPVTVYFELAITQLANVDEVNQIMETNLWLRHIWNDYKLRWNPI-----EYEGIEFIRVPADKIWKPDIVLYNN--AVGDFQVEGRTKALLKYDGTIAWTPPAIFKSSCPMDITFFPFDHQNCSLKFGSWTYDKAKIDLLIIGS--------------KVDMNDFWENSEWEII----DASGYKHDIKYNCC--EEI-YTDITYSFYIRRLPMFYTINLIIPCLFISFLTVLVFYLPSDCGE--KVTLCISVLLSLTVFLLVITETIPSTSLVIPLVGEYLLFTMIFVTLSIVVTVFVLNIHYRTPTTHS-MP------KWVRTVFLSLLPKVLMMKRPIQKHV--------------------ETQPKKPKKAGEQ-----------------------------------------KATKASKEKADDLGEVK-----------------------------------------------VLDEHRCCHCDKLSEPA-------------------------------------TGKK---------RRSSQSAKW--------------------------------------------------------VAEQMDYSPEVKQVITSVQLIAENMRSQN-KTKEVEDDWKYVAMVIDRVFLWVF-IILCVFGTGGLFLQPLIADT-----------------------
>a6_chinese_softshell_turtle
-----------------------------GCSACEPEERLFQKLF--TNYNHFIRPVENVSDPVTVYFEVAITQLANVDEVNQIMETNLWLRHIWNDYKLRWNPT-----EYDGIEFVRVPADKIWKPDIVLYNN--AVGDFQVESKTKALLKSDGMITWTPPAIFKSSCPMDITFFPFDHQNCSLKFGSWTYDKAKIDLLIIGS--------------KVDMNDLWENNEWEIV----DASGYKHDIKYNCC--EEI-YTDITYSFYIRRLPMFYTINLIIPCLFISFLTLLVFYLPSDCGE--KVTLCISVLLSLTVFLLVITEIIPSTSLVIPLVGEYLLFTMIFVTLSIVVTVFVLNIHYRTPTTHT-MP------EWVKSVFLKLLPKVLMMTRPVEQQK--------------------EAGSKKSKKG--------------------------------------------LASKADKMKQ--HRDVK-----------------------------------------------LYSEQRCCCCAKVNELA-------------------------------------MGKR---------SFSHQPVKW--------------------------------------------------------ETEHVEYCLEVREVISNVQFIAENMRSQN-ETKEVEDDWKYVAMVIDRVFLWVF-IVICVFGTAGLFLQPLIADT-----------------------
>a6_painted_turtle
----------------------------------------------------------------QYILKWQLHSLQIVDEVNQIMETNLWLRHIWNDYKLRWDPM-----EYGGIEFVRVPADKIWKPDIVLYNN--AVGDFQVESKTKALLKYDGMITWTPPAIFKSSCPMDITFFPFDHQNCSLKFGSWTYDKAKIDLLIIGS--------------KVDMNDLWENNEWEIV----DASGYKHDIKYNCC--EEI-YTDITYSFYIRRLPMFYTINLIIPCLFISFLTLLVFYLPSDCGE--KVTLCISVLLSLTVFLLVITETIPSTSLVIPLVGEYLLFTMIFVTLSIVITVFVLNIHYRTPTTHT-MP------KWVKSVFLKLLPKVLMMTRPLEPQK--------------------EASSKKSKKG--------------------------------------------LANKSSKMKQ--YGDVK-----------------------------------------------LYKEQRCCHCDKVNQLV-------------------------------------TGKR---------RLSPQPMKW--------------------------------------------------------GMEHVKYSAEVGEVISNVQFIAENMRSQN-ETKEVEDDWKYVAMVIDRVFLWVF-IVLCVFGTGGLFLQPLIADT-----------------------
>a6_xenopus
------------------------------SLQCETEEKLFQKLL--ARYNQHIRPVENVSDPVMVHFEVAITQLVNVDEVNQILETNLWLRHIWNDYKLQWNPK-----EYDGIEFMRIPADKIWKPDIVLYNN--AVGDFQVEGKSKALVKYNGLITWSPPAIFKSSCPMDITFFPFDHQNCSMKFGSWSYDKAKIDLAIIGS--------------KVDMKDFWENSEWEIV----DASGFKHDIKYNCC--EEI-YTDITYSFYIRRLPMFYTINLIMPCLFLSFLTVLVFYLPSDCGE--KVTLCISVLLSLTVFLLVITETIPSTSLVIPLVGEYLLFTMIFVTLSIVVTVFVLNIHYRTPTTHK-MP------MWVKDVFLKRLPKLLMMKKTVEKKN--------------------RPCSKRNRKK--------------------------------------------SCEKSSELVDSESAEVE-----------------------------------------------QFEDESCYHCMRSKEQS-------------------------------------SRVR---------RRQQRDSNG--------------------------------------------------------AVQEC--SSELTEVVDSIQFMAGNIRDHN-ERKE--------------------------VNKNGIVRDHTNSDF-----------------------
>a6_tibetan_frog
-----------------------------DTLQSETEERLFHKLF--MHYNQHIRPVQNVSDPVLVHFDVAITQLVNVDEVNQILETNLWLRHIWNDYKLQWNPM-----DYDGIEFMRVPADKIWKPDIVLYNN--AVGDFQVEGKSKALLKYNGLITWSPPAIFKSSCPMDITFFPFDHQNCSLKFGSWSYDKAKIDLSINGS--------------EVDMKDFWENSEWEIV----DASGYKHDIKYNCC--EEI-YTDITYSFYIRRLPMFYTVNLIMPCLFLSFLTVLVFYLPSDCGE--KVTLCISVLLSLTVFLLVITETIPSTSLVIPLVGEYLLFTMIFVTLSIVVTVFVLNIHYRTPTTHK-MP------GWVRDVFLKCLPKLLMMRKTMEKKD--------------------RPCSKRNRKR--------------------------------------------NFGKTGKLMNSQCRDVE-----------------------------------------------VFEDETCYHCMRTKDQS-------------------------------------ARNR---------KRHHQEACN--------------------------------------------------------AAQHS--PGEMKDVVDSIQFMTENIKEHN-ERKEEEDDWKYVAMVIDRVFLWVF-IILCVVGTTGLFLQPMIEANKT---------------------
>a6_zebrafish
-----------------------------DCFSSKGEDRLFRRLF--RRYNQFIRPVENVSDPVTVEFEVSISQLVKVDEVNQIMETNLWLRHIWNDYKLKWSPA-----EFDGIEFIRVPSNKIWRPDIVLYNN--AVGDFLVEDKTKALLKFDGTITWVPPAIFKSSCPMDITYFPFDYQNCSMKFGSWTYDKAKIDLVLIGS--------------KVNLKDFWESGEWEII----DAPGYKHDIKYNCC--EEI-YPDITYSFYIRRLPLFYTINLIIPCLLISFLTVLVFYLPSDCGE--KVTLCISVLLSLTVFLLVITETIPSTSLVIPLIGEYLLFTMIFVTLSIVITVFVLNVHYRTPMTHT-MP------SWVRTVFLRALPRIMLMRRPLDLSE--------------------SSGKGGLETGGSSGTGAGRGGE---------------GKKR-----------KNSGSQQGAMNSLEFGEGK-AALEG--------------------------------------KKGGCPCHPLKEATEGDCG--------------------------------------KVSRQ--------LSPQA-INT--------------------------------------------------------VVAFSVVSPEIKQAIESVKYIAENMRSRN-KAKEVEDDWKYVAMVIDRIFLWVF-VLVCVLGTLGLFLQPLIGFLS----------------------
>a6_fugu
------------------------------CASSKSEDRLFRRLF--RRYNQFIRPVENVSDPVTVEFEVSISQLVKVDAVNQIMETNLWLRHVWNDYKLRWVPV-----EYDGIEYIRVPSNKIWRPDIVLYNN--AVGDFLVEDKTKALLKYDGTITWLPPAIFKSSCPMDITYFPFDYQNCSMKFGSWTYDKAKIDLVLIGS--------------KVNLKDFWESGEWEII----DAPGYKHDIKYNCC--EEI-YTDITYSFYIRRLPLFYTINLIIPCLLISFLTVLVFYLPSDCGE--KVTLCISVLLSLTVFLLVITETIPSTSLVIPLIGEYLLFTMIFVTLSIVITVFVLNVHYRTPMTHT-MP------EWVKAVFLGVLPRVMLMRRPIDQS------------------------------------------------------------------------------------------------------------------------------------------CAYPTRVPGVTGESELP--------------------------------------KLPRS--------LNAPSPVNA--------------------------------------------------------VVAFSVVSPEVKQAIESVKYIAENMRTRN-KAKEVEDDWKYVAMVIDRIFLWVF-VTVCVLGTLGLFLQPLMNF------------------------
>a6_medaka
------------------------------CFSSKAEDRLFRKLF--RRYNQFIRPVENVSDPVTVEFEVSISQLVKVDEVNQIMETNLWLRHIWNDYKLRWTPA-----EFDGIEFIRVPSNKIWRPDIVLYNN--AVGDFLVEDKTKALLKFDGTITWVPPAIFKSSCPMDITYFPFDYQNCSMKFGSWTYDKAKIDLVLIGS--------------KVNLKDFWESGEWEII----DAPGYKHDIKYNCC--EEI-YPDITYSFYIRRLPLFYTINLIIPCLLISFLTVLVFYLPSDCGE--KVTLCISVLLSLTVFLLVITETIPSTSLVIPLIGEYLLFTMIFVTLSIVITVFVLNVHYRTPMTHT-MP------GWVHLVFLKVLPRIMLMRRPTDED--------------------------GKQVGG------------------------------------------------GSLNCLEYGDCKLSSMDGC-----------------------------------GAKKCLCPGQHGRETPETAASV-------------------------------------RMKRQ--------LSQQS-INT--------------------------------------------------------VVAFSVVSPEVKQAIESVKYIAENMRSRN-KAKEVEDDWKYVAMVIDRIFLWVF-VTVCVLGTMGLFLQPLISFLS----------------------
>a7_human
-----------------------------VSLQGEFQRKLYKELVK--NYNPLERPVANDSQPLTVYFSLSLLQIMDVDEKNQVLTTNIWLQMSWTDHYLQWNVS-----EYPGVKTVRFPDGQIWKPDILLYNS--ADERFDATFHTNVLVNSSGHCQYLPPGIFKSSCYIDVRWFPFDVQHCKLKFGSWSYGGWSLDLQMQEA----------------DISGYIPNGEWDLV----GIPGKRSERFYECC---KEPYPDVTFTVTMRRRTLYYGLNLLIPCVLISALALLVFLLPADSGE--KISLGITVLLSLTVFMLLVAEIMPATSDSVPLIAQYFASTMIIVGLSVVVTVIVLQYHHHDPDGGK-MP------KWTRVILLNWCAWFLRMKRPGEDKVRPACQHK---------------------------------------------------------------------QRRCSLASVEMSAVA---------------------------------------------PPPASNGNL--LYIGFRGLD--------------------GVHCVPT---------PDSGVVC--GRMACSPTHDEHLLHGG--------------------------------------------QPPEG----------DPDLAKILEEVRYIANRFRCQD-ESEAVCSEWKFAACVVDRLCLMAFSVFTIICTIGILMSAPNFVEAVSKDFA-----------------
>a7_chimp
-----------------------------VSLQGEFQRKLYKELVK--NYNPLERPVANDSQPLTVYFSLSLLQIMDVDEKNQVLTTNIWLQMSWTDHYLQWNVS-----EYPGVKTVRFPDGQIWKPDILLYNS--ADERFDATFHTNVLVNSSGHCQYLPPGIFKSSCYIDVRWFPFDVQHCKLKFGSWSYGGWSLDLQMQEA----------------DISGYIPNGEWDLV----GIPGKRSERFYECC---KEPYPDVTFTVTMRRRTLYYGLNLLIPCVLISALALLVFLLPADSGE--KISLGITVLLSLTVFMLLVAEIMPATSDSVPLIAQYFASTMIIVGLSVVVTVIVLQYHHHDPDGGK-MP------KWTRVILLNWCAWFLRMKRPGEDKVRPACQHK---------------------------------------------------------------------QRRCSLASVEMSAVA---------------------------------------------PPPASNGNL--LYIGFRGLD--------------------GVHCVPT---------PDSGVVC--GRMACSPTHDEHLLHGG--------------------------------------------QPPEG----------DPDLAKILEEVRYIANRFRCQD-ESEAVCSEWKFAACVVDRLCLMAFSVFTIICTIGILMSAPNFVEAVSKDFA-----------------
>a7_mouse
-----------------------------VSLQGEFQRRLYKELVK--NYNPLERPVANDSQPLTVYFSLSLLQIMDVDEKNQVLTTNIWLQMSWTDHYLQWNMS-----EYPGVKNVRFPDGQIWKPDILLYNS--ADERFDATFHTNVLVNASGHCQYLPPGIFKSSCYIDVRWFPFDVQQCKLKFGSWSYGGWSLDLQMQEA----------------DISSYIPNGEWDLM----GIPGKRNEKFYECC---KEPYPDVTYTVTMRRRTLYYGLNLLIPCVLISALALLVFLLPADSGE--KISLGITVLLSLTVFMLLVAEIMPATSDSVPLIAQYFASTMIIVGLSVVVTVIVLRYHHHDPDGGK-MP------KWTRIILLNWCAWFLRMKRPGEDKVRPACQHK---------------------------------------------------------------------PRRCSLASVELSAGA---------------------------------------------GPPTSNGNL--LYIGFRGLE--------------------GMHCAPT---------PDSGVVC--GRLACSPTHDEHLMHGT--------------------------------------------HPSDG----------DPDLAKILEEVRYIANRFRCQD-ESEVICSEWKFAACVVDRLCLMAFSVFTIICTIGILMSAPNFVEAVSKDFA-----------------
>a7_rat
-----------------------------VSLQGEFQRRLYKELVK--NYNPLERPVANDSQPLTVYFSLSLLQIMDVDEKNQVLTTNIWLQMSWTDHYLQWNMS-----EYPGVKNVRFPDGQIWKPDILLYNS--ADERFDATFHTNVLVNASGHCQYLPPGIFKSSCYIDVRWFPFDVQQCKLKFGSWSYGGWSLDLQMQEA----------------DISSYIPNGEWDLM----GIPGKRNEKFYECC---KEPYPDVTYTVTMRRRTLYYGLNLLIPCVLISALALLVFLLPADSGE--KISLGITVLLSLTVFMLLVAEIMPATSDSVPLIAQYFASTMIIVGLSVVVTVIVLRYHHHDPDGGK-MP------KWTRIILLNWCAWFLRMKRPGEDKVRPACQHK---------------------------------------------------------------------PRRCSLASVELSAGA---------------------------------------------GPPTSNGNL--LYIGFRGLE--------------------GMHCAPT---------PDSGVVC--GRLACSPTHDEHLMHGA--------------------------------------------HPSDG----------DPDLAKILEEVRYIANRFRCQD-ESEVICSEWKFAACVVDRLCLMAFSVFTIICTIGILMSAPNFVEAVSKDFA-----------------
>a7_cow
-----------------------------VSLQGEFQRKLYKDLVK--NYNPLERPVANDSLPLTVYFSLSLLQIMDVDEKNQVLTTNIWLQMTWTDHYLQWNAS-----EYPGVKTVRFPDGQIWKPDILLYNS--ADERFDATFHTNVLVNSSGHCQYLPPGIFKSSCYIDVRWFPFDVQQCKLKFGSWSYGGWSLDLQMQEA----------------DISGYIPNGEWDLV----GVLGKRSEKFYECC---KEPYPDVTFTVSIRRRTLYYGLNLLIPCVLISALALLVFLLPADSGE--KISLGITVLLSLTVFMLLVAEIMPATSDSVPLIAQYFASTMIIVGLSVVVTVIVLQYHHHDPDGGK-MP------KWTRVVLLNWCAWFLRMKRPGEDKVRPACQHN---------------------------------------------------------------------ERRCSLASVEMSAVA---------------------------------------------GPPATNGNL--LYIGFRGLD--------------------TMHCAPT---------PDSGVVC--GRVACSPTHDEHLLHAG--------------------------------------------QPSEG----------DPDLAKILEEVRYIAHRFRCQD-ESEAVCSEWKFAACVVDRLCLMAFSVFTILCTIGILMSAPNFVEAVSKDFA-----------------
>a7_megabat
-----------------------------TLLVTTKNRKLYRELVK--NYNPLERPVANDTQPLTVYFSLSLLQIMDVDEKNQMMTTNVWLQMSWTDHYLQWNVS-----EYPGVKTVRFPDGQIWKPDILLYNS--ADERFDATFHTNVLVNSSGHCQYLPPGIFKSSCSIDVRWFPFDVQHCKLKFGSWSYGGWSLDLQMQEA----------------DTSGYITNGEWDLM----GVPGKRSENFYECC---QEPYPDVTFTVTIRRRTLYYGLNLLVPCVLISALALLVFLLPADSGE--KISLGVFLLLSLTVFMLLVAEIMPATSDSVPLIAQYFASTMLIVGLSVVVTVIVLQYHHHDPDGGK-MP------KWTRVILLNWCAWFLRMKRPGEDRVRPACQLA---------------------------------------------------------------------PRRCSLASVDMGAVA---------------------------------------------TPPAANGNL--LYIGFRGLD--------------------GGPCAPT---------PDSGVVC--GRLACSPAHDAHLLHGG--------------------------------------------QAPEG----------DPDLARILEEVRYLAARFRRQD-ESDARGSEWKFAACVVDRLCLMAFSVFTILCTIGILMSAPNFVEAVSKDFA-----------------
>a7_cat
-----------------------------VSLQGEFQRKLYKELVK--NYNPLERPVANDSQPLTVYFSLSLLQIMDVDEKNQVLTTNIWLQMSWTDHYLQWNMS-----EYPGVKTVRFPDGLIWKPDILLYNS--ADERFDATFHTNVLVNSSGHCQYLPPGIFKSSCYIDVRWFPFDVQQCKLKFGSWSYGGWSLDLQMQEA----------------DISGYIPNGEWDLV----GIPGKRSEKFYECC---KEPYPDVTFTVTIRRRTLYYGLNLLIPCVLISALALLVFLLPADSGE--KISLGITVLLSLTVFMLLVAEIMPATSDSVPLIAQYFASTMIIVGLSVVVTVIVLQYHHHDPDGGK-MP------KWTRVILLNWCAWFLRMKRPGEDQVRPACQHK---------------------------------------------------------------------PRRCSLASVEMSAVA---------------------------------------------RATTTNGNL--LYIGFRGLD--------------------GVHCAPT---------PDSGVVC--GRMACSPTHDEQLLHGG--------------------------------------------QPPEG----------DPDLAKILEEVRYIANRFRCQD-ESEAICSEWKFAACVVDRLCLMAFSVFTIICTIGILMSAPNFVEAVSKDFA-----------------
>a7_dog
-----------------------------VSLQGEFQRKLYKELVK--NYNPLERPVANDSQPLTVYFSLSLLQIMDVDEKNQVLTTNIWLQMSWTDHYLQWNMS-----EYPGVKTVRFPDGLIWKPDILLYNS--ADERFDATFHTNVLVNSSGHCQYLPPGIFKSSCYIDVRWFPFDVQQCKLKFGSWSYGGWSLDLQMQEA----------------DISGYIPNGEWDLV----GIPGKRSEKFYECC---KEPYPDVTFTVTIRRRTLYYGLNLLIPCVLISALALLVFLLPADSGE--KISLGITVLLSLTVFMLLVAEIMPATSDSVPLIAQYFASTMIIVGLSVVVTVIVLQYHHHDPDGGK-MP------KWTRVILLNWCAWFLRMKRPGEDKVRPACQHK---------------------------------------------------------------------QRRCSLASVEMSAVA---------------------------------------------GPPTTNGNL--LYIGFRGLD--------------------GVHCAPT---------PDSGVVC--GRMACSPTHDEHLLHGG--------------------------------------------QPSEG----------DPDLAKILEEIRYIANRFRCQD-ESDAICSEWKFAACVVDRLCLMAFSVFTIICTIGILMSAPNFVEAVSKDFA-----------------
>a7_opossum
-----------------------------ASLQGEFQRKLYKELLK--NYNPLERPVANDSQPLTVYFSLSLLQIMDVDEKNQVLTTNIWLQMYWTDYYLQWNMS-----EYPGVKNVRFPDGQIWKPDILLYNS--ADERFDATFHTNVLVNSSGHCQYLPPGIFKSSCYIDVRWFPFDVQQCKLKFGSWSYGGWSLDLQMQEA----------------DISGYISNGEWDLV----EIPGKRSERFYDCC---KEPYPDVTFTVTMRRRTLYYGLNLLIPCVLISALALLVFLLPADSGE--KISLGITVLLSLTVFMLLVAEIMPATSDSVPLIAQYFASTMIIVGFSVVVTVIVLQYHHHDPDGGK-MP------KWTRIILLNWCAWFLRMKRPGEDKVRPACQHK---------------------------------------------------------------------QHRCSLTSVELNAMS---------------------------------------------GQPTSNGNM--LYIGFRGLE--------------------GTHCMPA---------SDSGVIC--GRMTCSPTEEENILHSG--------------------------------------------HTSEG----------DPDLAKILEEVRYIANRFRDQD-EEEAVCNEWKFAACVVDRLCLMAFSVFTIICTIGILMSAPNFVEAVSKDFA-----------------
>a7_chick
-----------------------------ESLQGEFQRKLYKELLK--NYNPLERPVANDSQPLTVYFTLSLMQIMDVDEKNQVLTTNIWLQMYWTDHYLQWNVS-----EYPGVKNVRFPDGLIWKPDILLYNS--ADERFDATFHTNVLVNSSGHCQYLPPGIFKSSCYIDVRWFPFDVQKCNLKFGSWTYGGWSLDLQMQEA----------------DISGYISNGEWDLV----GIPGKRTESFYECC---KEPYPDITFTVTMRRRTLYYGLNLLIPCVLISALALLVFLLPADSGE--KISLGITVLLSLTVFMLLVAEIMPATSDSVPLIAQYFASTMIIVGLSVVVTVIVLQYHHHDPDGGK-MP------KWTRVILLNWCAWFLRMKRPGEDKVRPACQHK---------------------------------------------------------------------QRRCSLSSMEMNTVS---------------------------------------------GQQCSNGNM--LYIGFRGLD--------------------GVHCTPT---------TDSGVIC--GRMTCSPTEEENLLHSG--------------------------------------------HPSEG----------DPDLAKILEEVRYIANRFRDQD-EEEAICNEWKFAASVVDRLCLMAFSVFTIICTIGILMSAPNFVEAVSKDFA-----------------
>a7_zebra_finch
-----------------------------ESLQGEFQRKLYKELLK--NYNPLERPVANDSQPLTVYFTLSLMQIMDVDEKNQVLTTNIWLQMYWTDHYLQWNVS-----DYPGVKNVRFPDGLIWKPDILLYNS--ADERFDATFHTNVLVNSSGHCQYLPPGIFKSSCYIDVRWFPFDVQKCNLKFGSWTYGGWSLDLQMQEA----------------DISGYISNGEWDLV----GVPGKRTESFYECC---KEPYPDVTFTVTMRRRTLYYGLNLLIPCVLISALALLVFLLPADSGE--KISLGITVLLSLTVFMLLVAEIMPATSDSVPLIAQYFASTMIIVGLSVVVTVIVLQYHHHDPDGGK-MP------KWTRIILLNWCAWFLRMKRPGEEKVRPACQHK---------------------------------------------------------------------QRRCSLSSVEMNTVS---------------------------------------------GQQSSNGNM--LYIGFRGLE--------------------GVHCTPT---------TDSGVIC--GRMTCSPTDEENLLHSG--------------------------------------------HPSEG----------DPDLAKILEEVRYIANRFRDQD-EEEAICNEWKFAASVVDRLCLMAFSVFTIICTIGILMSAPNFVEAVSKDFA-----------------
>a7_duck
-----------------------------ESLQGEFQRKLYKELLK--NYNPLERPVANDSQPLTVYFTLSLMQIMDVDEKNQVLTTNIWLQMYWTDHYLQWNVS-----EYPGVKNVRFPDGLIWKPDILLYNS--ADERFDATFHTNVLVNSSGHCQYLPPGIFKSSCYIDVRWFPFDVQKCNLKFGSWTYGGWSLDLQMQEA----------------DISGYISNGEWDLV----GVPGKRTESFYECC---KEPYPDVTFTVTMRRRTLYYGLNLLIPCVLISALALLVFLLPADSGE--KISLGITVLLSLTVFMLLVAEIMPATSDSVPLIAQYFASTMIIVGLSVVVTVIVLQYHHHDPDGGK-MP------KWTRIILLNWCAWFLRMKRPGEDKVRPACQHK---------------------------------------------------------------------QRRCSLSSVEMNTVS---------------------------------------------GQQSSNGNM--LYIGFRGLD--------------------AVHCTPT---------TDSGVIC--GRMTCSPTEEENLLHSG--------------------------------------------HPSEG----------DPDLAKILEEVRYIANRFRDQD-EEEAVCNEWKFAASVVDRLCLMAFSVFTIICTIGILMSAPNFVEAVSKDFA-----------------
>a7_flycatcher
-----------------------------ESLQGEFQRKLYKELLK--NYNPLERPVANDSQPLTVYFTLSLMQIMDVDEKNQVLTTNIWLQMYWTDHYLQWNVS-----EYPGVKNVRFPDGLIWKPDILLYNS--ADERFDATFHTNVLVNSSGHCQYLPPGIFKSSCYIDVRWFPFDVQKCNLKFGSWTYGGWSLDLQMQEA----------------DISGYISNGEWDLV----GVPGKRTESFYECC---KEPYPDVTFTVTMRRRTLYYGLNLLIPCVLISALALLVFLLPADSGE--KISLGITVLLSLTVFMLLVAEIMPATSDSVPLIAQYFASTMIIVGLSVVVTVIVLQYHHHDPDGGK-MP------KWTRIILLNWCAWFLRMKRPGEEKVRPACQHK---------------------------------------------------------------------QRRCSLSSVEMNTVS---------------------------------------------AQQASNGNM--LYIGFRGLE--------------------GVHCTPT---------TDSGVIC--GRMTCSPTDEENLLHSG--------------------------------------------HPSEG----------DPDLAKILEEVRYIANRFRDQD-EEEAICNEWKFAASVVDRLCLMAFSVFTIICTIGILMSAPNFVEAVSKDFA-----------------
>a7_turkey
-----------------------------ESLQGEFQRKLYKELLK--NYNPLERPVANDSQPLTVYFTLSLMQIMDVDEKNQVLTTNIWLQMYWTDHYLQWNVS-----EYPGVKNVRFPDGLIWKPDILLYNS--ADERFDATFHTNVLVNSSGHCQYLPPGIFKSSCYIDVRWFPFDVQKCNLKFGSWTYGGWSLDLQMQEA----------------DISGYISNGEWDLV----GIPGKRTESFYECC---KEPYPDITFTVTMRRRTLYYGLNLLIPCVLISALALLVFLLPADSGE--KISLGITVLLSLTVFMLLVAEIMPATSDSVPLIAQYFASTMIIVGLSVVVTVIVLQYHHHDPDGGK-MP------KWTRVILLNWCAWFLRMKRPGEDKVRPACQHK---------------------------------------------------------------------QRRCSLSSVEMNTVS---------------------------------------------GQQCSNGNM--LYIGFRGLD--------------------GVHCTPT---------TDSGVIC--GRMTCSPTEEENLLHSG--------------------------------------------HPSEG----------DPDLAKILEEVRYIANRFRDQD-EEEAICNEWKFAASVVDRLCLMAFSVFTIICTIGILMSAPNFVEAVSKDFA-----------------
>a7_american_alligator
-----------------------------VSLQGEFQRKLYKELLK--NYNPLERPVANDSQPLTVYFTLSLTQIMDVDEKNQVLTTNIWLQMYWTDYYLQWNVS-----EYPGVKNVRFPDGLIWKPDILLYNS--ADERFDATFHTNVLVNSSGHCQYLPPGIFKSSCYIDVRWFPFDVQKCNLKFGSWTYGGWSLDLQMQEA----------------DISGYISNGEWDLV----GVPGKRTESFYDCC---KEPYPDVTFTVTMRRRTLYYGLNLLIPCVLISALALLVFLLPADSGE--KISLGITVLLSLTVFMLLVAEIMPATSDSVPLIAQYFASTMIIVGLSVVVTVIVLQYHHHDPDGGK-MP------KWTRIILLNWCAWFLRMKRPGEDKVRPACQHK---------------------------------------------------------------------QRRCSLSSVEMNTVS---------------------------------------------GQQSSNGNM--LYIGFRGLE--------------------GVHCTPT---------TDSGVIC--GRMTCSPTEEENLLHSG--------------------------------------------HPSEG----------DPDLAKILEEVRYIANRFRDQD-EEEAICNEWKFAASVVDRLCLMAFSVFTIICTIGILMSAPNFVEAVSKDFA-----------------
>a7_anole_lizard
------------------------------?LQGEYQRKLYKELLK--NYNPLERPVANDSQPLTVSFTLNLRQIMDVDEKNQVLTTNVWLQMVWTDYYLQWNMS-----DYPGVKNVRFPDGLIWKPDILLYNR--ADERFDATFHTNVLVNSSGYCQYLPPGIFKSTCSIDVRWFPFDVQKCKLKFGSWTYGGWSLDLQMQEA----------------EISGYISNGEWDLV----GVPGKRTETFYDCC---KEPYPDVTFTVTMRRRTLYYGLNLLVPCVLISALALLVFLLPADSGE--KISLGITVLLSLTVFMLLVAEIMPATSDSVPLIAQYFASTMIIVGLSVVVTVIVLQYHHHDPDGGK-MP------KWTRIILLNWCAWFLRMKRPGEDKVRPACQHK---------------------------------------------------------------------QRRCSMSSVEINTVS---------------------------------------------GQQSSNGNM--LYIGFRGLE--------------------GVHCTPT---------TDSGVIC--GRMTCSPTDDDNLLHSG--------------------------------------------HPSEN----------DPDLAKILEEVRYIANRFRDQD-EAEAVCNEWKFAASVVDRLCLMAFSVFTIICTIGILMSAPNFVEAVSKDFA-----------------
>a7_chinese_softshell_turtle
-----------------------------VSLQGEFQRKLYKELLK--NYNPLERPVANDSQPLTVYFTLSLMQIMDVDEKNQVLTTNIWLQMYWTDYYLQWNMS-----DYPGVKNVRFPDGQIWKPDILLYNS--ADERFDATFHTNVLVNSSGHCQYLPPGIFKSSCYIDVRWFPFDVQKCNLKFGSWTYGGWSLDLQMQAA----------------DISGYISNGEWDLV----GVPGKRSESFYECC---KEPYPDVTFTVTMRRRTLYYGLNLLIPCVLISALALLVFLLPADSGE--KISLGITVLLSLTVFMLLVAEIMPATSDSVPLIAQYFASTMIIVGLSVVVTVVVLQYHHHDPDGGK-MP------KWTRIILLNWCAWFLRMKRPGEDKVRPACQHK---------------------------------------------------------------------QRRCSLSSVDMNTVS---------------------------------------------GQQASNGNM--LYLGFRGLD--------------------GVHCTPT---------TDSGVIC--GRMTCSPTEEETLLHSG--------------------------------------------HPSEG----------DPDLAKILEEVRYIANRFRDQD-EEEAICNEWKFAASVVDRLCLMAFSVFTIICTIGILMSAPNFVEAVSKDFA-----------------
>a7_xenopus
-----------------------------VSLQGEYQRKLYKELMK--NYNPLERPVLNDSHPLTVYFGMSLMQIMDVDEKNQVLTTNIWLQMQWIDYYLQWNMS-----EYPGVKNVRFPDGQIWKPDILLYNS--ADERFDASFHTNVLVNSSGHCQYLPPGIFKSSCYIDVRWFPFDIQKCNLKFGSWTYGGWSLDLQMLES----------------DISEYISNGEWDLV----GVPGKRSENYYECC---KEPYLDVTFTIIMRRRTLYYGLNLLIPCVLISALALLVFLLPADSGE--KISLGITVLLSLTVFMLLVAEIMPATSDSVPLIAQYFASTMIIVGLSVVVTVIVLQYHHHDPHGGN-MP------KWTRIILLNWCAWFLRMKRPGEDKVRPVCQHK---------------------------------------------------------------------ERRCSMTSVDVNTVS---------------------------------------------GQQSSNGNM--LYIGFRGLE--------------------GIHCTPT---------PDSGVIC--GRMTCSPTDDENLLHNV--------------------------------------------HHSEG----------DPDLSKILEELRYIANRFRDQD-DDESICNEWKFAASVVDRLCLMAFSVFTIICTIGILMSAPNFVEAVSKDFA-----------------
>a7_tibetan_frog
-----------------------------VSLQGEYQRKLYKELLK--NYNPLERPVANDSHPLTVYFGINLMQIMDVDEKNQVLTTNIWLQMYWTDYYLQWNVS-----EYPGVKNVRFPDGQIWKPDILLYNS--ADERFDASFHTNVLVNSSGHCQYLPPGIFKSTCYIDVRWFPFDIQKCKLKFGSWTYGGWSLDLQLKEA----------------DISEYIANGEWDLV----GVPVKRSESFYNCC---KEPYPDVTFTITMRRRTLYYGLNLLIPCVLISALALLVFLLPADSGE--KISLGITVLLSLTVFMLLVAEIMPATSDSVPLIAQYFASTMIIVGLSVVATVIVLQYHHHDPHGGK-MP------KWTRIILLNWCAWFLRMKRPGEDKVRPVCQHINKQ------------------------------------------------------------QQQQHQQQRCSMTSVEVNTVS---------------------------------------------GQQSSNGNM--LYIGFRGLE--------------------GIHCTPT---------TDSGVIC--GRMACSPTHDENLIHHT--------------------------------------------RHAEG----------DHDLAKILEELRFIANRFRDQD-EDEIICNEWKFAASVVDRLCLMAFSVFTIICTIGILMSAPNFVEAVSKDFA-----------------
>a7_coelacanth
-----------------------------VSLQGEFQRKLYKELLK--NYNPLERPVGNDTQPLTVYFTLSLMQIMDVDEKNQVLTTNIWLQMNWIDYYLSWNVS-----EYVGVKNVRFPDGVIWKPDILLYNS--ADEKFDATFHTNTLVNSTGGCQYIPPGIFKSSCYIDVRWFPFDVQKCDLKFGSWTYDGWSLDLQMQEA----------------DISGYIPNGEWDLVVIQKGVPGKRSETFYECC---KEPYPDVTFTVVMRRRTLYYGLNLLIPCVLISALALLVFLLPADSGE--KISLGITVLLSLTVFMLLVAEIMPATSDSVPLIAQYFASTMIIVGLSVVVTVLVLQYHHHDPDGGK-MP------KWTRIILLNWCAWFLRMKRPGEDKVRSVCKHK---------------------------------------------------------------------QRRCSLSSVEMNTVS---------------------------------------------GQQSSNGNM--LYLGFKGLD--------------------GLHCTPT---------TDSGVIC--GRVTCSPTEDDHLVHNG--------------------------------------------PPSDG----------DPDLVKILEEVRYIANRFRDQD-EGEAICNEWKFAASVVDRLCLMAFSVFTIICTIGILMSAPNFVEAVSKDFA-----------------
>a7_zebrafishA
-----------------------------VSLQGEHQRRLYRDLMK--DYNPLERPVFNDTHSLTVYFSMSLMQIMDVDEKNQVLTTNIWLQLYWYDYYLQWNAS-----EYPGVTNVRFPDSQIWKPDILLYNS--ADERFDATFHTNVLVNSSGACQYLPPGIFKSTCYIDVRWFPFDLQRCDLKFGSWTYGGWSLDLQMIDA----------------DITGYIANGEWDLV----EVPGRRNERFYDCC---KEPYPDVTFTVVMRRRTLYYGLNLLIPCVLISTLALLVFLLPADSGE--KISLGITVLLSLTVFMLLVAEIMPATSDSVPLIAQYFATTMVIVGLSVIATVWVLQYHYHDPEGGK-MP------KWTRVVLLNWCAWFLRMKRPGEDKVRPACHN---------------------------------------------------------------------KQPRSSLSSVDLNIS--------------------------------------------PGVAQSTNGNL--LYIGFRGMD--------------------TIHYATS---------PDSGVIC--SRLVA--TGEEDVLLPGAQASS-------------------------------------VSSSGPG----------ETELSKILDEVRYISKRFRDQD-EEDTVCNEWKFAASVIDRLCLMAFSLFTILCTIGILMSAPNFVEAISKDFF-----------------
>a7_zebrafishB
-----------------------------VSVQGPYQRTLLKNLLK--DYNRMERPVANDSQPLTVFLSMSLIQIMDVDEKNQVLTTNIWLNMHWYDHYLQWNQS-----EYPGVKNLRFTTDQVWTPDILLYNS--ADDKFDSTFKSNVVVNSSGYCNYLPPGIFMSTCNVDVRWFPFDIQKCELKFGSWTFDGWLLDLQMNEA----------------DISGYMPNGEWDLV----GVPGTRNELFYDCC---KEPYPDVTFVVTIRRRTLYYALNLLIPCVLLSSMTLLIFLLPADSGE--KISLGITVLLSLTVFMLLVAEIMPATSDSIPLIGQYFASIMIIVGMSVIATVVVLQYHHHDPNGGN-MP------KWVQLVLLQWVAWFLRMKRPGESEDPERPP-------------------------------------------------------------------CAPHLRRCSSGSQSGSLPNAPGSASADLHHHHISSTLHPLHPQSLLQAAAAAGHT--HHLHNQTNSANNNGNL--LYIGFSSLDEASPPAL-----LADSVQRNSMSGGPRPTVVSPPVVGSSPPPHLPSQFCSPPPPPTPNLEA--TGCPSTVS-----------------------------------GGGGGCSCSGTSGGGDPQLQAILEEVRYVADRFRGQD-ENESVTEQWKFAAAVIDRLCLVAFSVFNIICTISILMSAPNFVEAVSKDFI-----------------
>a7_fuguA
------------------------------TVQGPTEERLYNYLLR--RYNSMIRPVANDSETLMVRLGLSLMQIMDVDEKNQILTTNVWLQMEWTDSYLTWDVS-----EYPGINSLRLPSRNIWKPDILLYNS--ADERFDATYHTNVVVVPSGNCTYVPPGILKSTCHIDVRWFPFDVQKCDLKFGSWTHGIWTLDLQMLEA----------------DISSYIPNGEWDLL----EVKGRVNQRKYDCC---EETYPDVTFTVVMQRRTLYYGINLLLPCVLISTLALLVFVLPADSGE--KISLGITVLLSMTVFMLMVAEIMPATSESVPLIAQYLAAIMVIVGLSVIATVVVLQHHHHDPCGEK-MP------KWTRVFLLDCCASFLCMKRPGEEQVPLTGPSK--------------------------------------------------------------------VQHRSLVYELNEDTPG----------------------------------------------PQPTN-----VYPSISGLK-----------------------SSQT-----------TGVPG--GRAG----EDETLLAKG-------------------------------------------PGSSAG--------NIERELAKLLDEVHSIAKHFRKQD-VNMAMSNDWKFAALVIDRLCLVAFSVITILCTIGILMSAPRFVGAFSKNFN-----------------
>a7_fuguB
------------------------------SLQGPHQRTLLKNLLK--DYNRMERPVANDSQPLTVVFTLSLIQIMDVDEKNQILTTNIWLRMSWFDHYLQWNQS-----EHPGVKNLRFTTDQIWTPDILLYNS--ADDDFDSTFKTNVLVNSSGYAEYQPPGIFMSTCNVDVRWFPFDIQRCELKFGSWTYDGWLLDLQMNEA----------------DISGYMANGEWDLI----GVPGTRNEVFYDCC---KEPYPAVTFVVAIRRRTLYYALNLLIPCVLLSSMTLLIFVLPADSGE--KISLGITVLLSLTVFMLLVAEIMPATSDSVPLIGQYFASIMIIVGMSVVATVVVLQYHHHDPNGGN-MP------KWVQLVLLQWVAWFLRMKRPGEKDSPERPP-------------------------------------------------------------------CAPHLRRCSSGSQSGSIPNPP------------DHALHPLHPQGLAPLQPGGLHAGQPHVHAQS-SANNNGNL--VYLGFQSVEDSAG--------LPEPIQRNNISTGP-------PRVAGSPPPHLPSQFCSSPPPPASNMD---TGCPSTVSS-----------------------------GGGFGGGGGGLGGCSASAVGDPQLHAILEEVRFVADRFREQD-EVSGAADQWKFAGAVIDRLCLVAFSVFNIICTISILMSAPNFVEAISKDFV-----------------
>a7_fuguC
------------------------------SVQGPQQRFLLTELLK--DYNPMERPVANDSQALTVQFSFILIQVMDVDEKNQIITTNAWLQMQWYDHYLQWNQS-----EYPGVKNLRFTPDQVWTPDILLYNS--AHDKFDATFKANVLVNSSGYCEYLPPGIFTSTCNVDVRWFPFDIQRCELKFGSWTFDGWLLDIQMKEA----------------DVSGYMHNGEWDLL----EVPGGRHEVFYDCC---AEPYPDVTFVVTLRRRTLFYALNLLIPCVLLSSMTLLVFLLPANSGE--KISLGITVLLSLTVFMLMVAEIMPATSDSVPLIGQYFASTMVIVGMSVVATVIVLQFHHHNTNNGQ-MP------RWVHLVLLQWIPWFLRMKHPGETEEPSLPHSQ-----------------------------------------------------------------TASQSRKLSSPGTSSSSSSSS-------------AAARPANTDQLGLSLS--------RLRQHS---QLNGNA--LYVGFQATAEPELPQ------RSRSVSNGRVGCGDG----GEGASVERGGPSLVQRLLPSLKSEVPQLEGPTTPGPDASSG-----------------------------SSGAEAAPHPPGGLTQSPVVRRQLQALLAEVQFLVERVKEQD-RQLRLAEQWQFAASVIDRLFLVGFSVFNIICTIAILMAAPHFGEALSKDFL-----------------
>a7_medaka
--------------------------------MGVHQRRLYKELIR--NYNPLERPVSNDSHSLTVHFSFSLLQIMDVDEKNQVLTTNIWLQLYWKDFYLQWNMS-----DYPGVTNVRFPDSQIWRPDILLYNS--ADERFDASFHTNILVNSSGYCQYLPPGIFKSTCHIDVRWFPFDVQRCDLKFGSWTYGGWSLDLQMINA----------------DTTGYIANGEWDLV----EVPGQRSERFYDCC---KEPYPDVTFTVVMRRRTLYYGLNFLIPCVLISTLALLVFLLPADSGE--KISLGITVLLSLTVFMLLVAEIMPATSDSVPLIAQYFATTMAIVGLSVIATVLVLQYHHHDPDGGH-MP------QWTRVVLLNWCAWFLRMRRPGEAKVLLACHNMG-------------------------------------------------------------------KRQRGSLSSLELSINPVSV----------------------------------------PPQPHVTNSNL--LYVGFQGVE--------------------GLHCGSA---------TDPEPLC--ARFI-----EEDFLR----------------------------------------------NDSAL----------EVELQQILEEVRFIGQRFRNQD-QEKAACSEWKFAAAVIDRLCLVAFSVFTILCTIGILMSAPNFVEAISKDF------------------
>a8_chick
----------------------------------ESQRRLYRDLLR--NYNRLERPVMNDSQPIVVELQLSLLQIIDVDEKNQVLITNAWLQMYWVDIYLSWDQY-----EYPGVQNLRFPSDQIWVPDILLYNS--ADERFDATFHTNVLVNYSGSCQYIPPGILKSTCYIDVRWFPFDVQKCDLKFGSWTHSGWLIDLQMLEA----------------DISNYISNGEWDLV----GVPGKRNELYYECC---KEPYPDVTYTITMRRRTLYYGLNLLIPCVLISGLALLVFLLPADSGE--KISLGITVLLSLTVFMLLVAEIMPATSDSVPLIAQYFASIMVIVGLSVVVTVLVLQFHHHDPQAGK-MP------RWVRVILLNWCAWFLRMKKPGENIKPLSCKYS-------------------------------------------------------------------YPKHHPSLKNTEMNVLPG---------------------------------------------HQPSNGNM--IYS-YHTME--------------------NPCCPQN---------NDLGSKS--GKITCPLSEDNEHVQKK--------------------------------------------ALMDT----------IPVIVKILEEVQFIAMRFRKQD-EGEEICSEWKFAAAVIDRLCLVAFTLFAIICTFTILMSAPNFIEAVSKDFT-----------------
>a8_zebra_finch
----------------------------------ESQRRLYRDLLR--NYNRLERPVVNDSQPLVVELQLSLLQIIDVDEKNQVLITNAWLQMSWVDVYLSWDQY-----EYPGVQNLRFPADQIWVPDILLYNS--ADERFDATFHTNVLVNYSGSCQYIPPGILKSTCYIDVRWFPFDVQKCDLKFGSWTHSGWLIDLQMLEA----------------DISNYISNGEWDLV----GVPGKRNEMYYECC---KEPYPDVTYTITMRRRTLYYGLNLLIPCVLISGLALLVFLLPADSGE--KISLGITVLLSLTVFMLLVAEIMPATSDSVPLIAQYFASIMVIVGLSVVVTVLVLQFHHHDPQAGK-MP------KWVRVVLLNWCAWFLRMKKPGENIKPLSCKYS-------------------------------------------------------------------YSKQQLSMNSLEVNVLPG---------------------------------------------HQPSNGNS--IYS-YHAVE--------------------SPCCPPQ---------NDLGSKA--GKGTRPLAEDIELVQKK--------------------------------------------ALMDT----------LPVMVKILEEVQFIAMRFRKQD-EGEEVCSEWKFAAAVIDRLCLVAFTLFAIVCTFTILMSAPNFIEAVSKDF------------------
>a8_duck
----------------------------------ESQRRLYRELLR--NYNRLERPVMNDSQPLVVELQLSLLQIIDVDEKNQVLITNAWLQMYWVDIYLSWDQY-----EYPGVQNLRFPADQIWVPDILLYNS--ADERFDATFHTNVLVNYSGSCQYIPPGILKSTCYIDVRWFPFDVQKCDLKFGSWTHSGWLIDLQMLDA----------------DISNYISNGEWDLV----GVPGKRNEMYYECC---KEPYPDVTYTITMRRRTLYYGLNLLIPCVLISGLALLVFLLPADSGE--KISLGITVLLSLTVFMLLVAEIMPATSDSVPLIAQYFASIMVIVGLSVVVTVLVLQFHHHDPQAGK-MP------RWVRVILLNWCAWFLRMKKPGENLKPLSCKYS-------------------------------------------------------------------YPKHHPSVKSVEMNTLPG---------------------------------------------HQSSNGNM--IYS-YHAME--------------------NPCCPQN---------NDLGSKS--GKISCPLPEDNELVQKK--------------------------------------------ALMDT----------IPVIVKILEEVQFIATRFRKQD-EGEEICSEWKFAAAVIDRLCLVAFTLFAIICTFTILMSAPNFIEAVSKDFT-----------------
>a8_flycatcher
----------------------------------ESQRRLYRELLR--NYSRLERPVVNDSQPLVVELRLSLLQIIDVDEKNQVLITNAWLQMYWVDAYLSWDQY-----KYPGVQNLRFPADQIWVPDILLYNS--ADERFDATFHTNVLVNYSGSCQYIPPGILKSTCYIDVRWFPFDVQKCNLKFGSWTHSGWLIDLQMLEA----------------DISNYISNGEWDLV----GVPGKRNEMYYECC---KEPYPDVTYTITMRRRTLYYGLNLLIPCVLISGLALLVFLLPADSGE--KISLGITVLLSLTVFMLLVAEIMPATSDSVPLIAQYFASIMVIVGLSVVVTVLVLQFHHHDPQAGK-MP------KWVRVILLNWCAWFLRMKKPGENIKPLSCKYS-------------------------------------------------------------------YSKHQLSVSSLDVNVLPG---------------------------------------------HQSSNGNT--IYS-YHAVE--------------------SPCCPQQ---------NDLGSKG--AKMTCPLAEDIELVQKK--------------------------------------------ALMDT----------LPVIVKILEEVQFIAMRFRKQD-EGEEICSEWKFAAAVIDRLCLVAFTLFAIICTFTILMSAPNFIEAVSKDFA-----------------
>a8_anole_lizard
----------------------------------ENQRRLYRELLK--NYNRLERPVMNDSQPLVVELQLSLLQIIDVDEKNQVLITNAWLQIYWIDAYLSWDQY-----EYPGVQNLRFPSDQIWVPDILLYNS--ADERFDATFHTNVLVNYSGSCQYIPPGILKSTCYIDVRWFPFDVQKCDLKFGSWTHNGWLLDLQMLEA----------------DISNYISNGEWDLV----GVPGKRNELYYECC---KEPYPDVTYTVTMRRRTLYYGLNLLIPCVLISGLALLVFLLPADSGE--KISLGITVLLSLTVFMLLVAEIMPATSDSVPLIAQYFASIMVIVGLSVVVTVLVLQFHHHDPQAGK-MP------QWVRVVLLNWCAWFLRMKKPGESIRPLSCKYS-------------------------------------------------------------------HSKHQSSVSSVEMNVLPG---------------------------------------------HQSSNGNV--IYS-YHAME--------------------NPCCPQN---------SDTGNKS--GKGPDLSLEDSEISQRK--------------------------------------------ALMDT----------IPVIVKILEEVQFIAARFRKQD-EGEEVCSEWKFAAAVIDRLCLVAFSLFAIICTLTILMSAPNFIEAVTKDFT-----------------
>a8_chinese_softshell_turtle
----------------------------------ENQRRLYRELLR--NYNRLERPVMNDSQPLIVELQLSLLQIIDVDEKNQVLITNAWLQLYWIDVYLSWDQS-----AYPGVQNLRFPADQIWVPDILLYNS--ADERFDATFHTNVLVNYSGACQYIPPGILKSTCYIDVRWFPFDVQKCDLKFGSWTHNGWLLDLQMLDA----------------DVSNYISNGEWDLV----GVPGKRNERYYECC---KEPYPDVTYTVTMRRRTLYYGLNLLIPCVLISGLALLVFLLPADSGE--KISLGITVLLSLTVFMLLVAEIMPATSDSVPLIAQYFASIMVIVGLSVVVTVLVLQFHHHDPQAGK-MP------RWYKLLLLCLCCQFLRMKKPGENIRPLSCKYS-------------------------------------------------------------------YPKHRSSISSVEMNVLPG---------------------------------------------YQSSNGNV--IYS-YHAVE--------------------NPCCPQN---------SDSGGKC--GKVACSSPEDTELVQNK--------------------------------------------ALMET----------IPVIVKILEEVQFIAMRFRKQD-EGEEICSEWKFAAAVIDRLCLVAFSLFAIICTFTILMSAPNFIEAVSKDFA-----------------
>a8_xenopus
----------------------------------ANTTALFSLSAQ--CFQYRPRLWY?DSQPLLVELQLTLLQIIDVDEKNQVLITNAWLQITWNDFYLTWDQA-----EYPGVQTLRFPADHIWVPDILLYNS--ADERFDATFHTNVLVNSTGACQYIPPGILKSTCYIDVRWFPFDVQKCKLKFGSWTHNGWLLDLQMMEA----------------DISSYIPNGEWDLV----GVPGKRNELYYECC---KEPYPDVTYTVTMRRRTLYYGLNLLIPCVLISGLALLVFLLPADSGE--KISLGITVLLSLTVFMLLVAEIMPATSDSVPLIAQYFASIMVIVGLSVVVTVLVLQFHHHDPQAGK-MP------KMVRVILLNWCAWFLRMRKPGENKRPIPCKYI-------------------------------------------------------------------YPNHHSSISSIEMNIAPG---------------------------------------------HQSTNGNI--VYCGYHTLE--------------------SPCCPPN---------SDSGVMC--ARVNCPSLEDSDLIQKK--------------------------------------------SLKES----------MPEIVKILEEVQYIARRFREQD-AGEEICSEWKFAAAVIDRLCLVAFSLFAIIATFTILMSAPNFTEAVTKDFT-----------------
>a8_zebrafish
----------------------------------EYQRKLYKELME--NYNRLERPVLNDSAPIVVELGLTLLQIIDVDEKNQVLITNAWLQLGWTDVYLSWNPD-----NYPGVQTLRFPSNQIWTPDILLYNS--ADERFDATFHTNVLVNASGACQYIPPGILKSTCYIDVRWFPFDIQKCDLKFGSWTHNGWLLDLQMQAV----------------DISTYIPNGEWDLV----GVPGKRNELYYECC---KEPYPDVTFTVTMRRRTLYYGLNLLIPCVLISGLALLVFLLPADSGE--KISLGITVLLSLTVFMLLVAEIMPATSDSVPLIAQYFASTMMIVGLSVVVTVLVLQFHHHDPQGGK-MP------RWVRVILLNWCAWFLRMKKPGEERK-ANFKYD------------------------------------------------------------------QSPAHHASASSIQMGVMPGQ----------------------------------------PSSTNSTTNGHMNLYFG-YHSID--------------------SACCPPS---------SDSGVSCSGGRVGGSPNEEQREGVRM--------------------------------------------FAGE------------PEIHRILAEVMYIAQRFRDQD-EAEAICSEWKFAAAVVDRLCLVAFSLFSIICTFTILMSAPNFIEAVSKDFT-----------------
>a8_medakaA
----------------------------------VYQRKLYRDLMV--NYNRLERPVQNDSAPIVVELGITLLQIIDVDEKNQVLITNAWLQMYWTDIYLSWSPE-----SYPGVQNLRFPSNMVWVPDILLYNS--ADERFDATFHTNVLVNSSGYCQYLPPGILKSTCYIDVRWFPFDVQKCDLKFGSWTHNGWLLDLQMMDA----------------DISTYIPNGEWDLV----GVPAKRNELYYDCC---KEPYPDVTYTVTMRRRTLYYGLNLLIPCVLISGLALLVFLLPADSGE--KISLGITVLLSLTVFMLLVAEIMPATSDSVPLIAQYFASTMMIVGLSVVVTVLVLQFHHHDPRGGK-MP------KWVRVVLLNWCAWFLHMKKPGEDRKTAVSSQT---------------------------------------------------------------YKYCSSPHHTSSSSIQMSTIPG----------------------------------------QPSTQATSTNGNMNLYFG-YHSMGT------------------ENPAFPLG---------SNSSVMLDLDQTRTLLLEQV------------------------------------------------------------------PEITQILAEVQYIARRFREQD-EGEEICSEWKFAAAVVDRLCLVAFSLFSIICTFAILMSAPNFIEAVSKDFT-----------------
>a8_medakaB
----------------------------------EYQRKLYKELLA--NYNRLERPVVNDSAAILVELGFTLLQIIDVDEKNQVLITNAWLQLHWTDIYLTWNPE-----NYPGVQNLRFPSDQVWTPDILLYNS--ADERFDATFHTNVLVNASGHCQYIPPGILKSTCYIDVRWFPFDVQKCDLKFGSWTHNGWLLDLQMLDV----------------DISTYISNGEWDLV----GVPAKRNELYYECC---KEPYPDVTFTVTMRRRTLYYGLNLLIPCVLISGLALLVFLLPADSGE--KISLGITVLLSLTVFMLLVAEIMPATSDSVPLIAQYFASTMMIVGMSVVVTVIVLQFHHHDPHGGK-MP------KWVRVVLLNWCAWFLRMKQPGSERKKRHYQYR------------------------------------------------------------------HASQHHSSTSSIEMGTMPS-----------------------------------------------TSNGSMSLYYGSYHPMD--------------------SPHCPPS---------SDSGVAL-GGQAHGSLSDEAEPTRGV--------------------------------------------SCGAGGPGMG-VSIPPPEIQHILEEVSYIAQRFRDQD-QAEAICSEWKFAAAVVDRLCLVAFSLFSIICTVTILMSAPNFIEAVSKDFT-----------------
>a8_fuguA
----------------------------------PFQRKLYHDLMV--NYNRLERPVLNDSAPIVVELGFTLRQIIDVDEKNQVLITNAWLQLYWTDIYLSWNPE-----SFPGVQNLRFPSSLIWMPDILLYNS--ADERFDATFHTNVLVNATGVCQYIPPGILKSTCYIDVRWFPFDVQRCDLKFGSWTHNGWLLDLQMMDV----------------DISTYIPNGEWDLV----GVPAKRNELYYDCC---KEPYPDVTFTVTIRRRTLYYGLNLLVPCVLISGLALLVFLLPADSGE--KISLGITVLLSLTVFMLLVAEIMPATSDSVPLIAQYFASTMMIVGLSVVVTVLVLQFHHHDPHGGK-MP------KWVRVVLLNWCAWFLRMKKPGEDKQAVASSRPPD-------------------------------------------------------------HKRSHPPPHASASTIQVATIPG----------------------------------------QAP--APTANGNMNLYFS-YHALAL------------------DNPTLPPA---------SDPSVIRS-EQTRSLLLEQL------------------------------------------------------------------PEISQILEEVQYIARRFREQD-EGEAICSEWKFAAAVVDRLCLVAFSLFSIICTFTILMSAPNFIEAVFKDFT-----------------
>a8_fuguB
----------------------------------EYQRKLYKELLA--NYNRLERPVFNDSAPILVELGLTLLQIIDVDEKNQVLMTNAWLQLYWTDIYLTWNPE-----SYPGVQNLRFPSDQVWTPDILLYNS--ADERFDATFHTNVLVNASGYCQYIPPGILKSTCYIDVRWFPFDVQKCDLKFGSWTHNGWLLDLQMLDV----------------DTSTYIPNGEWDLV----GVPAKRNELYYDCC---KEPYPDVTFTVTMRRRTLYYGLNLLIPCVLISGLALLVFLLPADSGE--KISLGITVLLSLTVFMLLVAEIMPATSDSVPLIAQYFASTMMIVGMSVVVTVIVLQFHHHDPHGGK-MP------KWVRVILLNWCAWFLRMKQPGDERKRPGYKAR------------------------------------------------------------------HLSQRHSSSSSIEMSAMPSLSVP-------------------------------LAQTSGPSCPTGTSNGSMGFYFSTYHPTD--------------------SSSCPPS---------SDSGVAL-GGRNHSSPSEEAEPPVGG--------------------------------------------SGGSLGMGVGRVSIPPPEIMCILEEVSYIAQRFRDQD-EAEAICSEWKFAAAVVDRLCLVAFSLFSIICTFTILMSAPNFIEAVSKDFT-----------------
>a9_human
-----------------------------ETADGKYAQKLFNDLFE--DYSNALRPVEDTDKVLNVTLQITLSQIKDMDERNQILTAYLWIRQIWHDAYLTWDRD-----QYDGLDSIRIPSDLVWRPDIVLYNK-ADD-ESSEPVNTNVVLRYDGLITWDAPAITKSSCVVDVTYFPFDNQQCNLTFGSWTYNGNQVDIFNALD--------------SGDLSDFIEDVEWEVHG----MPAVKNVISYGCCS---EPYPDVTFTLLLKRRSSFYIVNLLIPCVLISFLAPLSFYLPAASGE--KVSLGVTILLAMTVFQLMVAEIMPA-SENVPLIGKYYIATMALITASTALTIMVMNIHFCGAEARPVPH-------WARVVILKYMSRVLFVYDVGESCLSPHHSRERDHLTKVY--------------------------------------------------------------------------------------------------------------------------SKLPESNLKAARNKD-----------------------------------------------------LSRKKDMNKRLKNDLG-------------------------------------------CQGKNPQEAESYCAQYK-VLTRNIEYIAKCLKDHK-ATNSKGSEWKKVAKVIDRFFMWIFFIMVFVMTILIIARAD----------------------------
>a9_chimp
-----------------------------ETADGKYAQKLFNDLFE--DYSNALRPVEDTDKVLNVTLQITLSQIKDMDERNQILTAYLWIRQIWHDAYLTWDRD-----QYDGLDSIRIPSDLVWRPDIVLYNK-ADD-ESSEPVNTNVVLRYDGLITWDAPAITKSSCVVDVTYFPFDNQQCNLTFGSWTYNGNQVDIFNALD--------------SGDLSDFIEDVEWEVHG----MPAVKNVISYGCCS---EPYPDVTFTLLLKRRSSFYIVNLLIPCVLISFLAPLSFYLPAASGE--KVSLGVTILLAMTVFQLMVAEIMPA-SENVPLIGKYYIATMALITASTALTIMVMNIHFCGAEARPVPH-------WARVVILKYMSRVLFVYDVGESCLSPHHSREWDHLTKVY--------------------------------------------------------------------------------------------------------------------------SKLPESNLKTARNKD-----------------------------------------------------LSRNKDMNKRLKNDLG-------------------------------------------CQGKNPQEAESYCARYK-VLTRNIEYIAKCLKDHK-ATNSKGSEWKKVAKVIDRFFMWIFFIMVFVMTILIIARAD----------------------------
>a9_mouse
-----------------------------ETANGKYAQKLFSDLFE--DYSNALRPVEDTDAVLNVTLQVTLSQIKDMDERNQILTAYLWIRQTWHDAYLTWDRD-----QYDGLDSIRIPSDLVWRPDIVLYNK-ADD-ESSEPVNTNVVLRYDGLITWDSPAITKSSCVVDVTYFPFDSQQCNLTFGSWTYNGNQVDIFNALD--------------SGDLSDFIEDVEWEVQG----MPAVKNVISYGCCS---EPYPDVTFTLLLKRRSSFYIVNLLIPCVLISFLAPLSFYLPAASGE--KVSLGVTILLAMTVFQLMVAEIMPA-SENVPLIGKYYIATMALITASTALTIMVMNIHFCGAEARPVPH-------WAKVVILKYMSRILFVYDVGESCLSPRHSQEPEQITKVY--------------------------------------------------------------------------------------------------------------------------GKLPGSNLKASRNKD-----------------------------------------------------LSRKKELRKLLKNDLG-------------------------------------------YQGGIPQNTDSYCARYE-ALTKNIEYIAKCLKDHK-ATNSKGSEWKKVAKVIDRFFMWIFFAMVFVMTVLIIARAD----------------------------
>a9_rat
-----------------------------ETANGKYAQKLFSDLFE--DYSSALRPVEDTDAVLNVTLQVTLSQIKDMDERNQILTAYLWIRQTWHDAYLTWDRD-----QYDRLDSIRIPSDLVWRPDIVLYNK-ADD-ESSEPVNTNVVLRYDGLITWDSPAITKSSCVVDVTYFPFDSQQCNLTFGSWTYNGNQVDIFNALD--------------SGDLSDFIEDVEWEVHG----MPAVKNVISYGCCS---EPYPDVTFTLLLKRRSSFYIVNLLIPCVLISFLAPLSFYLPAASGE--KVSLGVTILLAMTVFQLMVAEIMPA-SENVPLIGKYYIATMALITASTALTIMVMNIHFCGAEARPVPH-------WAKVVILKYMSRILFVYDVGESCLSPRHSQEPEQVTKVY--------------------------------------------------------------------------------------------------------------------------SKLPESNLKTSRNKD-----------------------------------------------------LSRKKEVRKLLKNDLG-------------------------------------------YQGGIPQNTDSYCARYE-ALAKNIEYIAKCLKDHK-ATNSKGSEWKKVAKVIDRFFMWIFFAMVFVMTVLIIARAD----------------------------
>a9_cow
-----------------------------EPADGKYAQKLFNDLFE--DYSNALRPVEDTDKVLNVTLQITLSQIKDMDERNQILTAYLWIRQIWHDAYLTWDRD-----QYDGLDSIRIPSDLVWRPDIVLYNK-ADD-ESSEPVNTNVVLRYDGLITWDAPAITKSSCVVDVTYFPFDNQQCNLTFGSWTYNGNQVDIFNALD--------------SGDLSDFIEDVEWEVHG----MPAVKNVISYGCCS---EPYPDVTFTLLLKRRSSFYIVNLLIPCVLISFLAPLSFYLPAASGE--KVSLGVTILLAMTVFQLMVAEIMPA-SENVPLIGKYYIATMALITASTALTIMVMNIHFCGAEARPVPP-------WARVVILKYMSRILFVYDVGESCLSPHQDRERDRLTKVY--------------------------------------------------------------------------------------------------------------------------DKLPEPNLKTSRNKD-----------------------------------------------------PSRKKEVNKLLKNDLR-------------------------------------------YPGENLEDGDSYCARYR-VLTRNIEYIAKCLKDHK-ATNSKGSEWKKVAKVIDRFFMWIFFIMVFVMTILIIARAD----------------------------
>a9_megabat
-----------------------------ETADGKYAQKLFRDLFE--DYSNALRPVEDTDKVLNVTLQITLSQIKDMDERNQILTAYLWIRQIWRDAYLTWDRD-----QYDGLDSIRIPSDLVWRPDIVLYNK-ADD-ESSEPVNTNVVLRYDGLITWDAPVITKSSCVVDVTYFPFDNQQCNLTFGSWTYNGNQVDIFNSLD--------------SGDLSDFIEDVEWEVHG----MPAVKNVISYGCCS---EPYPDVTFTLLLKRRSSFYIVNLLIPCILISFLAPLSFYLPAASGE--KVSLGVTILLAMTVFQLMVAEIMPA-SENVPLIGKYYIATMALITASTALTIMVMNIHFCGSEARPVPH-------WARVVILKYMSRILFVYDVGESCLSPHHNKERDCIMKVY--------------------------------------------------------------------------------------------------------------------------GKLPEPNLKTARYKH-----------------------------------------------------PPRKKEMNKLLKNDLE-------------------------------------------YESENQQDGGSYCARYK-VLTRNIEYIAKCLKDHK-ATNSKGGEWKKVAKVIDRFFMWIFFIMVFVMTILIIARAD----------------------------
>a9_microbat
-----------------------------GAADGRYAQKLFNDLFE--DYSNALRPVEDTDKVLNVTLQITLSQIKDMDERNQILTAYLWIRQTWYDAYLTWDRD-----QYDGLDSIRIPSDLVWRPDIVLYNK-ADD-ESSEPVNTNVVLRYDGLITWDAPAITKSSCVVDVTYFPFDNQQCNLTFGSWTYNGNQVDIFNALD--------------SGDLSDFIEDVEWEVHG----MPAVKNVISYGCCS---EPYPDVTFTLLLKRRSSFYIVNLLIPCVLISFLAPLSFYLPAASGE--KVSLGVTILLAMTVFQLMVAEIMPA-SENVPLIGKYYIATMALITASTALTIMVMNIHFCGAEARPVPH-------WARVVILKYMSRILFVYDVGESCLSPRHDRERGRLTKVY--------------------------------------------------------------------------------------------------------------------------GKLPEANLKTARNKD-----------------------------------------------------LPRKKEMNKLLKNDLG-------------------------------------------CQGETQRDADDYCARYK-VLTRNIEYIAKCLKDHK-ATNSKGSEWKKVAKVIDRFFMWIFFIMVFVMTVLIIARAD----------------------------
>a9_cat
-----------------------------ETADGKYAQKLFNDLFE--DYSNALRPVEDTDKVLNVTLQITLSQIKDMDERNQILTAYLWIRQIWHDAYLTWDRD-----QYDGLDSIRIPSDLVWRPDIVLYNK-ADD-ESSEPVNTNVVLRYDGLITWDAPAITKSSCVVDVTYFPFDNQQCNLTFGSWTYNGNQVDIFNALD--------------SGDLSDFIEDVEWEVHG----MPAVKNVISYGCCS---EPYPDVTFTLLLKRRSSFYIVNLLIPCVLISFLAPLSFYLPAASGE--KVSLGVTILLAMTVFQLMVAEIMPA-SENVPLIGKYYIATMALITASTALTIMVMNIHFCGAEARPVPH-------WARVVILKYMSRVLCVYDVGESCLSPRHNRERTHLTKVY--------------------------------------------------------------------------------------------------------------------------GKLPEPNLNMDRNKD-----------------------------------------------------LPRKKEINKLLKNDLG-------------------------------------------CQGENPQDADSYCARYK-VLTRNIEYIAKCLKDHK-ATNSKGSEWKKVAKVIDRFFMWVFFIMVFVMTVLIIARAD----------------------------
>a9_dog
-----------------------------ETADGKYAQKLFNDLFE--DYSNALRPVEDTDKVLNVTLQITLSQIKDMDERNQILTAYLWIRQIWHDAYLTWDRD-----QYDGLDSIRIPSDLVWRPDIVLYNK-ADD-ESSEPVNTNVVLRYDGLITWDAPAITKSSCVVDVTYFPFDNQQCNLTFGSWTYNGNQVDIFNALD--------------SGDLSDFIEDVEWEVHG----MPAVKNVISYGCCS---EPYPDVTFTLLLKRRSSFYIVNLLIPCVLISFLAPLSFYLPAASGE--KVSLGVTILLAMTVFQLMVAEIMPA-SENVPLIGKYYIATMALITASTALTIMVMNIHFCGAEARPVPH-------WARVVILKYMSRVLCVYDVGESCLSAHHDRERTHLTKVY--------------------------------------------------------------------------------------------------------------------------GKLPEPNLKTDRNKD-----------------------------------------------------LPRKKEINKLLKNDLG-------------------------------------------CHGENPQDADSYCAQYK-VLTRNIEYIAKCLKDHK-ATNSKGSEWKKVAKVIDRFFMWVFFIMVFVMTVLIIARAD----------------------------
>a9_opossum
-----------------------------RTTEGKYAQKLFNDLFE--DYSNALRPVEDTDKVLNVTLQITLSQIKDMDERNQILTAYLWIRQIWYDAYLKWDRD-----QYDGLDSIRIPSDLVWRPDIVLYNK-ADD-ESSEPVNTNVVLRYDGLITWDAPAITKSSCVVDVSYFPFDDQQCNLTFGSWTYNGNQVDIFNALD--------------SGDLSDFIEDVEWEIHG----MPAVKNVITYGCCS---EPYPDITFTLILKRKSSFYIVNLLIPCVLISFLAPLSFYLPAASGE--KVSLGVTVLLAMTVFQLMVAEIMPP-SENVPLIGKYYIATMALITASTALTIMVMNIHFCGAEAKPVPQ-------WARIVILKYMSKILLVYDVGESCTNPCHSKERGHQRKDY--------------------------------------------------------------------------------------------------------------------------GKLPELYQKGPRNRNN---------------------------------------------------GIAQKKETNKLLNNDLG-------------------------------------------IQGENPKEADNYCARYT-ALTRNIEYIAKCLKDHR-SNNAKGIEWKKVAKVIDRFFMWIFFIMVFAMSILIMAKA-----------------------------
>a9_wallaby
-----------------------------EAAEGKYAQKLFNDLFE--DYSNALRPVEDTDKVLNVTLQITLSQIKDMDERNQILTAYLWIRQIWYDAYLKWDRD-----QYDGLDTIRIPSDLVWRPDIVLYNK-ADD-ESSEPVNTMWFLRYDGLITWDSPAITKSSCVVDVSYFPFDDQQCNLTFGSWTYNGNQVDIFNALD--------------SGDLSDFIEDVEWEIHG----MPAVKNVITYGCCS---EPYPDITFTLILKRKSSFYIVNLLIPCVLISFLAPLSFYLPAASGE--KVSLGVTVLLAMTVFQLMVAEIMPP-SENVPLIGKYYIATMALITASTALTIMVMNIHFCGAEAKPVPQ-------WARIVILKYMSKILFVYDVGESCARPHHSKERDHHQKDY--------------------------------------------------------------------------------------------------------------------------GKLPELHRKGPRNRDS---------------------------------------------------SIVQKKEINRLLNNDLG-------------------------------------------TQGENPKEADNYCARYT-ALTRNIEYIAKCLKDHR-TNNAKGIEWKKVAKVIDRFFMWIFFIMVFAMSILIIA-------------------------------
>a9_chick
-----------------------------ESAKGKYAQMLFNELFE--DYSNALRPVEDTDKVLNVTLQITLSQIKDMDERNQILTAYLWIRQSWYDAYLKWDKD-----KYDGLDSIRIPSNLVWRPDIVLYNK-ADD-DFSEPVNTNVVLRYDGKITWDAPAITKSSCVVDVSYFPFDSQQCNLTFGSWTYNGNQVDIINSLD--------------SGDLSDFVEDVEWEIHG----MPAVKNVITYGCCS---EPYPDVTFTLILKRKSSFYIFNLLLPCILISFLAPLGFYLPADSGE--KVSLGVTVLLALTVFQLMVAEIMPP-SENVPLIGKYYIATMTMITASTALTIIIMNVHHCGSEAKPVPQ-------WARVVILDYMSKIFFVYDVGENCTSPRREKEQEHRLEGG----------------------------------------------------------------------------------------------------------------------DMCRGGDG--KSHLSSR-ND---------------------------------------------------DSDLKENLNGNWNKSFG-------------------------------------------VHGENVRENVNCCSCYK-MLIKNIEYIANCVRDHK-ANRAKGIEWKKVAKVMDRFFMWIFFIMVFFMSVLIIGKAA----------------------------
>a9_zebra_finch
-----------------------------ESAKGKYAHMLFNELFE--DYSNALRPVEDTDKVLNVTLQITLSQIKDMDERNQILSAYLWIRQSWYDAYLRWDKD-----KYDGLDSIRIPSNLVWRPDIVLYNK-ADD-DFSEPVNTNVVLRYDGKITWDAPAITKSSCVVDVSYFPFDSQQCNLTFGSWTYNGNQVDLINSLD--------------SGDLSDFIEDVEWEIHG----MPAVKNVITYGCCS---EPYPDVTFTLILKRKSSFYIFNLLLPCILISFLAPLGFYLPADSGE--KVSLGVTVLLALTVFQLMVAEIMPP-SENVPLIGKYYIATMTMITASTALTIIIMNLHHCGSEAKPVPQ-------WAKVVILDYMSKIFFVYDVGENCTSPKREKEEECRLEGD----------------------------------------------------------------------------------------------------------------------DGCQRKHKEVRSPLSTR-ND---------------------------------------------------DYNLKEKLNGNWNKSYG-------------------------------------------VHGEN----VNCCSCYK-MLIKNIEYIANCVRDHK-ANRAKGIEWKKVAKVMDRFFMWIFFIMVFFMSVLIIGKAA----------------------------
>a9_duck
-----------------------------ESAKGKYAHMLFNELFE--DYSNALRPVEDTDKVLNVTLQITLSQIKDMDERNQILTAYLWIRQSWYDAYLKWDKD-----KYDGLDSIRIPSNLVWRPDIVLYNK-ADD-DFSEPVNTNVVLRYDGKITWDAPAITKSSCVVDVSYFPFDSQQCNLTFGSWTYNGNQVDIINSLD--------------SGDLSDFVEDVEWEIHG----MPAVKNVITYGCCS---EPYPDVTFTLILKRKSSFYIFNLLLPCILISFLAPLGFYLPADSGE--KVSLGVTVLLALTVFQLMVAEIMPP-SENVPLIGKYYIATMTMITASTALTIIIMNVHHCGSEAKPVPQ-------WARVVILDYMSKIFFVYDVGENCTSPQREKEQEHKLEGD----------------------------------------------------------------------------------------------------------------------DVCPGGDKEVRSQLSNR-ND---------------------------------------------------DSDLKEKLNGNLNKSCG-------------------------------------------VHGEDGRENVNCCSCYK-MLIKNIEYIANCVRDHK-ANRAKGIEWKKVAKVMDRFFMWIFFIMVFFMSVLIIGKAA----------------------------
>a9_turkey
-----------------------------ESAKGKYAQMLFSELFE--DYSNALRPVEDTDKVLNVTLQITLSQIKDMDERNQILTAYLWIRQSWYDAYLKWDKD-----KYDGLDSIRIPSNLVWRPDIVLYNK-ADD-DFSEPVNTNVVLRYDGKITWDAPAITKSSCVVDVSYFPFDSQQCNLTFGSWTYNGNQVDIINSLD--------------SGDLSDFVEDVEWEIHG----MPAVKNVITYGCCS---EPYPDVTFTLILKRKSSFYIFNLLLPCILISFLAPLGFYLPADSGE--KVSLGVTVLLALTVFQLMVAEIMPP-SENVPLIGKYYIATMTMITASTALTIIIMNVHHCGSEAKPVPQ-------WARVVILDYMSKIFFVYDVGENCTSPRREKEQEYRLEGG----------------------------------------------------------------------------------------------------------------------DMCQGADR--KNHLSSG-ND---------------------------------------------------DSDLKENLNGNLNKSFG-------------------------------------------VHGENVRENVNCCSCYK-MLIKNIEYIANCVRDHK-ANRAKGIEWKKVAKVMDRFFMWIFFIMVFFMSVLVIGKAA----------------------------
>a9_flycatcher
-----------------------------ESAKGKYAHMLFNELFE--DYSNALRPVEDTDKVLNVTLQITLSQIKDMDERNQILSAYLWIRQSWYDAYLRWDKD-----KYDGLDSIRIPSNLVWRPDIVLYNK-VDD-DSSEPVNTNVVLRYDGKITWDAPAITKSSCVVDVSYFPFDSQQCNLTFGSWTYNGNQVDIINSLD--------------SGDLSDFIEDVEWEIHG----MPAVKNVITYGCCS---EPYPDVTFTLILKRKSSFYIFNLLLPCILISFLAPLGFYLPADSGE--KVSLGVTVLLALTVFQLMVAEIMPP-SENVPLIGKYYIATMTMITASTALTIIIMNLHHCGSEAKPVPQ-------WAKVVILDYMSKICFVYDVGENCTSPKREKEEERRLEGD----------------------------------------------------------------------------------------------------------------------DGCQRRHKEVRSPLPTR-ND---------------------------------------------------DCN----LNGNWNKSYG-------------------------------------------VHDENARETVNCCSCYK-MLIKNIEYIANCVRDHK-ANRAKGIEWKKVAKVMDRFFMWIFFIMVFFMSVLIIGKAA----------------------------
>a9_american_alligator
-----------------------------ESAHGKYAQMLFNELFE--DYSNALRPVEDTDTVLNVTLQITLSQIKDMDERNQILIAYLWIRQSWYDAYLKWDKD-----KYDGLDSIRIPSNLVWRPDIVLYNK-ADD-AFSDPVNTNVVLRYDGKITWDAPAITKSSCVVDVSYFPFDSQQCNLTFGSWTYNGNQVDIINALD--------------SGDLSDFIEDVEWEIHG----MPAIKNVIMYGCCS---EPYPDVTFTLILKRKSSFYIFNLLLPCVLISFLAPLGFYLPADSGE--KVSLGVTVLLALTVFQLMVAEIMPP-SENVPLIGKYYIATMTMITASTALTIIIMNIHHCGSEAKPVPQ-------WARVVILDYMSKIFFVYDVGENCISPQREKDQEHKLRKD--------------------------------------------------------------------------------------------------------------------KYQKRQDRYEEVRNQLSRNRNN---------------------------------------------------DSDLKKQLNGPINKSYG-------------------------------------------IQCENAKDGVNCCSCYK-ILIKNIEYIANCVRDHK-ANRAKGIEWKKVAKVMDRFFMWIFFIMVFFMSMLIIGKAV----------------------------
>a9_anole_lizard
-----------------------------DAAQGKYAQQLFNELFQ--DYSNALRPVEDTDSVLNVTLQITLSQIKDMDERNQILAAYLWIRQSWYDAFLKWDKD-----QYDGLDSIRIPSNLVWRPDIVLYNK-ADD-DFSEPVNTNIVLRYDGKITWDAPVITKSSCVVDVSYFPFDSQQCNLTFGSWTYNGNQVDIFNSLD--------------SGDLSDFIEDVEWEIHG----MPAVRNVITYGCCS---EPYPDVTFTLILKRKSSFYIFNLLLPCLLISFLAPLGFYLPADSGE--KVSLGVTVLLALTVFQLMVAESMPP-SENVPLIGKYYIATMTMITASTALTIIIMNIHYCGSGAKPVPH-------WARVVILDYMSKIFFVYDVGENCTSSQHAKGQDLILKKPN-------------------------------------------------------------------------------------------------------------------TSPKEPVQYERKSQPLANIRNH---------------------------------------------------DSTLKKKFPEDVSNGYD-------------------------------------------VQGENSRDIVSCCSCYR-ILIKNIEYIANCVRRQK-ANHAKGVEWKKVAKVMDRFFMWIFFIMVFFMSILVMGKAL----------------------------
>a9_chinese_softshell_turtle
-----------------------------ESAQGKYAQMLFSELFG--GYSNALRPVEDTDKALNVTLQITLSQIKDMDEKNQILTVYLWIRQSWYDTYLKWDKN-----KYDGLDSIRIPSNLVWRPDIVLYNK-ADD-DFSEPVNTNVVLRHDGKITWDAPAITKSSCVVDVSYFPFDHQQCNLTFGSWTYNGNQVDLFNALD--------------SGDLSDFIEDVEWEIHG----MPAVKNVITYGCCS---EPYPDITFTLILKRRSSFYIFNLLLPCVLISFLAPLGFYLPADSGE--KVSLGVTILLALTVFQLMVAESMPP-SENVPLIGKYYIATMTMITASTALTIIIMNIHHCGAEAQPVPQ-------WARVVILDYMSKIFFVYDVGENCISPQRVKAQNHKLRKDC-------------------------------------------------------------------------------------------------------------------KYQKKQDGPESVSSQLSKN--S---------------------------------------------------DSDLKKKLDRHLNNSNG-------------------------------------------IQCENTKDAVNCCSCYK-VLIKNIEYISNCIRDHK-ANRAKGNEWKKVAKVMDRFFMWIFFLMVFFMSLLIIGKAI----------------------------
>a9_painted_turtle
-----------------------------ESAQGKYAQMLFNELFE--DYSNALRPVEDTDKALNVTLQITLSQIKDMDERNQILTAYLWIRQSWYDAYLKWDKD-----EYDGLDSIRIPSNLVWRPDIVLYNK-ADD-DFSEPVNTNVVLRYDGKITWDAPAITKSSCVVDVSYFPFDDQQCNLTFGSWTYNGNQVDIINALD--------------SGDLSDFIEDVEWEIHG----MPAVKNVITYGCCS---EPYPDITFTLILKRRSSFYIFNLLLPCVLISFLAPLGFYLPADSGE--KVSLGVTVLLALTVFQLMVAESMPP-SENVPLIGKYYIATMTMITASTALTIIIMNIHHCGAEAQPVPQ-------WARVVILDYMSKIFFVYDVGENCTSPQRVKTQEHKLRKDF-------------------------------------------------------------------------------------------------------------------KYQKKQDRHKVVTSQLSRNRNN---------------------------------------------------DSDLKKKLNGHLNNSNG-------------------------------------------IQCENAKDAVNCCSCYK-VLIKNIEYIANCVRDHK-ANRAKGIEWKKVAKVMDRFFMWIFFIMVFFMSFLIIGKAI----------------------------
>a9_xenopus
-----------------------------ESAKGKYAQMLFRDLFE--DYSNALRPVEDTDKALNVSLQITLSQIKDVDERNQILTAYLWIRLSWYDAYLKWDRD-----EYDGLDSIRIPSNMVWRPDIVLYNK-ADD-EFSEPVNTNVVLRYDGKITWDSPAITKSSCVVDVSYFPFDNQQCNLTFGSWTYNGNQVDIINTMD--------------SGDLSDFVENVEWEMQG----MPAVKNVITYGCCS---EPYPDITFTLILKRRSSFYIFNLLIPCVMISFLAPLGFYLPADSGE--KVSLGVTVLLALTVFQLMVAESMPP-SESVPLIGKYYIATMTMITASTALTIIIMNIHLCGPEAKPIPR-------WARIVILDYMSKIFFVYDVGENCTSPQ------SDSDTK-----------------------------------------------------------------------------------------------------------------------SNGSVPSYEGSGNFS---C---------------------------------------------------DIDTNKKLNGHLGGHYAL------------------------------------------QKEISETHCCAHCNRYR-VLTNNIEYITNWYREQK-AISAKGIEWKKVAKVMDRFFMWVFFSMVFFMSILIIAQAV----------------------------
>a9_tibetan_frog
-----------------------------ESAKGKYAQMLFRDLFE--TYSNALRPVEDTDRELNVTLQITLSQIKDIDERNQILTAYLWIRQSWYDAYLTWNKD-----DYDGLDSIRIPSNMVWRPDIVLYNK-ADD-EFSEPVNTNVVLRYDGKITWDSPAITKSSCVVDVSYFPFDKQQCNLTFGSWTYNGNQVDIINTMD--------------TGDLSDFVENVEWEMQG----MPAVKNVITYGCCS---DPYPDITFTLILKRRSSFYIFNLLIPCVMISFLAPLGFYLPADSGE--KVSLGVTVLLALTVFQLMVAESMPP-SESVPLIGKYYIATMTMVTASTALTIIIMNIHLCGAEAKPIPN-------WARVVILGYMSKIFFVYDVGENCTSSQ------EENDTV-----------------------------------------------------------------------------------------------------------------------SQDTA----GDKGDQ---C---------------------------------------------------DIPR--------------------------------------------------------------HQYCNHCIHYR-VLANNIEYITNWYREQK-SISLKGIEWKKVAKVMDRFFMWVFFTMVFLMSIVIIAKAV----------------------------
>a9_coelacanth
-----------------------------ESAEGKYAQKLFSDLFE--NYTNALRPVEDTDKAMNVTLQITLSQIKDMDERNQILTAYLWIRQIWYDAYLIWDKD-----EYDGLDSIRIPSNLVWRPDIVLYNK-ADD-EFTGPADTNVVLRYDGQITWDAPAITKSSCVVDVAYFPFDDQQCNLTFGSWTYNGNQVDIINGMD--------------SGDLSDFVENVEWEVHG----MPAVKNVIMYGCCS---EPYPDVTYTLLLKRRSSFYIFNLLIPCVMISFLAPLGFYLPADSGE--KVSLGVTVLLALTVFQLMVAESMPP-SESVPLIGKYYIATMTMITASTALTIFIMNIHHCGPEAKPVPQ-------WAKVVILEYMSKIFFVYEIGENCTSPQRTKEKHSEKHKK-----------------------------------------------------------------------------------------------------------------------DEEIYLETEGHKKSQSNGC---------------------------------------------------DKCVLKELNGQSRGGSED------------------------------------------KHGKSEKNDLCFCLHHE-RMAKNIDYIATCFREQK-ASSAKGTEWKKVAKVMDRFFMWVFFIMVFFMSILIIGKAV----------------------------
>a9_zebrafishA
------------------------------------------DLME--DYSRALRSVDDTDKSLNVTLQVTLSQIKDMGKEQQVLIAYLWIRQVWHDAHLKWSKE-----DYDGLEVIRIPSSLIWRPDLVLYNK-ADD-DFSGPVDTNVVLRYTGEITWDAPAITKSSCVVDVSYFPFDSQQCNLTFGSWTYNGNQVDIAMGSV--------------SGDLSDFVENVEWECHG----MPATKNVIMYGCCS---DPYPDITYTVLLQRRSSFYIINLLLPCFLISFLAPLSFYLPADSGE--KVSLGVTVLLALTVFQMMVAESMPP-SESVPLIAKYYIATMTMITASTALTIFIMNIHFCGAEAKPVPY-------WAKVLIIDYMSKIFFVYEVGESCASP------FGQAEESE-----------------SFHSQNHHRKHKLHHPK---------------------------------------------------------------------GKISGS--------------PPPCCPEDHKS----------------------------------------------------------PFVLGC-----ESC------------------------------------------VYCGFRSGN---LACDT-KLLRNVEYIANCFREQK-TTALKVAEWKKVAKVMDRFFMWIFFIMVFLMSILIIGKAP----------------------------
>a9_zebrafishB
-----------------------------FSAQGRFAQKLLNDLME--GYSNALRPVEDTDKALNVTLQITLSQIKDMDERNQVLTTYLWVRQIWHDAYLSWDKE-----EYDGLEVIRIPSNLVWRPDIVLYNN-ADEEDSSGPPDTNVVLRYNGEITWDSPAITKSSCKVDVSYFPFDSQECNLTFGSWTYNGNQVDIAMGME--------------SGDLSDFVDNVEWECHG----MPAVKNVIMYGCCS---DPYPDITYTVLLKRRSSFYIFNLLLPCFLISFLAPLGFYLPADSGE--KVSLGVTVLLALTVFQLMVAESMPP-SESVPLIGKYYIATMTMITASTSLTIFIMNIHFCGAEAKPVPH-------WAKVLIIDYMSKIFFVYEVGENCTTPESDRGPFFSEDPLASLERDGYSHRDHRHGNGYHHKNSSYRQHRNEQQRRTRSSSNSPVRQSSHHPKY-----------------------------------------------THFIGRDGSEK-------LPLTKKINGYTYDQGNGYL---------------------------------------------------NGVGYLHDNGYSKTFGAD------------------------------------------SYNKTTTGTGCVCGKHQ-KLVRNIEYIANCFREQR-GHQAKGAEWKKVAKVMDRFFMWVFFIMVFLMSILVLAKAT----------------------------
>a9_fuguA
-----------------------------HSAEGRYAQKLLNDLME--NYSSALRPVGDTDSALNVTLQITLSQIKDMDERNQVLIAYLWIRQRWNDAYLKWNKE-----DYDGLEVIHIPSNLVWRPDLVLYNK-ADD-DFSGPMDTNVKLRYNGEITWDAPAITKSSCVVDVSYFPFDSQECNLTFGSWTYNGNQVDIIMGMD--------------SGDLSDFVENVEWECRG----MPATKNVIMYGCCS---DPYPDITYTVLLQRRSSFYIFNLLLPCFLISFLAPLGFYLPADSGE--KVSLGVTVLLALTVFQLMVAESMPP-SESVPLIGKYYIATMTMVTASTSLTIFIMNIHFCGAEAKPVPH-------WAKVLIIDYMSKIFFVYEVGENCASSSSSSSSHPPQEEAHHKHLSYHAHVNGKP--GGDTCQMSRGPAQHHITREDMN---------------------------------------------------------------HLSGYDGSNGKIPTGDFCKVDQKMLYYPEESKLSSS---------------------------------------------------LEDKKPRGPVVT--FGPC------------------------------------------VFCSYGSGL---AAMDN-KLVRNVEYIANCFREQR-ATCAKVAEWKNVAKVMDRFFMWIFFIMVFLMSILVIGKAQ----------------------------
>a9_fuguB
-----------------------------HSAQGHYARKLLNDLME--NYSNALRPVEDTDEALNVSLQITLSQIKDMDERNQVLTTYLWIRQVWHDAYLKWDKE-----DYNDLEMINIPSDLVWKPDIVLYNK-ADE-ESAGASNTNVKLRYNGEIVWDSPAITKSTCVVDVSYFPFDWQQCTLTFGSWTYNGNQVDISLTMD--------------SGDLSDFVENVEWECHG----MPAVRKVRMYGCCS---DPYTEVTFTLLLKRRSSFYIFNLLLPCFLISFLAPLGFYLPADSGE--KVSLGVTVLLALTVFQLLVAESMPP-AESMPYIGKYYIATMTMITASTSLTIFIMNIHFCGAEAKPVPH-------WAKVLIIDYMSKIFFVYEVGENCTTPESESIPLYPEETVSDN---LDDSSHDLYLHQR-ETHKYSNGHGVHHHNNIQVNGNAN--HNNRTSR--------------------------------------------------IDKIDQ-KQVNTQSYRHIRRDEINFQALSPPQNLQ---------------------------------------------------HLNGGLKEKLLYPAEKLT------------------------------------------VQACPGCCP---CMQHK-EVVKNIQFIANCFREQK-ATCVKVAEWKKVAKVMDRFFMWIFFVMVFLMSILIIAKAS----------------------------
>a9_medakaB
-----------------------------HCAQGHYARKLLKDLME--DYSSDLRPVEDTDEALNVSLQITLSQIKDMDERNQVLTTYLWIRQVWHDAYLKWDKE-----DYDDLEMINIPSDRVWKPDIVLYNK-ADE-ESSGPSTTNVKLRYNGEIVWDSPAITKSSCVVDVSYFPFDWQSCNLTFGSWTYNGNQLEVPVTTV--------------AHIIQKFNTHREWECHG----MPAVRNVMMYGCCS---DPYTEITYTLLLKRRSSFYIFNLLLPCFLISFLAPLGFYLPADSGE--KVSLGVTVLLALTVFQLLVAESMPP-AESMPYIGKYYIATMTMITASTSLTIFIMNIHFCGAEAKPVPH-------WAKVLIIDYMSKIFFVYEVGENCTTPESKRTPLYPEEPMGVESVYYDDCCHDSFLHHDSNPHKYSLQHHQHHKG--QANGSVNGCHHHRSNQN-----------------------------------------------KNTARLGRGNQDRTQHYHRIPRGEMDYQASPKPRN-----------------------------------------------------HLNGGIKERILYPPEKHH------------------------------------------DQSCPCCCP---CLQYK-QLVKNIQYIANCFREQR-ATCIKVAEWKKVAKVMDRFFMWIFFFMVFLMSILIIAKAS----------------------------
>a9_medakaA
-----------------------------HSAQGQYAQKLLNDLME--NYSNALRPVEDTDSALNVTLQVTLSQIKDMDERNQVLIAYLWIRQTWHDAYLKWNKD-----DYDGLDVIHIPSSLVWRPDLVLYNK-ADD-DFSGPMDTNVKLRYNGEITWDAPAITKSSCVVDVSYFPFDSQECNLTFGSWTYNGNQVDIYMGMD--------------SGDLSDFVENVEWECHG----MPATKNVIMYGCCS---DPYPDITYTVLLQRRSSFYIFNLLLPCFLISFLAPLGFYLPADSGE--KVSLGVTVLLALTVFQLMVAESMPP-SESVPLIGKYYIATMTMVTASTALTIFIMNIHFCGAEAKPVPH-------WAKVLIIDYMSKIFFVYEVGENCASASLQSS-HGLKDDASNQHS--HIHANGRP--GSHHSQEDWQSHKYKPPRSQASLVQQQHRVEVQHHII-----------------------------------------------FSPGKYEGSNEKIPMTDFSSEDRQVPCCPEDQKLPCC---------------------------------------------------PEDKPPLLNCPTVTFRSC------------------------------------------VFCSHRGGI---PKMDN-KLMQNVEFIANCFREQR-ATCVKGAEWKKIAKVMDRFFMWIFFIMVFLMSILIIGKAK----------------------------
>a10_human
----------------------------CLGAEGRLALKLFRDLFA--NYTSALRPVADTDQTLNVTLEVTLSQIIDMDERNQVLTLYLWIRQEWTDAYLRWDPN-----AYGGLDAIRIPSSLVWRPDIVLYNK-ADA-QPPGSASTNVVLRHDGAVRWDAPAITRSSCRVDVAAFPFDAQHCGLTFGSWTHGGHQLDVRPRGA--------------AASLADFVENVEWRVLG----MPARRRVLTYGCCS---EPYPDVTFTLLLRRRAAAYVCNLLLPCVLISLLAPLAFHLPADSGE--KVSLGVTVLLALTVFQLLLAESMPP-AESVPLIGKYYMATMTMVTFSTALTILIMNLHYCGPSVRPVPA-------WARALLLGHLARGLCVRERGEPCGQSRPPELSPSP-------------------------------------------------------------------------------------------------------------------------------QSPEGGAGPPAGPCH----------------------------------------------------------------------------------------------------------------------EPRCLCRQEA--LLHHVATIANTFRSHR-AAQRCHEDWKRLARVMDRFFLAIFFSMALVMSLLVLVQAL----------------------------
>a10_chimp
----------------------------CLGAEGRLALKLFRDLFA--NYTSALRPVADTDQTLNVTLEVTLSQIIDMDERNQVLTLYLWIRQEWTDAYLRWDPN-----AYGGLDAIRIPSSLVWRPDIVLYNK-ADA-QPPGSASTNVVLRHDGAVRWDAPAITRSSCRVDVAAFPFDAQHCGLTFGSWTHGGHQLDVRPRGA--------------AASLADFVENVEWRVLG----MPARRRVLTYGCCS---EPYPDVTFTLLLRRRAAAYVCNLLLPCVLISLLAPLAFHLPADSGE--KVSLGVTVLLALTVFQLLLAESMPP-AESVPLIGKYYMATMTMVTFSTALTILIMNLHYGGPSARPVPA-------WARALLLGHLARGLCVRERGEPCGQSRPPELSPSP-------------------------------------------------------------------------------------------------------------------------------QSPEGGAGPPAGPCH----------------------------------------------------------------------------------------------------------------------EPRCLCRQEA--LLHHVATIANTFHSHR-AAQRCHEDWKRLARVMDRFFLGIFFSMALVMSLLVLVQAL----------------------------
>a10_mouse
----------------------------CLGAEGRLAHKLFRDLFA--NYTSALRPVADTDQTLNVTLEVTLSQIIDMDERNQVLTLYLWIRQEWTDAYLHWDPK-----AYGDLDAIRIPSSLVWRPDIVLYNK-ADT-QPPASASTNVVVRHDGAVRWDAPAITRSSCRVDVSAFPFDAQRCGLTFGSWTHGGHQLDVRPRGT--------------SASLADFVENVEWRVLG----MPARRRVLTYGCCS---EPYPDVTFTLLLRRRAAAYVCNLLLPCVFISLLAPLAFHLPADSGE--KVSLGVTVLLALTVFQLILAESMPP-AESVPLIGKYYMATMTMVTFSTALTILIMNLHYCGPNAHPVPA-------WARVLLLGHLAKGLCVRERGEPCGQSKPLESAPSL-------------------------------------------------------------------------------------------------------------------------------QPP---AGPPAGPCH----------------------------------------------------------------------------------------------------------------------EPRCLCHQEA--LLHHVASIAGTFRSHR-AAQRRHEDWKRLARVMDRFFLGIFFCMALVMSLLVLVQAL----------------------------
>a10_rat
----------------------------CLGAEGRLAHKLFRDLFA--NYTSALRPVADTDQTLNVTLEVTLSQIIDMDERNQVLTLYLWIRQEWTDAYLHWDPK-----AYGDLDAIRIPSRLVWRPDIVLYNK-ADT-QPPASASTNVVVRHDGAVRWDAPAITRSSCRVDVSAFPFDAQRCGLTFGSWTHGGHQLDVRPRGT--------------SASLADFVENVEWRVLG----MPARRRVLTYGCCS---EPYPDVTFTLLLRRRAAAYVCNLLLPCVFISLLAPLAFHLPADSGE--KVSLGVTVLLALTVFQLILAESMPP-AESVPLIGKYYMATMTMVTFSTALTILIMNLHYCGPNAHPVPA-------WARVLLLGHLAKGLCVRERGEPCGQSKPLESAPSL-------------------------------------------------------------------------------------------------------------------------------QPP---PASPAGPCH----------------------------------------------------------------------------------------------------------------------EPRCLCHQEA--LLHHIASIASTFRSHR-AAQRRHEDWKRLARVMDRFFLGIFFCMALVMSLIVLVQAL----------------------------
>a10_cat
----------------------------CLGAEGRLAHKLFRDLFA--NYTSALRPVADTDQALNVTLEVTLSQIIDMDERNQVLTLYLWIRQEWTDAYLRWDPD-----AYGGLDAIRIPSSLVWRPDIVLYNK-ADA-QPPASASTNVVLRHDGAVRWDAPAITRSSCRVDVSAFPFDAQRCGLTFGSWTHGGHQLDVRPRGT--------------AASLADFVENVEWHVLG----MPARRRVLTYGCCS---EPYPDVTFTLLLRRRAAAYVCNLLLPCVLISLLAPLAFHLPADSGE--KVSLGVTVLLALTVFQLLLAESMPP-AESVPLIGKYYMATMTMVTFSTALTILIMNLHYCGPSARPVPA-------WARALLLGRLARGLCVRERGEPCGQSRPPESPPSP-------------------------------------------------------------------------------------------------------------------------------QPSDEGVHPPAVPCH----------------------------------------------------------------------------------------------------------------------EPRCLCHQEA--LLHHVATIANTFHSHR-AAQRRHEDWKRLARVMDRFFLGIFFSMALVMSLLVLVQAL----------------------------
>a10_dog
----------------------------CLGAEGRLAHKLFRDLFA--NYTSALRPVADTDQALNVTLEVTLSQIIDMDERNQVLTLYLWIRQEWTDAYLRWDPD-----AYGGLDAIRIPSSLVWRPDIVLYNK-ADA-QPPASASTFVVLRHDGAVRWDAPAITRSSCRVDVSAFPFDAQRCGLTFGSWTHGGHQLDVRPRGA--------------AAGLADFVENVEWRVLG----MPARRRVLTYGCCS---EPYPDVTFTLLLRRRAAAYVCNLLLPCVLISLLAPLAFHLPADSGE--KVSLGVTVLLALTVFQLLLAESMPP-AESVPLIGKYYMATMTMVTFSTALTILIMNLHYCGPSARPVPA-------WARTLLLGRLARGLCVRERGEPCGQARPPESSPSP-------------------------------------------------------------------------------------------------------------------------------RPPDGGARPPAVPCR----------------------------------------------------------------------------------------------------------------------EPRCLCRQEA--LLHHVATIANAFHSHR-AAQRRHEDWKRLARVMDRFFLGIFFSMALVMSLLVLVQAL----------------------------
>a10_cow
----------------------------CLGAEGRLAHKLFRDLFA--NYTSALRPVADTDQALNVTLEVTLSQIIDMDERNQVLTLYLWIRQEWTDAYLRWDPD-----TYGGLDAIRIPSSLVWRPDIVLYNK-ADA-QAPASASTNVVLRHDGAVRWDAPAITRSSCRVDVSAFPFDAQRCGLTFGSWTHGGHQLDVRPRGA--------------AASLADFVENVEWRVLG----MPARRRVLTYGCCS---EPYPDVTFTLLLRRRAAAYVCNLLLPCVLISLLAPLAFHLPADSGE--KVSLGVTVLLALTVFQLILAESMPP-AESVPLIGKYYMATMTMVTFSTALTILIMNLHYCGPSARPVPA-------WARALLLGRLARGLCVRERGEPCGQSRPPESSPSP-------------------------------------------------------------------------------------------------------------------------------QPPDRGTGPPAGPCR----------------------------------------------------------------------------------------------------------------------EPRCLCRQEA--LLRHVATIANAFHSHR-AAQRRHEDWKRLARVMDRFFLGIFFSMALVMSLLVLVRAL----------------------------
>a10_macrobat
----------------------------CLGAEGRLAYKLFRDLFA--NYTSALRPVADTDQALNVTLEVTLSQIIDMDERNQVLTLYLWIRQEWADAYLRWDPD-----DYGGLDAIRIPSSLVWRPDIVLYNK-ADA-QPPASAITNVVLRHDGSVRWDAPAITRSSCHVDVSAFPFDAQRCGLTFGSWTHGGHQLDVQPRGN--------------GASLADFVENVEWRVLG----MPARRRVLTYGCCS---EPYPDVTFTLLLRRRAAAYVCNLLLPCVLISLLAPLAFHLPADSGE--KVSLGVTVLLALTVFQLLLAESMPP-AESVPLIGKYYMATMTMVTFSTALTILVMNLHYCGPTARPVPA-------WARAFLLGHLARGLCVRERGEPCGRSRPPKSPPSP-------------------------------------------------------------------------------------------------------------------------------QPPKGGAGLPAGPCH----------------------------------------------------------------------------------------------------------------------EPRCLCHQEA--LLRHVATIASTFRSHR-AAQRRHEDWKRLARVMDRFFLGIFFSMALVMSLLVLVQAL----------------------------
>a10_microbat
----------------------------CLGAEGRLAHKLFRDLFA--NYTSALRPVADTDQTLNVTLEVTLSQIIDMDERNQVLTLYLWIRQEWTDAYLRWDPD-----DYGGLDAIRIPSSLVWRPDIVLYNK-ADA-QPPASASTNVVLRHDGAVRWDAPAITASPCRVDVSAFPFDAQRCGLTFGSWTHGGHQLDVRARGG--------------GASLADFVENVEWRVLG----MPARRRVLTYGCCS---EPYPDVTFTLLLRRRAAAYVCNLLLPCVLISLLAPLAFHLPADSGE--KVSLGVTVLLALTVFQLILAESMPP-AESVPLIGKYYMATMTMVTFSTALTILIMNLHYCGPSARPVPA-------WARAFLLGYLARGLCVRERGEPCGKSRRHESPPSP-------------------------------------------------------------------------------------------------------------------------------QPPEGGAGPPAGPCH----------------------------------------------------------------------------------------------------------------------EPRCLCHQEE--LLHHVATIANTFRSHR-AAQHRHEDWKRLARVMDRFFLGIFFSMALVMSLLVLVQAL----------------------------
>a10_opossum
----------------------------SQAAEGKLAQKLLHDLFT--NYTSALRPVKDTDQALNVTLDVTLSQIIDMDERNQVLTLYLWIRQEWADAYLCWEPE-----VYGGLDSIRIPSSLVWRPDIVLYNK-ADT-QPPASASTNVVLRHDGRVRWDAPAITRSSCRVDVAAFPFDSQSCRLTFGSWTHVGHQLDVWPGAP--------------GAGLADFVENVEWRVLG----MPAQRSVVTYGCCS---EPYPDVTYTLLLQRRAAAYVANLLLPCVLISLLAPLAFHLPADSGE--KVSLGVTVLLALTVFQLLLAENMPP-AESVPLIGKYYMTTMALVTASTALTILIMNLHYSGPGVRPVPA-------WAQTLLLGYLARGLCVRERGEPCGGAQHPLVPRRPSV----------------------------------------------------------------------------------------------------------------------------HPKPRLGQGSASGPCS----------------------------------------------------------------------------------------------------------------------EPRCPCHQEA--LLRHVGAIAVACRSHR-AAQRLRGDWKRLARVVDRFFLAVFFVMVLAMSLLVLGHAL----------------------------
>a10_wallaby
----------------------------SRAAEGKLAQKLLHDLFT--NYTSALRPVEDTDQALNVTLDVTLSQIIDMDERNQVLTLYLWIRQEWADAYLHWEPE-----VYGGLDSIRIPSSLVWRPDIVLYNK-ADT-QQPASASTNVVLRHDGRVRWDAPAITRSSCRVDVAAFPFDSQSCRLTFGSWTHGGHQLDLWPGAP--------------GARLADFVENVEWRVLG----MPARRSVVTYGCCS---EPYPDVTYTLLLQRRAAAYVANLLLPCVLISLLAPLAFHLPADSGE--KVSLGVTVLLALTVFQLLLAENMPP-AESVPLIGKYYMTTMALVTASTALTILIMNLHYSGPGVRPVPA-------WAQTLLLGYLARGLCVRERGEACGGSQHPPVPPLPSM----------------------------------------------------------------------------------------------------------------------------HPKPRLGPGSGAGPCP----------------------------------------------------------------------------------------------------------------------EPRCPCHQEA--LLRHVGAIAVACRSHR-AAQRLRGDWKRLARVVDRFFLAVFFAMVLAMSLLVLGHAI----------------------------
>a10_chick
----------------------------CGAAQGRLAHKLLHDLFA--NYSSALRPAEDTERALNVTLQVTLSQIIDMDERNQVLTSYLWVRQAWLDAHLAWDKD-----AYGGIDSIRIPSSYVWRPDIVLYNN-ADE-RFGGSMETNVVLRSDGHIMWDSPAITKSSCKVDVSYFPFDGQQCRLTFGSWTYNGNQIDLRNLLD--------------TGDLTDFVENVEWEVLG----MPATRNVVTYGCCS---EPYPDVTYTLLLRRRASFYIFNLLLPCVMISFLAPLGFYLPADSGE--KVSLGVTVLLALTVFQLLVAESMPP-SESVPLIGKYYIATMTMITASTALTIFIMNIHHCGPGARPVPP-------WARRLILHHLARALCVCEVGESCGRPQRE---------------------------------------------------------------------------------------------------------------------------------------GTGGMGPRDPPG---------------------------------------------------------EGVEPG-----------------------------------------------------LCPRSRCLCHHHA--VLSSVGYIAGVFRRHR-TAQRRAAEWKKVAKVMDRFFMWVFFLMVFLMSVLVIGKAA----------------------------
>a10_turkey
----------------------------CGAAEGRLAHKLFHDLFA--NYSSALRPAEDTERALNVTLQVTLSQIIDMDERNQVLTSYLWVRQAWLDAHLAWDKE-----AYGGIDSIRIPSSYVWRPDIVLYNN-ANE-RFGGSMETNVVLRSDGHIMWDAPAITKSSCKVDVSYFPFDGQQCHLTFGSWTYNGNQIDLRNRLD--------------TGDLTDFVENVEWEVLG----MPATRNVVTYGCCS---EPYPDVTYTLLLRRRASFYIFNLLLPCIMISFLAPLGFYLPADSGE--KVSLGVTVLLALTVFQLLVAESMPP-SESVPLIGKYYIATMTMITASTALTIFIMNIHHCGPGARPVPP-------WARRLILHHLARALCVVLVGESAGRPQRE---------------------------------------------------------------------------------------------------------------------------------------GTGRTGPRDPPG---------------------------------------------------------EGAEPG-----------------------------------------------------LCPHSRCLCHHHA--VLSSVGYIAGVFRRHR-TAQRHAAEWKKVAKVMDRFFMWVFFLMVFLMSVLVIGNAA----------------------------
>a10_american_alligator
----------------------------CLGAQGRLAYKLLNDLFA--NYSSALRPVEDTDRALNVTLQITLSQIIDMDERNQILTSYLWIRQVWVDAYLTWSKD-----DYDGIDILHIPSSYVWRPDIVLYNN-ADD-QFTGSMETNVVIRHDGKVMWDSPAITKSSCKVDVSYFPFDGQQCRLTFGSWTYNGNQIDLRNGMD--------------TGDLTDFVENVEWQVLG----MPARRNVVTYGCCS---EPYPDVTYTLILQRRASFYIFNLLLPCIMISFLAPLGFYLPADSGE--KVSLGVTVLLALTVFQLLVAESMPP-SENVPLIGKYYIATMTMITASTALTIFIMNIHHCGPGARPVPH-------WARKLILHYMARAFFVYEVGERCKSPSREPDALP------------------------------------------------------------------------------------------------------------------------------RVQVGNGQDRALPSEPG-GPSGWQETG----------------------------------------------KYVNLE------------KGGRAEG------------------------------------PVPRCLCHQDS--LLRNVEYIANCFRDQK-ASQRRAGEWKKVAKVMDRFFMWVFFLMVFFMSVLIMAKAA----------------------------
>a10_anole_lizard
----------------------------VSGAQGRFAYKLLSDLFA--NYSNALRPAEDTDRALNVTLQVTLSQIIDMDERNQILTAYLWIRQVWVDAYLSWERE-----AYDGIDSIRIPSSYVWRPDIVLYNN-ADD-QFTGSMETNVVIRHDGQITWDSPAITKSSCKVDVSYFPFDGQQCRLTYGSWTYNGNQIDLLNKQE--------------TGDLTDFVANVEWEVLG----MPARRNVITYGCCS---EPYPDVTYTLHLKRRASFYIFNLLLPCVMISFLAPLGFYLPADSGE--KVSLGVTVLLALTVFQLLVAESMPP-SENVPLIGKYYIATMTMITASTALTIFIMNIHHCGPGAKPVPQ-------WAKVLILHYMARIFFVYEVGESCRSPRPEPDPSP------------------------------------------------------------------------------------------------------------------------------KAPGGSG---GARGPAS-PGEAFVDL-----------------------------------------------EGVPG--------------GSAS-------------------------------------CAKGGCLCRQGSS-ILRNVEYIANCFRDQK-AASKRTGEWKKVAKVMDRFFMWVFFAMVFIMSVLIMGQAV----------------------------
>a10_chinese_softshell_turtle
----------------------------SSGAQGKFAYKLLKDLFA--NYSNALRPVEDTDLALNVTLQITLSQIIDMDERNQILTAYLWIRQVWVDAYLSWDKG-----DYDGIDTIRIPSSYVWRPDIVLYNN-ADD-QFTGSMETNVVIRYDGQVMWDSPAITKSSCKVDVSYFPFDGQQCRLTFGSWTYNGNQIDLLNGLA--------------TGDLTDFVENVEWEVLG----MPAKRNVIIYGCCS---EPYPDVTYTLLLKRRASFYIFNLLLPCVMISFLAPLGFYLPADSGE--KVSLGVTVLLALTVFQLLVAESMPP-SENVPLIGKYYIATMTMITASTALTIFIMNVHHCGPGAKPVPR-------WAKKFILQYMARLFFVYEVGESCTSPRRQLDPLP------------------------------------------------------------------------------------------------------------------------------TGQGVNGRAAQAEQKAQ-FQEEDSDLTC--------------------------------------WEKSPQPESLPQR------------LGSPSDQPDWKETGTCPSL-AYGPARRK-----AEEGRQHPLCARSPCLCHHAS--LLRNVEYIASSFRGQR-AAQKRTGEWKKVAKVMDRIFMWIFFIMVFFMSMLVMGKAM----------------------------
>a10_xenopus
----------------------------VQGAQGRFAYKLMNDLFA--NYSNALRPVEDMDKAMNVTLQVTLSQIIDMDERNQILMAYLWIRQVWFDAYLRWNKE-----DYDGLDTIRIPSSYVWRPDIVLYNN-ADD-QFTGSMETNVVIRYDGQIMWDSPAITKSSCKVDVSFFPFDGQQCRLTFGSWTYNGNQIDILNHLD--------------TGDLTDFVENVEWEILG----MPAKKSVITYGCCS---EPYPDVTYTLILKRRASFYIFNLLLPCVMISFLAPLGFYLPADSGE--KVSLGVTVLLALTVFQLLVAESMPP-SENVPLIGKYYIATMTMITASTALTIFIMNIHHCGPEAKPVPQ-------WAKKFILQYMSRIFFVYEVGESCRRPRTEPEPNSE--------------------------------------------------------------------------------------------------------------------------RTSKVPGIDGQAKREDIADV-VKDCPEKLSP--------------------------------------K-DKEAKEELEH-------------SKYAHSQESGK---------YYVSEQGG-----VGKGFGYEECPKIHCLCHNER--LLKNIEYIANCFRDQR-ATQKRTGEWKKVAKVMDRFFMWVFFIMVFLMSVLIMGKA-----------------------------
>a10_coelacanth
----------------------------CLGAQGKYAYKLLDDLFS--NYSNALRPVEDTDKALNVTLQITLSQIIDMDERNQILTAYLWIRQVWIDAYLRWNKD-----DYDGLDAIRIPSSYVWRPDIVLYNN-ADD-QFTGSMETNVVLRHDGQIMWDSPAITKSSCKVDVSFFPFDGQQCRLTFGSWTHNGNQIDILNRLD--------------SGDLTDFVENVEWEVLG----MPAKKNVILYGCCS---EPYPDMTYTLILKRRASFYIFNLLIPCVMISFLAPLGFYLPADSGE--KVSLGVTVLLALTVFQLLVAENMPP-SENVPLIGKYYIATMTMITASTALTIFIMNIHHCGPEAKPVPK-------WAKTFILEYMARIFFVYEVGESCRSAQTEKPDPPP--------------------------------------------------------------------------------------------------------------------------LVSGTQIMNGQAKSEDPRQK-LKKNEEPPAL--------------------------------------KLSHEEVENLEQGLSSYPSLGNMAASGYNSWKEESK---------YVALDHG------VGKEVAQGSCCKAQCPCHHER--LHRNIEFIAKCFRDQK-AAQKRTSEWKKVAKVMDRFFMWIFFIMVFFMSLLILSKAI----------------------------
>a10_zebrafishA
----------------------------CWGANGIYAQKLLNDLFN--NYTSALRPVEDTEDILNVTLQITLSQIIDMDERNQILTAYLWIRQVWIDKYLTWNKE-----NYDGLDTIRIPGSYVWRPDIVLYNS-ADD-HFTSTMDTNVVIRHDGQIMWDAPAITKSSCKVDVSFFPFDAQQCRLTYGSWTYNGNQLDILNAME--------------SADLADLVDNVEWEVLG----MPAKRNIILYGCCA---DPYPDVTYTLKLKRRASFYVFNLLIPCVMISFLAPLGFYLPADSGE--KVSLGVTVMLALTVFQLLVAEIMPP-SENVPLIGKYYIATMTMITASTALTIFVMNIHHCGPDAKPVPD-------WAKKFILQYLARICFVYEVGENCMTPQPEKPDPQPQ------------------------------------------------------------------------------------------------------------------------KPQDCNCNMNGQAG--KDDFV-FKFDRNQEATS-------------------------------------PKLLEDREDMSQILSPACSLGKHPTCRYGVWKEGVFMSMDCGDGAAETGKPIG-----RGQEGCRDHDSGFKSQCKCDQQHLLRNIEYVANCYRDQR-ATARRTGEWKKVAKVLDRFFMWLFFIMVFFMSLLIMGKAI----------------------------
>a10_zebrafishB
----------------------------CLCAQGRYAFKLLKDLFV--NYTSALRPVEDTNNIINVTLQITLSQIIDMDERNQILTTYLWIRQVWFDAYLTWNTT-----DYDGLDTIRIPSSYVWRPDVVLYNN-ADD-QFSSSMETNVVIRHDGQIMWDQPAITKSSCKVDVSFFPFDVQHCRLTFGSWTHNGNQMDLHNALD--------------SADLADFVENVEWEVQG----MPAKKNVILYGCCS---DPYPDITYTLHLKRRASFYIFNLLIPCMMISFLAPLGFYLPADSGE--KVSLGVTVLLALTVFQLLVAESMPP-SENVPLIGKYYIATMTMITASTALTIFIMNIHHCGPEAQPVPS-------WARRFILNYLARFCFVYDMGQSCVSVHTD--QPAK---------------------------------------------------------------------------------------------------------------------------KGNNCTINGQARG----ED-FALRLHEGCSQ-------------------------------------KVKDQFNEDASPTLSPQQRKEHQSGWRIG--------TFVEIEHGESAGATGETGASRKESVKKREILVESQCLCHQQA--LLRNVEYIANFYQEQK-ATQRRNAEWRKVAKVMDRFFMWIFFIMVFLMSLLIIGKAV----------------------------
>a10_fuguA
----------------------------CWTAHGKYAQKLLTDLFA--SYTSALRPVEDTNNILNVTLQVTLSQIIDMDERNQILTAYLWIRQVWVDAYLKWNKD-----EYDGLDTIRIPSSYVWRPDIVLYNN-ADD-HFTGPMDTNVVIRHDGQITWDSPAITKSSCRVDVSFFPFDAQQCRFTYGSWTYNGNQLDILNALE--------------SADLADLVENVEWEILG----MPAKKNIIQYGCCA---DPYPDVTYTLKLKRRASFYVFNLLIPCVMISFLAPLGFYLPADSGE--KVSLGVTVMLALTVFQLLVAEIMPP-SENVPLIGKYYIATMTMITASTALTIFIMNIHHCGPDAKPVPK-------WAKTVILQYMARMCFVYEVGDNCMSPQPEKPEPP--------------------------------------------------------------------------------------------------------------------------YVKNSNCTMNGRAGPCREDCV-FRVEKGHDPAG-------------------------------------PATAEEREEMDQMMSPIGSMGKNPTNRYGTWKNGVFLSTDGGDVGDQRRCRKG------GVSDGER-TGQAPCSSQSSERQLLRNIEYIANCYRDQR-ATQKRTGEWKKVAKVLDRFFMWMFFIMVFFMSLLIMGKAI----------------------------
>a10_fuguB
----------------------------YFAAHGRFAQKLMTDLFS--NYTNALRPVEDTDHIINVTLQITLSQIIDMDERNQILTTYLWVRQVWMDAYLTWKKE-----DYDGLDTIRIPSSYVWRPDIVLYNS-ADD-EFSSSMETNVVLRHDGQVMWDQPAITKSSCSVDVAHFPFDLQECHLTFGSWTHNGNQMDLFNALD--------------SADLADFVPNVEWEVLG----MPAKKNVILYGCCS---DPYPDITFTLHLKRRASFYIFNLLIPCMMISFLAPLGFYLPADSGE--KVSLGVTVLLALTVFQLLVAESMPP-SESVPLIGKYYIATMTMVTASTALTIFIMNIHHCGSEAHPVPS-------WAERFILNYLARICFVYEVGENCMDGTSS-RQPSQMEAEVLSAS--------------------------------------------------------------------------------------------------------------GVNAKGANWDVNGQALGGRTDED---AASNTGQDV-------------------------------------ISDKDLKEDLFVTIDHSEE-GAAKPCEVGKEEATSTFTGGEKEQAEEKKGPGGQRGGRTRGSK-REIFVKAQCVCQHQG--LCRNIEYITSSYQDQR-AAQLRIGEWRKVAKVMDRFFMWLFFIMVFIMSILILGKAI----------------------------
>a10_medakaA
----------------------------CWCARAKYAKKLLTDLMS--NYTKALIPVEDTNIILNVTLQVTLSQIIDMDERNQILTAYLWIRQVWFDAHLKWNKE-----DFDGLDTIRIPGSYVWRPDIVLYNS-ADD-RFTGPMDTNVVIRHDGQMMWDSPYITKSSCKVDVSFFPFDAQQCRFTYGSWTYNGNQLDIQNAME--------------SADLADLVENVEWEVLG----MPAKKNIVLYGCCA---DPYPDVTFTLKLKRRASFYVFNLLIPCVMISFLAPLGFYLPADSGE--KVSLGVTVMLALTVFQLLVAEIMPP-SENVPLIGKYYIATMTMITASTALTIFIMNIHHCGPDAKPVPK-------WAKKVILQYMARVCFVYEVGENCMMSQPEKHEAP--------------------------------------------------------------------------------------------------------------------------CAKNS--PMNGQVGSGREESV-SKADGGQETAG-------------------------------------SIITEGKEDLDQLTSLSSSVRKNQTN-NCPWQSGVFMSLDCEDSGAHTRRRKG------GVSDEEKKDGDVFCRRHSDEHLLLRDIEYIANYYRDQR-ATQKRTGEWKKVAKVLDRFFMWMFFILVFFMSLLIMGKAV----------------------------
>a10_medakaB
----------------------------CSAAQGRFAQKLLNDLFS--NYTSALRPVEDTDNIINVTLQITLSQIIDMDERNQILTTYLWIRQVWMDAFLSWRKE-----DYDGLDTIRIPSSLVWRPDIVLYNS-AND-EFSSSMETNVVLRNDGQVMWDQPAITKSSCSVDVAFFPFDVQQCHLTFGSWTHNGNQMDLFNALD--------------SADLSDFVPNVEWEVLG----MPAKKNVILYGCCS---DPYPDITFTLNLKRRASFYIFNLLIPCMMISFLAPLGFYLPADSGE--KVSLGVTVLLALTVFQLLVAESMPP-SESVPLIGKYYIATMTMVTASTALTIFIMNIHHCGSEARPVPQ-------WAQRFVLNFLARICFLREAGDSCLSRASSLKQPLSQQESDAPSA--------------------------------------------------------------------------------------------------------------GAGTTGTNWDRNGQVWRGKVEEDNTGVSLSTEQDL-------------------------------------TKQVIWKEDLFVTIDHSAERGAAGGHKEG--EKSNSMSAGGVAAGEHAEEKSDVEGG-AQQNR-REILVRTQCVCQHQR--LRSNVEFIASSYQDQR-VAQLRITEWRKVAKVMDRFFMWLFFILFFFMSVLILGKAI----------------------------
>b1_human
------------------------------VRGSEAEGRLREKLFSG--YDSSVRPAREVGDRVRVSVGLILAQLISLNEKDEEMSTKVYLDLEWTDYRLSWDPA-----EHDGIDSLRITAESVWLPDVVLLNN--NDGNFDVALDISVVVSSDGSVRWQPPGIYRSSCSIQVTYFPFDWQNCTMVFSSYSYDSSEVSLQTGLG---PDGQGH--QEIHIHEGTFIENGQWEII----HKPSRLIQPPGDPRGGREGQRQEVIFYLIIRRKPLFYLVNVIAPCILITLLAIFVFYLPPDAGE--KMGLSIFALLTLTVFLLLLADKVPETSLSVPIIIKYLMFTMVLVTFSVILSVVVLNLHHRSPHTHQMP-------LWVRQIFIHKLPLYLRLKRPKPER-------------------------------------------------------------------------------------------------------------------------------DLMPEPPHCS---SPGSGWGRGTDEYFIRKP-------------------------------------------PSDFLFPKPNRFQPELSAP------------------------------------------DLRRFIDG-PNRAVALLPELREVVSSISYIARQLQEQE-DHDALKEDWQFVAMVVDRLFLWTF-IIFTSVGTLVIFLDATYHLPPPDPFP-----------------
>b1_chimp
------------------------------VRGSEAEGRLREKLFSG--YDSSVRPAREVGDRVRVSVGLILAQLISLNEKDEEMSTKVYLDLEWTDYRLSWDPA-----EHDGIDLLRITAESVWLPDVVLLNN--NDGNFDVALDISVVVSSDGSVRWQPPGIYRSSCSIQVTYFPFDWQNCTMVFSSYSYDSSEVSLQTGLG---PDRQGH--QEIHIHEGTFIENGQWEII----HKPSRLIQPPGDPRGGREGQRQKVIFYLIIRRKPLFYLVNVIAPCILITLLAIFVFYLPPDAGE--KMGLSIFALLTLTVFLLLLADKVPETSLSVPIIIKYLMFTMVLVTFSVILSVVVLNLHHRSPHTHQMP-------LWVRQIFIHKLPLYLRLKRPKPER-------------------------------------------------------------------------------------------------------------------------------DLMPEPPHCS---SPGSGWGRGTDEYFIRKP-------------------------------------------PSDFLFPKPNRFQPELSAP------------------------------------------DLRRFIDG-PNRAVALLPELREVVSSISYIARQLQEQE-DHDALKEDWQFVAMVVDRLFLWTF-IIFTSVGTLVIFLDATYHLPPPDPFP-----------------
>b1_rat
------------------------------ARGSEAEGQLLKKLFSD--YDSSVRPAQEVGDRVGVSIGLTLAQLISLNEKDEEMSTKVYLDLEWTDYRLSWDPA-----EHDGIESLRVTAESVWLPDVVLLNN--NDGNFDVALDINVVVSFEGSVRWQPPGLYRSSCSIQVTYFPFDWQNCTMVFSSYSYDSSEVSLKTGPD---PDGQER--QEIYIHEGTFIENGQWEII----HKPSRLIHLPGDRRGGKEGHREEVIFYLIIRRKPLFYLVNVIAPCILITLLAIFVFYLPPDAGE--KMGLSIFALLTLTVFLLLLADKVPETSLAVPIIIKYLMFTMILVTFSVILSVVVLNLHHRSPHTHQMP-------FWVRQIFIHKLPPYLGLKRPKPER-------------------------------------------------------------------------------------------------------------------------------DQLPEPHHSF---SPRSGWGRGTDEYFIRKP-------------------------------------------PCDFLFPKLNRFQPESPAP------------------------------------------DLRRFIDG-PPRAVGLPQELREVISSISYMARQLQEQE-DHDALKEDWQFVAMVVDRLFLWTF-IVFTSVGTLVIFLDATYHLPPPEPFP-----------------
>b1_mouse
------------------------------ARGSEAEGQLIKKLFSN--YDSSVRPAREVGDRVGVSIGLTLAQLISLNEKDEEMSTKVYLDLEWTDYRLSWDPA-----EHDGIDSLRITAESVWLPDVVLLNN--NDGNFDVALDINVVVSFEGSVRWQPPGLYRSSCSIQVTYFPFDWQNCTMVFSSYSYDSSEVSLKTGLD---PEGEER--QEVYIHEGTFIENGQWEII----HKPSRLIQLPGDQRGGKEGHHEEVIFYLIIRRKPLFYLVNVIAPCILITLLAIFVFYLPPDAGE--KMGLSIFALLTLTVFLLLLADKVPETSLAVPIIIKYLMFTMVLVTFSVILSVVVLNLHHRSPHTHQMP-------FWVRQIFIHKLPPYLGLKRPKPER-------------------------------------------------------------------------------------------------------------------------------DQLPEPHHSL---SPRSGWGRGTDEYFIRKP-------------------------------------------PSDFLFPKLNRFQPESSAP------------------------------------------DLRRFIDG-PTRAVGLPQELREVISSISYMARQLQEQE-DHDALKEDWQFVAMVVDRLFLWTF-IVFTSVGTLVIFLDATYHLPPPEPFP-----------------
>b1_cow
------------------------------ARGSEAEGRLREKLFSG--YDSTVRPAREVGDRVWVSIGLTLAQLISLNEKDEEMSTKVYLDLEWTDYRLSWDPE-----EHEGIDSLRISAESVWLPDVVLLNN--NDGNFDVALDINVVVSSDGSMRWQPPGIYRSSCSIQVTYFPFDWQNCTMVFSSYSYDSSEVSLQTGLS---PEGQER--QEVYIHEGTFIENGQWEII----HKPSRLIQPSVDPRGGGEGRREEVTFYLIIRRKPLFYLVNVIAPCILITLLAIFVFYLPPDAGE--KMGLSIFALLTLTVFLLLLADKVPETSLSVPIIIKYLMFTMVLVTFSVILSVVVLNLHHRSPHTHQMP-------LWVRQIFIHKLPLYLGLKRPKPER-------------------------------------------------------------------------------------------------------------------------------DQMQEPPSIAPRDSPGSGWGRGTDEYFIRKP-------------------------------------------PNDFLFPKPNRFQPELSAP------------------------------------------DLRRFIDG-PNRAVGLPPELREVVSSISYIARQLQEQE-DHDVLKEDWQFVAMVVDRLFLWTF-IIFTSVGTLVIFLDATYHLPPADPFP-----------------
>b1_cat
------------------------------AHGSEAEGRLLEKLFSG--YDSSVRPAREVGDRVGVSIGLSLAQLISLNEKDEEMSTKVYLDLGWTDYRLSWDPA-----EHEGIDSLRIAAASVWLPDVVLLNN--NDGNFGVALDLNVVVSSDGSVRWQPPGLYRSSCSIEVTYFPFDWQNCTMVFSSYSYDSSEVSLQTALG---PDEQKR--QEVYIHEGTFIENGQWEII----HKPSRLIQPPADLRGGGEGQREEVTFYLIIRRKPLFYLVNVIAPCILITLLAIFVFYLPPDAGE--KMGLSIFALLTLTVFLLLLADKVPETSLSVPIIIKYLMFTMVLVTFSVILSVVVLNLHHRSPHTHQMP-------IWVRQIFIHKLPPYLGLKRPKPER-------------------------------------------------------------------------------------------------------------------------------DLMPEPPPVALRDSPASGWGRGTDEYFIRKP-------------------------------------------PNDFLFPKPNRFQPELSAP------------------------------------------DLRRFIDG-PNRAVGLPPELREVVSSISYIARQLQEQE-DHDALKEDWQFVAMVVDRLFLWTF-IIFTSVGTLVIFLDASYHLPPADPFP-----------------
>b1_megabat
------------------------------ARGSEAEGRLREKLFSG--YDSSVRPAREVGDRVGVNIGLSLAQLISLNEKDEEMSTKVYLDLEWTDYRLKWDPA-----EHEGIDSLRITAESVWLPDVVLLNN--NDGNFDVALDINVVVSPDGSVRWQPPGIYRSSCSIQVTYFPFDWQNCTMVFSSYSYDSSEISLKTGLG---PNGQER--QEVHIHEGTFIENGQWEII----HKPSRLIQLPVDPKGDGEGQREEVTFYLIIRRKPLFYLVNVIAPCILITLLAIFVFYLPPDAGE--KMGLSIFALLTLTVFLLLLADKVPETSLSVPIIIKYLMFTMVLVTFSVILSVVVLNLHHRSPHTHQMP-------FWVRQIFIYKLPLYLGLKRPKPER-------------------------------------------------------------------------------------------------------------------------------DQMPEPPHSS---SPGSGWGWGTDEYFIRKP-------------------------------------------PTDFLFPKPNRFQLEPSAP------------------------------------------DLRRSIDG-PNRAVGLPPELREVVSSINYIAQQLQEQE-DQDALKEDWQFVAMVVDRLFLWTF-IIFTSVGTLVIFLDASYHLPPPEPFP-----------------
>b1_microbat
------------------------------ARGSEAEGRLREKLFSG--YDSSVRPAREVGDRVRVSIGLRLAQLISLNEKDEEMSTKVYLDLEWNDYRLSWDPA-----EYEGIDLLRITAGSVWLPDVVLLNN--NDGNFDVALDINVVVASDGSVRWQPPGNYRSSCSIQVTYFPFDWQNCTMVFRSYSYDSSEVSLHTGVG---LDGQER--QEVDIHEGTFIENGQWEII----HKPSRLIQPPVDPRGVGEGQHQEVTFYLIIRRKPLFYLVNVIAPCILITLLAIFVFYLPPDAGE--KMGLSIFALLTLTVFLLLLADKVPETSLAVPIIIKYLMFTMVLVTFSVILSVVVLNLHHRSPHTHQMP-------LWVRQIFIHKLPLYLGLKRPKPER-------------------------------------------------------------------------------------------------------------------------------DQMPEPAPAALRESPGSGWGRGTDEYFIRKP-------------------------------------------PNDFLFPKPNRFQPELSAL------------------------------------------DLRRFIDG-PNRAVGLPAELREVVSSISYIARQLQEQE-DHDALKEDWQFVAMVVDRLFLWTF-IIFTSVGTLVIFLDATYHLPPPDPFP-----------------
>b1_dog
------------------------------ARGTEVEGRLREKLFLG--YDSSVRPAREVGDSVGVSVGLSLAQLISLNEKDEEMSTKVYLDLEWTDYRLSWDPA-----EYEGIDSLRITAGSVWLPDVVLLNN--NDGNFDVALDLNVVVSSDGSVRWQPPGLYRSSCSIQVTYFPFDWQNCTMVFSSYSYDSSEVSLHTGLG---PDRQEL--QEVHIHEGTFIENGQWEII----HKPSRLVQPPVDPRRGGEGQRQEVTFYLIIRRKPLFYLVNVIAPCILITLLAIFVFYLPPDAGE--KMGLSIFALLTLTVFLLLLADKVPETSLSVPIIIKYLMFTMILVTFSVILSVVVLNLHHRSPHTHQMP-------TWVRQIFIHKLPLYLGLKRPKPER-------------------------------------------------------------------------------------------------------------------------------DLMPEPPPVALRDSPGSGWGRGTDEYFIRKP-------------------------------------------LNDFLFPKPNRFQPELSAP------------------------------------------DLRRLVDG-PNPAVGLPPELREVVSSISYIARQLQEQE-DHHALKEDWQFVAMVVDRLFLWTF-IIFTSVGTLVIFLDASYHLPPADPFP-----------------
>b1_wallaby
------------------------------ASGTLAEGQLLEKLFSG--YDSSVRPARDLGDRVPVSIGLTLAQIISLNEKDEELITKVYVDLVWTDYRLSWNPE-----EHEGIDSLRIASDSVWLPDIVLMNN--NDGNFDVALNIHVLVTSDGSVHWLPPAIYRSSCSIQVTYFPFDWQNCTMVFSSYSYDSSQVSLSPGLD---KEGQQR--SEIYIHERNFIENGQWEII----HKSSRLNGPSGEGQGRKEGERQDVTFYLIIRRKPLFYLVNVIIPCVLITLLAIFVFYLPPDAGE--KRELSIFALLTLAVLLLLL??????????VPIIVKYLMFTMILVTFSVILSVIVLNLHHRSPQTHQMP-------LWVHQIFIHKLPWYLGLKRPKVER-------------------------------------------------------------------------------------------------------------------------------TPKPEPP---LGTSPGSSWGRATDEYFIRKP-------------------------------------------PGD--FSKTNRFQPELSPP------------------------------------------DLRRFMNGVPSGSRRLPPELREVVNSISYIARQLQEQE-DYEDLKQDWQYVAMVVDRLFLWTF-IIFTSVGTLIIFLDASYHLPPSDPFP-----------------
>b1_opossum
------------------------------ARGTLAEGQLLEKLFSG--YDNSVRPARDLGDRVPVSIGLTLTQIISLNEKDEELITKVYVDLAWTDYRLSWNPA-----EHEGIDSLRIASDSVWLPDVVLMNN--NDGNFDVSLNIHVLVTSDGSVHWLPPAVYRSSCSIQVTYFPFDWQNCTMVFSSYSYDSTQVSLSPGLG---LDGQQR--NEIYIHGGNYIENGQWEII----HKSSRLNGPSG-GQGGKEGERHDVTFYLIIRRKPLFYLVNVIIPCVLITLLAIFVFYLPPDAGE--KMTLSIFALLTLTVFLLLLASKIPETSLAVPIIVKYLMFTMILVTFSVILSVVVLNLHHRSPHTHQMP-------LWICQIFIHKLPWYLGMKRPKVER-------------------------------------------------------------------------------------------------------------------------------TLRPDPPVLALKDFPSSGWGRATDEYFIRKP-------------------------------------------PGD--FSKTNRYQPELSPP------------------------------------------DLRRFINGDPSGSRRLPPELREVVTSISYIARQLQEQE-DYEDLKEDWQYVAMVVDRLFLWTF-IIFTSVGTLFIFLDASYHLPPSEPFP-----------------
>b1_american_alligator
------------------------------TGASPHEGQLLETLFTN--YSPTVRPARCPLDRVPVSVGLVLSQLINLDEKNEELTTKVYLDLQWTDYRLSWDPA-----TYEGLSTLRVTPDRVWLPDIFLVNT--NDGNFEIALPVTVLVSYDGSMRWLPPAVYHSSCSIEVTYFPFDWQNCSMVFRSYTYDASELSLQHPQD---PQGREL--REVVISESTFIENGQWSIE----HRAARRTRLPE------DPHYEDITFYLVIRRHPLFYLVNVIIPCVLITVLAIGVFYLPPDAGE--KMTLSIFALLTLTVFLLLLADKVPETSLAVPVIVRYLTVAMALVTASVVLSVVVLNLHHRAPGTHHLP-------RWIRWLFIHQLPRYLWLQRPKPEP-------------------------------------------------------------------------------------------------------------------------------PLAPQPSPAP---APRPLPARTPDHYFLRVP-------------------------------------------GPAALLPQPNRLAPEPWGQ------------------------------------------NLRRLVAG-PPRALALPPELREAVAAVAYVAEQLREQD-IYDTLQDDWHYVAMVVDRLFLVAF-LLGTTLGTAAIFLGASQNRPPPEPFP-----------------
>b1_chinese_softshell_turtle
---------------------------------LQTEERLLEKLFEN--YNSNVRPARTLTDKVFIRVGMSLSQLISLNEKNEELTTKVYMDLEWTDYRLSWNLS-----DFDYISSIRLSSDKVWLPDIYLMNN--NDGNVDIALPVNVLVSHVGTVQWLPPALYRSSCSIQVTYFPFDWQNCSMVFQSYAYGATELGLLHPLD---EAGREV--QEIIIFENTFIDNGQWEIR----HKPARRNTLPG------ELQHEDITFYLIIRRRPLFYIINVIIPCILITILAIFVFYLPPDAGE--KMTLSIFALLTLTVFLLLLADKVPETSLAVPIIVKYLMFTMILVTFSVILSVVVLNLHHRSPNTHDMP-------FWVRQIFIHQLPRYLGLQRPKPEP-------------------------------------------------------------------------------------------------------------------------------ILKPPPASKRELVVKSN---RSTDEYFIRKP-------------------------------------------TCDFLFPKPSRFYQDPFLQ------------------------------------------DLRRFIDG-PSECLVLPLDLKSAMDAVTYIAQQLQDQE-DYDTLKEDWQYVAMVVDRLFLWTF-ITFTSVGTLTIFLDASCNLPPLHPFP-----------------
>b1_painted_turtle
---------------------------------LETEERLLEKIFEN--YNPNVRPARTLTDKVFVRVGMSLSQLISLNEKNEELTTKVYMDLEWTDYRLSWNVS-----DFDDITSIRTSSDKVWLPDIYLMNN--NDGNFDIALAVNVLVSHVGTVRWLPPALYRSSCSIQVTYFPFDWQNCSMVFQSYAYGAAELGLLHPLD---EDGREV--REIIVFDNTFIDNGQWEIR----HKPARRNTLPG------DPQHEDLTFYLIIRRKPLFYIINVIIPCILITILAIFVFYLPPDAGE--KMTLSIFALLTLTVFLLLLADKVPETSLAVPIIVKYLMFTMILVTFSVILSVVVLNLHHRSPNTHDMP-------FWVRQIFIHRLPRYLGLQRPKPEA-------------------------------------------------------------------------------------------------------------------------------ILKPPPAPRRELGVKSN---RGTDEYFIRKP-------------------------------------------TCDFLFPKPSRFSQDPFSQ------------------------------------------DLRRFIDG-PSECLVLPPDLKSAMDAVTYIARQLQDQE-DYDTLKEDWQYVAMVVDRLFLWTF-ITFTSVGTLTIFLDASYNLPPAHPFP-----------------
>b1_tibetan_frog
------------------------------AQANNKEVILRDKLFEN--YSILVRPTRTPQEKVTVQVGMSLSQLISLNEKDEELTTKVYMNMAWNALRLSWDPS-----EYGGIESLRIPSDSVWKPDIVLMNN--NDGEFDVGLAVDVLVTWKGNVTWLPPSLYHSSCPIEVQYFPFDWQNCSMVFRSQTYGADEVMLVHPRD---AQGREI--TQAVIFLNTFEENGQWEIR----HRSSRKNTIPT------DPLYEDITFYLVIRRKPLFYIVNIIIPCILITILAIFVFYLPPDAGE--KMTLSIFALLTLTVFLLLLADKVPETSLKVPIIVNYLMFTVVLVTFSVILSVVVLNLHHRSPNTHHMP-------QWVRQIFILHLPRYLMISRPKPEP-------------------------------------------------------------------------------------------------------------------------------PLPVEAPSRQ---APAP---RHADEYFIRRP-------------------------------------------ENDFLFPKPDRYQAAAFSR------------------------------------------DMKWFLDG-PSLGLTLPPDLQSAISAIRYLAQQLQEQE-DYDALKEDWQYVAMVVDRLFLWTF-IVFTTLGTLAIFLDASFNRPPDTPFP-----------------
>b1_coelacanth
------------------------------VGSSDTGSKLLDDLFRD--YNLHVRPARATGDKVVVRVGLMLSELLSLNEKDEEMTTKVFLSVSWKDYRLSWNPA-----DYENFKSLRISSKKVWLPDIVLLNN--NDGNFHVTLTVNVVVNNDGTVEWEPPAMYRSSCSIEVTYFPFDWQNCSMVFRSYTYDSSEIQLQYMRD---KEGREI--QEIVIEEASFSENGQWEIR----HKPGRKNKLSD------DENYEDITFFLIIQRKPLFYLINIIIPCILITILSIFVFYLPPDAGE--KITLAIFVLLTLTIFLLLLADKVPETSLGAPIIVNYLMFTMILVTFSVILTVVVLNLHHRSSNTHVMP-------LWVRQIFIHMLPKYLRLQRPKTEP-------------------------------------------------------------------------------------------------------------------------------PLKALFQHKP-KENTIRLNNRVMDEYFIRQP-------------------------------------------NRDFIFPKNNRFHLDQLTT------------------------------------------DLRRFMDG-PSHYLTLPSDLKSAIDSVCYIAEQLQKEN-DYENLKEDWQYVAMVVDRLFLWIF-ITVTSLGTLTIFLDASFNHPPEDPFKNPHF-------------
>b1_zebrafish
------------------------------TGATEMEDKLMKKLFSA--YNSKVRPARNPEERVVVRIGMILSSFVSLNMKDEEMNTIVMMNLEWNDYRLSWNPK-----DYGGVDVLRISSGKVWLPDIVLINN--NDGVFGVALQVHVQAYSNGRVTWTPPALYKSSCGVKVTYFPFDWQNCTMVFRSYTYDSSEVDLQHALD---KRGKEI--KEIILDTG-FSESGEWHIR----HKVSRKNVR--------EDLYEDITFYLIIERKPMFYVVNIVLPCILITIIAIFNFYLPPDAGE--KMGLSINVLLTLTVFL?LLANKIPETSLGVPIIVNYLMITMILVTFSVILSVVVLNLHHRSPNTHQMP-------LWVRKIFIHMLPPYLGMLRPKVET-------------------------------------------------------------------------------------------------------------------------------PLFLEKPAK--KEN-IQAINRVADEYFIRKPS------------------------------------------NMNFLFPKPHRYQPDGQCT------------------------------------------DLRKFIDG-PSHYLTLPPELKTAVEAITYIAEQLQAEK-DYEALKEDWQYVAMVADRLFLWIF-VIFTTLGTLGIFTDASFNATPTDPFP-----------------
>b1_fugu
------------------------------GGASEVEKTLMKTLFSN--YTLKVRPAISPEQRVVVRVGMILSSFVGLNMKNEEMSTIVVMNLEWTDYRLSWSPK-----QYGGIEVLRIPSGKVWLPDIVLINN--NDGVFHVALHVHVQVYSNGRVTWTPPALYCSSCGVKVEYFPFDWQNCSMQFRSYTYDSTEIDVQYALN---LRGQEI--REIQLDEA-FTEGGEWYIK----HRPSRKVML--------DDEYEGMVFYLIIERKPLYYVLNIILPCILITIIAIFNFYLPPDAGE--KMGLSINVLLTLTVFLLLLADKIPETSLGVPIIVNYIMLTMILVTFSVILSVVVLNLHHRSPNTHQMP-------MWVRKIFIHLLPPYLCMMRPKVEA-------------------------------------------------------------------------------------------------------------------------------PLYLEALPR--REKKVTTVSKVADEYFIRKP-------------------------------------------DMSVLFPKPNRFHSEGLCT------------------------------------------DLRKFIDG-PSSYLSLPEELKSAIEAITYIAEALQAEK-DYEALKKDWQYVAMVVDRMFLWIF-VIFTTVGTLAIFAEASFNRAPANPFPTTAKDVWFS--------
>b2_human
-----------------------------GVWGTDTEERLVEHLLDPSRYNKLIRPATNGSELVTVQLMVSLAQLISVHEREQIMTTNVWLTQEWEDYRLTWKPE-----EFDNMKKVRLPSKHIWLPDVVLYNN--ADGMYEVSFYSNAVVSYDGSIFWLPPAIYKSACKIEVKHFPFDQQNCTMKFRSWTYDRTEIDLVLKSE--------------VASLDDFTPSGEWDIV----ALPGRRNENP------DDSTYVDITYDFIIRRKPLFYTINLIIPCVLITSLAILVFYLPSDCGE--KMTLCISVLLALTVFLLLISKIVPPTSLDVPLVGKYLMFTMVLVTFSIVTSVCVLNVHHRSPTTHT-MA------PWVKVVFLEKLPALLFMQQP----RHHCARQRLR-----------------------------------------------------------------------LRRRQREREG-----------------------------------------AGALFFREAPGADSCTCFVNRASVQGL------------------------------------------------AGAFGAEPA----------------------------------------------PVAGP----GRSGEPCGCGLREAVDGVRFIADHMRSED-DDQSVSEDWKYVAMVIDRLFLWIF-VFVCVFGTIGMFLQPLFQNYTTTTFLHSDHSAPSSK-------
>b2_chimp
------------------------------VWGTDTEERLVEHLLDPSRYNKLIRPATNGSELVTVQLMVSLAQLISVHEREQIMTTNVWLTQEWEDYRLTWKPE-----EFDNMKKVRLPSKHIWLPDVVLYNN--ADGMYEVSFYSNAVVSYDGSIFWLPPAIYKSACKIEVKHFPFDQQNCTMKFRSWTYDRTEIDLVLKSE--------------VASLDDFTPSGEWDIV----ALPGRRNENP------DDSTYVDITYDFIIRRKPLFYTINLIIPCVLITSLAILVFYLPSDCGE--KMTLCISVLLALTVFLLLISKIVPPTSLDVPLVGKYLMFTMVLVTFSIVTSVCVLNVHHRSPTTHT-MA------PWVKVVFLEKLPALLFMQQP----RHHCARQRLR-----------------------------------------------------------------------LRRRQREREG-----------------------------------------AGALFFREAPGADSCTCFVNRASVQGL------------------------------------------------AGAFGAEPA----------------------------------------------PVAGP----GRSGEPCGCGLREAVDGVRFIADHMRSED-DDQSVSEDWKYVAMVIDRLFLWIF-VFVCVFGTIGMFLQPLFQNYTTTTFLHSDHSAPSSK-------
>b2_mouse
-----------------------------GVLGTDTEERLVEHLLDPSRYNKLIRPATNGSELVTVQLMVSLAQLISVHEREQIMTTNVWLTQEWEDYRLTWKPE-----DFDNMKKVRLPSKHIWLPDVVLYNN--ADGMYEVSFYSNAVVSYDGSIFWLPPAIYKSACKIEVKHFPFDQQNCTMKFRSWTYDRTEIDLVLKSD--------------VASLDDFTPSGEWDII----ALPGRRNENP------DDSTYVDITYDFIIRRKPLFYTINLIIPCVLITSLAILVFYLPSDCGE--KMTLCISVLLALTVFLLLISKIVPPTSLDVPLVGKYLMFTMVLVTFSIVTSVCVLNVHHRSPTTHT-MA------PWVKVVFLEKLPTLLFLQQP----RHRCARQRLR-----------------------------------------------------------------------LRRRQREREG-----------------------------------------AGTLFFREGPAADPCTCFVNPASMQGL------------------------------------------------AGAFQAEPA-----------------------------------------------AAGL----GRSMGPCSCGLREAVDGVRFIADHMRSED-DDQSVREDWKYVAMVIDRLFLWIF-VFVCVFGTIGMFLQPLFQNYTATTFLHSDHSAPSSK-------
>b2_rat
-----------------------------GVLGTDTEERLVEHLLDPSRYNKLIRPATNGSELVTVQLMVSLAQLISVHEREQIMTTNVWLTQEWEDYRLTWKPE-----DFDNMKKVRLPSKHIWLPDVVLYNN--ADGMYEVSFYSNAVVSYDGSIFWLPPAIYKSACKIEVKHFPFDQQNCTMKFRSWTYDRTEIDLVLKSD--------------VASLDDFTPSGEWDII----ALPGRRNENP------DDSTYVDITYDFIIRRKPLFYTINLIIPCVLITSLAILVFYLPSDCGE--KMTLCISVLLALTVFLLLISKIVPPTSLDVPLVGKYLMFTMVLVTFSIVTSVCVLNVHHRSPTTHT-MA------PWVKVVFLEKLPTLLFLQQP----RHRCARQRLR-----------------------------------------------------------------------LRRRQREREG-----------------------------------------AGALFFREGPAADPCTCFVNPASVQGL------------------------------------------------AGAFRAEPT-----------------------------------------------AAGP----GRSVGPCSCGLREAVDGVRFIADHMRSED-DDQSVREDWKYVAMVIDRLFLWIF-VFVCVFGTVGMFLQPLFQNYTATTFLHPDHSAPSSK-------
>b2_cow
-----------------------------GVWGTDTEERLVEHLLDPSRYNKLIRPATNGSELVTVQLMVSLAQLISVHEREQIMTTNVWLTQEWEDYRLTWKPE-----EFDNMKKVRLPSKHIWLPDVVLYNN--ADGMYEVSFYSNAVVSYDGSIFWLPPAIYKSACKIEVKHFPFDQQNCTMKFRSWTYDRTEIDLVLKSD--------------VANLDDFTPSGEWDIV----ALPGRRNENP------DDSTYVDITYDFIIRRKPLFYTINLIIPCVLITSLAILVFYLPSDCGE--KMTLCISVLLALTVFLLLISKIVPPTSLDVPLVGKYLMFTMVLVTFSIVTSVCVLNVHHRSPTTHT-MA------PWVKVVFLEKLPTLLFMQQP----RHRCARQRLR-----------------------------------------------------------------------LRRRQREREG-----------------------------------------AGALF-REALGADSCTCFVNRASVQGL------------------------------------------------AGAFGSEPA----------------------------------------------PAAGP----GRARGPCGCGLREAVDGVRFIADHMRSED-DDQSVSEDWKYVAMVIDRLFLWIF-VFVCVFGTIGMFLQPLFQNYATATFLHADHSAPSSK-------
>b2_cat
-----------------------------GVWGTDTEERLVEHLLDPSRYNKLIRPATNGSELVTVQLMVSLAQLISVHEREQIMTTNVWLTQEWEDYRLTWKPE-----EFDNMKKVRLPSKHIWLPDVVLYNN--ADGMYEVSFYSNAVVSYDGSIFWLPPAIYKSACKIEVKHFPFDQQNCTMKFRSWTYDRTEIDLVLKSD--------------VASLDDFTPSGEWDIV----ALPGRRNENP------DDSTYVDITYDFIIRRKPLFYTINLIIPCVLITSLAILVFYLPSDCGE--KMTLCISVLLALTVFLLLISKIVPPTSLDVPLVGKYLMFTMVLVTFSIVTSVCVLNVHHRSPTTHT-MA------PWVKVVFLEKLPALLFMQQP----RHRCARQRLR-----------------------------------------------------------------------LRRRQRERE------------------------------------------AGALLFREAPGEP-------AGPAQG-------------------------------------------------------------------------------------------------------------------------CGLRAAVDGVRFIADHVRSED-DDQSVSEDWKYVAMVIDRLFLWIF-VFVCVSGTIGMFLQPLFQNFSAAAFLHADRSAPSSK-------
>b2_dog
-----------------------------GVWGTDTEERLVEHLLDPSRYNKLIRPATNGSELVTVQLMVSLAQLISVHEREQIMTTNVWLTQEWEDYRLTWKPE-----EFDNMKKVRLPSKHIWLPDVVLYNN--ADGMYEVSFYSNAVVSYDGSIFWLPPAIYKSACKIEVKHFPFDQQNCTMKFRSWTYDRTEIDLVLKSD--------------VASLDDFTPSGEWDIV----ALPGRRNENP------DDSTYVDITYDFIIRRKPLFYTINLIIPCVLITSLAILVFYLPSDCGE--KMTLCISVLLALTVFLLLISKIVPPTSLDVPLVGKYLMFTMVLVTFSIVTSVCVLNVHHRSPTTHT-MA------PWVKVVFLEKLPTLLFMQQP----RHRCARQRLR-----------------------------------------------------------------------LRRRQRERE------------------------------------------AGALLFREAPGESY------SGSARGG------------------------------------------------VGTD-------------------------------------------------------------------GCGLRSAVDGVRFIADHVRNED-DDQSVSEDWKYVAMVIDRLFLWIF-VFVCVFGTIGMFLQPLFQNYSAATFLHTDHSAPSAK-------
>b2_microbat
-----------------------------GVWGTDTEERLVEHLLDPSRYNKLIRPATNGSELVTVQLMVSLAQLISVHEREQIMTTNVWLTQEWEDYRLTWKPE-----EFDNMKKVRLPSKHIWLPDVVLYNN--ADGMYEVSFYSNAVVSYDGSIFWLPPAIYKSACKIEVKHFPFDQQNCTMKFRSWTYDRTEIDLVLKSD--------------VASLDDFTPSGEWDIV----ALPGRRNEHP------DDSTYVDITYDFIIRRKPLFYTINLIIPCVLITSLAILVFYLPSDCGE--KMTLCISVLLALTVFLLLISKIVPPTSLDVPLVGKYLMFTMVLVTFSIVTSVCVLNVHHRSPTTHT-MA------PWVKALFLEKLPPLLFMQQP----RHHCARQRLR-----------------------------------------------------------------------QRRRQREREG-----------------------------------------AGARFFREAPGADSCTCFVNHASVQGV------------------------------------------------AGAFGAEPA----------------------------------------------PVPG------RARGPCGCGLREAVDGVRFIADHMRSED-EDQSVSEDWKYVAMVIDRLFLWIF-VFVCVFGTIGMFLQPLFQNYTTATFLHADHSAPSSK-------
>b2_megabat
-----------------------------GVWGTDTEERLVEHLLDPSRYNKLIRPATNGSELVTVQLMVSLAQLISVHEREQIMTTNVWLTQEWEDYRLTWKPE-----EFDNMKKVRLPSKHIWLPDVVLYNN--ADGTYEVSLYTNVVVRSNGSILWLPPAIYKSACKIEVKHFPFDQQNCTLKFRSWTYDHTEIDMVLKSD--------------VASLDDFTPSGEWDIV----ALPGRRNENP------DDSTYVDVTYDFVIRRKPLFYTINLIVPCVLITSLAILVFYLPSDCGE--KMTLCISVLLALTVFLLLISKIVPPTSLDVPLIGKYLMFTMVLVTFSIVTSVCVLNVHHRSPSTHT-MA------PWVRRCFLRRLPTFLFMKPP----RHHCSLQCLR-----------------------------------------------------------------------QRRRVRRE---------------------------------------------------RVRAQP?--------------------------------------------------------------------------------------------------------------------------------------???????????????????-?LEHVSEDWKYVAMVIDRLFLWIF-VFVCVFGTIAMFLQPLFQNYTAATSLRADRSAPSSK-------
>b2_opossum
-----------------------------GVLATDTEERLVEHLLDPARYNKLIRPATNGSELVTVQLTVSLAQLISVHEREQIMTTNVWLTQEWEDYRLTWKPE-----EFDNMKKVRLPSKHIWLPDVVLYNN--ADGVYEVSFYSNAVVSYDGSIFWLPPAIYKSACKIEVKHFPFDQQNCTMKFRSWTYDRTEIDLVLKSE--------------VANLDDFTPSGEWDIV----ALPGRRNENP------DDSTYVDITYDFIIRRKPLFYTINLIIPCILITSLAILVFYLPSDCGE--KMTLCISVLLALTVFLLLISKIVPPTSLDVPLVGKYLMFTMVLVTFSIVTSVCVLNVHHRSPTTHT-MA------PWVKVVFLEKLPTVLFMKQP----RHNCARQRLR-----------------------------------------------------------------------QRRRQREQEGGG--------------------------------------VGGGIFFRDAPGTNSCTCFVNQASVKEF------------------------------------------------GGVFGAESA----------------------------------------------ESAHGYRGRAGPVGPCGCGLKEAADGVRFIADHMRSED-DDQSVSEDWKYVAMVIDRLFLWIF-VFVCIFGTIGMFLQPLFQNYATNTFLHLAHPASSSK-------
>b2_wallaby
-----------------------------GFLATDTEERLVEHLLDPTRYNKLIRPATNGSELVTVQLMVSLAQLISVHEREQIMTTNVWLTQEWEDYRLTWKPE-----EFDNMKKVRLPSKHIWLPDVVLYNN--ADGVYEVSFYSNAVVSYDGSIFWLPPAIYKSACKIEVKHFPFDQQNCTMKFRSWTYDRTEIDLVLKSE--------------VANLDDFTPSGEWDIV----ALPGRRNENP------DDSTYVDITYDFIIRRKPLFYTINLIIPCILITSLAILVFYLPSDCGE--KMTLCISVLLALTVFLLLISKIVPPTSLDVPLVGKYLMFTMVLVTFSIVTSVCVLNVHHRSPTTHT-MA------PWVKVVFLEKLPAVLFMKQP----RQNCARQHLR-----------------------------------------------------------------------QRRRQREQEG-----------------------------------------GRGLFFRDAPGANSCTCFVNQASVKEF------------------------------------------------GGVFGAESA----------------------------------------------LMAG----RAGHVGPCGCGLKEAVDGVRFIADHMRSED-DDQSVSEDWKYVAMVIDRLFLWIF-VFVCIFGTIGMFLQPLFQNYATNTFLHLAHPASSSK-------
>b2_chick
-----------------------------RSLCTDTEERLVEYLLDPTRYNKLIRPATNGSQLVTVQLMVSLAQLISVHEREQIMTTNVWLTQEWEDYRLTWKPE-----DFDNMKKVRLPSKHIWLPDVVLYNN--ADGMYEVSFYSNAVISYDGSIFWLPPAIYKSACKIEVKHFPFDQQNCTMKFRSWTYDRTEIDLVLKSE--------------VASLDDFTPSGEWDIV----ALPGRRNENP------DDSTYVDITYDFIIRRKPLFYTINLIIPCILITSLAILVFYLPSDCGE--KMTLCISVLLALTVFLLLISKIVPPTSLDVPLVGKYLMFTMVLVTFSIVTSVCVLNVHHRSPTTHT-MP------PWVRTLFLRKLPALLFMKQP----QQNCARQRLR-----------------------------------------------------------------------QRRQTQER-------------------------------------------AAAATLFLRAGARACACYANPGAAK-------------------------------------------------AEGLNGYRER----------------------------------------------QGQGP--DPPAP---CGCGLEEAVEGVRFIADHMRSED-DDQSVSEDWKYVAMVIDRLFLWIF-VFVCVFGTVGMFLQPLFQNYATNSLLQLGQGTPTSK-------
>b2_duck
---------------------------------------------------------------------------------------------------LTWKPE-----DFDNMKKVRLPSKHIWLPDVVLYNN--ADGMYEVSFYSNAVISYDGSIFWLPPAIYKSACKIEVKHFPFDQQNCTMKFRSWTYDRTEIDLVLKSE--------------VASLDDFTPSGEWDIV----ALPGRRNENP------DDSTYVDITYDFIIRRKPLFYTINLIIPCILITSLAILVFYLPSDCGE--KMTLCISVLLALTVFLLLISKIVPPTSLDVPLVGKYLMFTMVLVTFSIVTSVCVLNVHHRSPSTHT-MP------RWVRGFFLDFIPRWLFMKRPPALPQTPSLATSLGP---------------------------------------------------------------L--GTPFLAPTLLLRPLPQ------------------------------------AQQDAAAPALDPGRADPMQPSQQHREAADFS-----------------------------------------------AGRGRALGLCCG------------------------------------------LEAA-----------PGAAVLRVQIWGSAE-----------QRGVSEDWKYVAMVIDRIFLWMFIIFVCVFGTVGMFLQPLFQNYATNSLLQLGQGTPTSK-------
>b2_zebra_finch
-----------------------------GSLGTDTEERLVEYLLDPARYNKLIRPATNGSELVTVQLMVSLAQLISVHEREQIMTTNVWLTQEWEDYRLTWKPE-----DFDNMKKVRLPSKHIWLPDVVLYNN--ADGMYEVSFYSNAVISYDGSIFWLPPAIYKSACKIEVKHFPFDQQNCTMKFRSWTYDRTEIDLVLKSE--------------VASLDDFTPSGEWDIV----ALPGRRNENP------DDSTYVDITYDFIIRRKPLFYTINLIIPCILITSLAILVFYLPSDCGE--KMTLCISVLLALTVFLLLISKIVPPTSLDVPLVGKYLMFTMVLVTFSIVTSVCVLNVHHRSPTTHT-MP------PWVRTLFLHKLPALLFMKQP----RQSCARQRLR-----------------------------------------------------------------------QRRHTQER-------------------------------------------AAAATLFVQAGARACTCYANPGAAK-------------------------------------------------AEGLNGYRER----------------------------------------------QGQAA--GPAAG---CGCGLQEAVDGVRFIADHMRSED-DDQSVSEDWKYVAMVIDRLFLWIF-VFVCVFGTIGMFLQPLFQNYTTNSLLQLGQGTPTSK-------
>b2_turkey
-------------------------------------------MLG--WKCPLHNPPPPAP---------CICPFSLQHEREQIMTTNVWLTQEWEDYRLTWKPE-----DFDNMKKVRLPSKHIWLPDVVLYNN--ADGMYEVSFYSNAVISYDGSIFWLPPAIYKSACKIEVKHFPFDQQNCTMKFRSWTYDRTEIDLVLKSE--------------VASLDDFTPSGEWDIV----ALPGRRNENP------DDSTYVDITYDFIIRRKPLFYTINLIIPCILITSLAILVFYLPSDCGE--KMTLCISVLLALTVFLLLISKIVPPTSLDVPLVGKYLMFTMVLVTFSIVTSVCVLNVHHRSPTTHT-MP------PWVRTLFLRKLPALLFMKQP----QQNCARQRLR-----------------------------------------------------------------------QRRQTQER-------------------------------------------AAAATLFLRAGARTCACYANPGAAK-------------------------------------------------AEGLNGYRER----------------------------------------------QGRGP--DPAAP---CGCGLEEAVEGVRFIADHMRSED-DDQSVSEDWKYVAMVIDRLFLWIF-VFVCVFGTVGMFLQPLFQNYTTNSLLQLGQGTPTSK-------
>b2_flycatcher
------------------------------SLGTDTEERLVEYLLDPARYNKLIRPATNGSELVTVQLMVSLAQLISVHEREQIMTTNVWLTQEWEDYRLTWKPE-----DFDNMKKVRLPSKHIWLPDVVLYNN--ADGMYEVSFYSNAVISYDGSIFWLPPAIYKSACKIEVKHFPFDQQNCTMKFRSWTYDRTEIDLVLKSE--------------VASLDDFTPSGEWDIV----ALPGRRNENP------DDSTYVDITYDFIIRRKPLFYTINLIIPCILITSLAILVFYLPSDCGE--KMTLCISVLLALTVFLLLISKIVPPTSLDVPLVGKYLMFTMVLVTFSIVTSVCVLNVHHRSPTTHT-MP------PWVRTLFLHKLPALLFMKQP----RQSCARQRLR-----------------------------------------------------------------------QRRHTQER-------------------------------------------AAAA-LFVQAGARTCTCYANPGAAK-------------------------------------------------AEGLNGYREG----------------------------------------------QGQGG--GGGGGGGGCNCGLEEAVDGVRFIADHMRSED-DDQSVSEDWKYVAMVIDRLFLWIF-VFVCVFGTIGMFLQPLFQNYTTNSLLQLGQGTPTSK-------
>b2_american_alligator
-----------------------------GSLGTDTEERLVEHLLDPSRYNKLIRPATNGSELVTVQLMVSLAQLISVHEREQIMTTNVWLTQEWEDYRLTWNPE-----DFDNMKKVRLPSKHIWLPDVVLYNN--ADGMYEVSFYSNAVVSHDGSIFWLPPAIYKSACKIEVKHFPFDQQNCTMKFRSWTYDRTEIDLVLKSD--------------VASLDDFTPSGEWDIV----ALPGRRNENP------EDSTYVDITYDFIIRRKPLFYTINLIIPCVLITSLAILVFYLPSDCGE--KMTLCISVLLALTVFLLLISKIVPPTSLDVPLVGKYLMFTMVLVTFSIVTSVCVLNVHHRSPTTHT-MP------PWVKVVFLDKLPALLFMKQP----RQNCARQRLR-----------------------------------------------------------------------QRRQQQER-------------------------------------------AAGGSFFLRRGARAGTCYVNPAAAKPL--------------------------------------------GAGGDGANGFR-G----------------------------------------------TGPGP--GPGPGQAQCSCGLEEAVDGVRFIADHMRSED-DDQSVSEDWKYVAMVIDRLFLWIF-VFVCVFGTVGMFLQPLFQNYASHSLLQLAQGTPSAK-------
>b2_anole_lizard
-----------------------------GVLGTDTEERLVEHLLDPLRYNKLIRPATNGSELVTVQLMVSLAQLISVHEREQIMTTNVWLTQEWEDYRLTWDPE-----DFDDMKKVRLPSKHIWLPDVVLYNN--ADGMYEVSFYSNAVVSFDGSIFWLPPAIYKSACKIEVKHFPFDQQNCTMKFRSWTYDRTEIDLVLKSE--------------VASLDDFTPSGEWDII----ALPGRRNENP------NDSTYVDITYDFIIRRKPLFYTINLIIPCILITSLAILVFYLPSDCGE--KMTLCISVLLALTVFLLLISKIVPPTSLDVPLVGKYLMFTMVLVTFSIVTSVCVLNVHHRSPTTHT-MP------PWVKVVFLDKLPTLLFMKQP----RQNCARQRLR-----------------------------------------------------------------------QKRQGHQRNAAL--------------------------------------NAAAGSFFLRDGARSCTCYANPSAAK--------------------------------------------------KGQRGAATT----------------------------------------------TTTTT--TTGQPPGHCCCGLEEAVDGVRFIADHMKSED-DDQSVSEDWKYVAMVIDRLFLWIF-VFVCVFGTIGMFLQPLFQNYATNSLLQIHQGAPGSK-------
>b2_chinese_softshell_turtle
----------------------------------------------------------------------MPPWFCSQHEREQIMTTNVWLTQEWEDYRLTWKPE-----EFDNMRKVRLPSKHIWLPDVVLYNN--ADGMYEVSFYSNAVVSYDGSIFWLPPAIYKSACKIEVKHFPFDQQNCTMKFRSWTYDRTEIDLVLKSE--------------VASLDDFTPSGEWDIV----ALPGRRNENP------EDSTYVDITYDFIIRRKPLFYTINLIIPCVLITSLAILVFYLPSDCGE--KMTLCISVLLALTVFLLLISKIVPPTSLDVPLVGKYLMFTMVLVTFSIVTSVCVLNVHHRSPTTHT-RP------PWVRVVFLDKLPTFLFMKQP----RQHWVAEAVD-------------------------------------------------------------------GVRFIADHMRS-----------------------------------------EDDDQSGSWQGPGRQREGGCACKSLACRAWG-----------------------------------------------VGRGASSPHCWG------------------------------------------LEAAGWGRPAESQAGEGAPGLSPALRGAARLADRLGGDRLCARVVSEDWKYVAMVIDRLFLWIF-VFVCIFGTVGMFLQPIFQGWL----------------------
>b2_painted_turtle
--------------------------------------------------------------------MVSLAQLISVHEREQIMTTNVWLTQEWEDYRLTWKPG-----DFDNMRKVRLPSKHIWLPDVVLYNN--ADGMYEVSFYSNAVVSYDGSIFWLPPAIYKSACKIEVKHFPFDQQNCTMKFRSWTYDRTEIDLVLKSD--------------VASLDDFTPSGEWDII----ALPGRRNENP------DDSTYVDITYDFIIRRKPLFYTINLIIPCILITSLAILVFYLPSDCGE--KMTLCISVLLALTVFLLLISKIVPPTSLDVPLVGKYLMFTMVLVTFSIVTSVCVLNVHHRSPTTHT-MP------PWVKVVFLDKLPTVLFMKQP----RQNCARQRLR-----------------------------------------------------------------------QHRKNQER--------------------------------------------ASSSFYLRESARSCTCFANQATVQKFSAGGGR------------------------------------QFTEAADSANGYRER----------------------------------------------QGQAP--APSQQ---CCCGVEEAVDGVRFIADHMRSED-DDQSVSEDWKYVAMVIDRLFLWIF-IFVCVFGTIGMFLQPLFQNYATTSLLQLNHGPPSSK-------
>b2_coelacanth
------------------------------SLAMDTEERLVGHLLNPAHYNKLIRPATNRSEVVTVQLMVSLAQLISVHERAQIMTTNCWLTQEWKDYRLMWDPD-----EFDGMKKVRLPSTHIWLPDVILYNN--ADGMYEVSFYSNAVVSYDGSVFWLPPAIYKSACKIEVKHFPFDQQNCTLQFRSWTYDRSEVDLVLREE--------------VATMDDFTPSGEWDII----YLPGRRNENP------GDSGYVDITYDFIIRRKPLFYSINLIIPCMLITSLAVLVFYLPSDCGE--KMTLCISVLLALTVFLLLISKIVPPTSLDVPLVGKYLMFTMILVTFSIVTSVCVLNVHHRSPTTHT-MP------PWVKVVFLEKLPMFLFMKQP----RQSCACRRLQ-----------------------------------------------------------------------QRQQAQERR-------------------------------------------SRGFYFGDSSMRSSTCFVNPATVKKYG--------------------------------------------GHLTNLLDCNDG-----------------------------------------------LRNG---HLRHAGSCCQNLNEAVDGVCFVADHIKSED-KKRSVIEDWKYVAMVIDRLFLWIF-VFVCIFGTLGMFLQPVFQNSSFDSLPQKTNAA-----------
>b2_xenopus
-----------------------------GCLGTDTEERLVEHLLDPSRYNKLIRPATNGSEQVTVQLMVSLAQLISVHEREQIMTTNVWLTQEWEDYRLTWDPA-----EFDDMKKVRLPSKHIWLPDVVLYNN--ADGMYEVSFYSNAVVSHDGSIFWLPPAIYKSACKIEVKHFPFDQQNCTMKFRSWTYDRTELDLVLRSD--------------VASLDDFTPSGEWDII----ALPGRRNENP------NDSTYVDITYDFIIRRKPLFYTINLIIPCILITSLAILVFYLPSDCGE--KMTLCISVLLALTVFLLLISKIVPPTSLDVPLVGKYLMFTMVLVTFSIVTSVCVLNVHHRSPTTHT-MP------PWVKVVFLDKLPTLLFMKQP----RQNCARQRLR-----------------------------------------------------------------------QQRQSQER--------------------------------------------AAGSFFLRDGARSCTCYVNQASVKKY----GA------------------------------------QLSELPEGVNGFRDR----------------------------------------------QG------KVRQ---CLCGLQEAVDGVRFIADHMKSED-DDQSVSEDWKYVAMVIDRLFLWIF-VFVCVFGTIGMFLQPLFQNYTTNALVHMNHAAN*---------
>b2_tibetan_frog
-----------------------------GCLGTDTEERLVEHLLSPGRYNKLIRPATNGSEQVTVQLMVSLAQLISVHEREQIMTTNVWLTQEWEDYRLTWNPA-----EFDHMKKVRLPSKHIWLPDVVLYNN--ADGMYEVSFYSNAVVSYDGSIFWLPPAIYKSACKIEVKHFPFDQQNCTMKFRSWTYDRTEIDLVLKSD--------------VASLDDFTPSGEWDIM----ALPGRRNENP------DDPLYVDITYDFIIRRKPLFYTINLIIPCILITSLAILVFYLPSDCGE--KMTLCISVLLALTVFLLLISKIVPPTSLDVPLVGKYLMFTMVLVTFSIVTSVCVLNVHHRSPTTHT-MP------PWVKVVFLDKLPTLLFMKQP----RQNCARQRLR-----------------------------------------------------------------------QQRKNQER--------------------------------------------ATGSIFLRDSAKSCTCYVNQATVKKY----GG------------------------------------QLPDLPEGVNGFRDR----------------------------------------------QG------KMRQ---CLCGLEEAVEGVRFIADHMKSED-DDQSVSEDWKYVAMVIDRLFLWIF-IFVCVFGTVGMFLQPLFQNYTANTLLQLNHAAPTTN-------
>b2_zebrafish
-----------------------------SGYGADTEERLVEHLLNPAHYNKLIRPATNGSEVVTVQLMVSLAQLISVHEREQIMTTNVWLTQEWQDYRLTWSPE-----EFDGMKKVRLPSKHIWLPDVVLYNN--ADGMYEVSFYSNAVVSYDGSVFWLPPAIYKSACKIEVKHFPFDQQNCTLSFRSWTYDRTEVDLVLRAD--------------VASMDDFTPSGEWDII----ALPGRRNENP------SDPTYVDITYDFIIRRKPLFYTINLIIPCVLITSLAILVFYLPSDCGE--KMTLCISVLLALTVFLLLISKIVPPTSLDVPLVGKYLMFTMVLVTFSIVTSVCVLNVHHRSPTTHT-MP------PWVKLVFLNKLPALLFMRQP----RNSSERQRLR-----------------------------------------------------------------------QRRRANEQQEGGRGGLAAG-----------------LMAGLGLS--GSSSG-------SKENNEACTCYVNRASVKQFGAELGGGG----------------------------------GGGGSTDGLNGIREGGRETREGGANPLQ-------------------------GSALPRGKQQPP-TVLTQALLAQACPGFEEAVDGVRFIANHMKSED-DDRSVSEDWKYVAMVIDRLFLWIF-VFVCVFGTIGMFLQPLFQNYTAKTITHTPG-------------
>b2_medaka
-----------------------------GSLGADTEERLVEHLLNPAHYNKLIRPATNGSELVTVQLMVSLAQLISVHEREQVMTTNVWLTQEWQDYRLTWVPE-----EFDGMLKVRLPSKHIWLPDVVLYNN--ADGVYEVSFYSNAVVSYDGSIFWLPPAIYKSACKIEVKHFPFDQQNCTLRFRSWTYDRTEIDLVLRAD--------------VASMDDFTPSGEWDII----ALPGRRNENP------ADPAYVDITYDFIIRRKPLFYTINLIIPCVLITSLAILVFYLPSDCGE--KMTLCISVLLALTVFLLLISKIVPPTSLDVPLVGKYLMFTMVLVTFSIVTSVCVLNVHHRSPTTHT-MP------PWVKLVFLNKLPALLFMRQP----RNSCERQRLR-----------------------------------------------------------------------QRRRAQEQREGG-------------------------MMGVGVGGAGGNGGGASTAVFGKDDSDPCTCYVNRASVKQFGGDLGG------------------------------------AGGGSMDGLNRVREG----REGGA------------------------------GILPRGKQAAGGPALTQALLAQACPGFEEAVEGVRFIANHMKSED-DDQSVSEDWKYVAMVIDRLFLWIF-VFVCVFGTLGMFLQPLFQNYTVKTIASTAG-------------
>b2_fugu
------------------------------GLCADTEERLVEHLLNPAHYNKLIRPATNGSELVTVQLMVSLAQLISVHEREQVMTTNVWLTQEWQDYRLTWIPE-----EFDGMLKVRLPSKHIWLPDVVLYNN--ADGVYEVSFYSNAVVSYDGSIFWLPPAIYKSACKIEVKHFPFDQQNCTLRFRSWTYDRTEIDLVLRAD--------------VASMDDFTPSGEWDII----ALPGRRNENP------GDPTYVDITYDFIIRRKPLFYTINLIIPCVLITSLAILVFYLPSDCGE--KMTLCISVLLALTVFLLLISKIVPPTSLDVPLVGKYLMFTMVLVTFSIVTSVCVLNVHHRSPTTHT-MP------PWVKMVFLQKLPALLFMRQP----RNSCERQRLR-----------------------------------------------------------------------QRRRAQEHKEGGCCGEPGG-----------------LMVGLGLGNAGSSGGGTTTGIFGKEDSDPCTCYVNRASVKQFGGDLGG------------------------------------AGG-SMDGLNRARDG----REGGS------------------------------GNQSRGKQPAGGPALSHALLAQACPGFEEAVEGVRFIANHMKSED-DDQSVSEDWKYVAMVIDRLFLWIF-VFVCVFGTMGMFMQPLFQNYTAKTINSSPG-------------
>b3_human
-----------------------------FNSIAENEDALLRHLF--QGYQKWVRPVLHSNDTIKVYFGLKISQLVDVDEKNQLMTTNVWLKQEWTDHKLRWNPD-----DYGGIHSIKVPSESLWLPDIVLFEN--ADGRFEGSLMTKVIVKSNGTVVWTPPASYKSSCTMDVTFFPFDRQNCSMKFGSWTYDGTMVDLILINE--------------NVDRKDFFDNGEWEIL----NAKGMKGNRRDGVY--S---YPFITYSFVLRRLPLFYTLFLIIPCLGLSFLTVLVFYLPSDEGE--KLSLSTSVLVSLTVFLLVIEEIIPSSSKVIPLIGEYLLFIMIFVTLSIIVTVFVINVHHRSSSTYHPMA------PWVKRLFLQKLPKLLCMKDHVDRYS------------------------------------------------------------------------------------------------------------------------------------------SPEKEESQPVVKGKVLEKKK-----------------------------------------------QKQLSDGE-------------------------------------------------------------KVLVAFLEKAADSIRYISRHVKKEH-FISQVVQDWKFVAQVLDRIFLWLF-LIVSVTGSVLIFTPALKMWLHSYH-------------------
>b3_chimp
-----------------------------FNSIAENEDALLRHLF--QGYQKWVRPVLHSNDTIKVYFGLKISQLVDVDEKNQLMTTNVWLKQEWTDHKLRWNPD-----DYGGIHSIKVPSESLWLPDIVLFEN--ADGRFEGSLMTKVIVKSNGTVVWTPPASYKSSCTMDVTFFPFDRQNCSMKFGSWTYDGTMVDLILINE--------------NVDRKDFFDNGEWEIL----NAKGMKGNRRDGVY--S---YPFITYSFVLRRLPLFYTLFLIIPCLGLSFLTVLVFYLPSDEGE--KLSLSTSVLVSLTVFLLVIEEIIPSSSKVIPLIGEYLLFIMIFVTLSIIVTVFVINVHHRSSSTYHPMA------PWVKRLFLQKLPKLLCMKDHVDRYS------------------------------------------------------------------------------------------------------------------------------------------SPEKEESQPVVKGKVLEKKK-----------------------------------------------QKQLSDGE-------------------------------------------------------------KVLVAFLEKAADSIRYISRHVKKEH-FISQVVQDWKFVAQVLDRIFLWLF-LIVSVTGSVLIFTPALKMWLHSYH-------------------
>b3_cat
-----------------------------FSSIAENEDALLRRLF--QGYQKWVRPVLNSNDTIKVYFGLKISQLVDVDEKNQLMTTNVWLKQEWTDHKLRWNPD-----EYGGIRSIKVPSESLWLPDIVLFEN--ADGRFEGSLMTKVIVRSNGTVIWTPPASYKSSCTMDVTFFPFDRQNCSMKFGSWTYDGTMVDLVLINE--------------NVDRKDFFDNGEWEIL----NAKGMKGNRRDGTY--S---YPFITYSFVLRRLPLFYTLFLIIPCLGLSFLTVLVFYLPSDEGE--KLSLSTSVLVSLTVFLLVIEEIIPSSSKVIPLIGEYLLFIMIFVTLSIIVTVFVINVHHRSSSTYHPMA------PWVKRLFLQKLPKLLCMKDHMDRYS------------------------------------------------------------------------------------------------------------------------------------------FPDKDESQPVVKGKVLEKRK-----------------------------------------------QRQISDGE-------------------------------------------------------------KVLVAFLEKAANSIRYISRHVKKEH-FINQVVQDWKFVAQVLDRIFLWLF-LIVSVTGSVLIFTPALKMWLHSSH-------------------
>b3_dog
-----------------------------FRSMAESEDALLRHLF--QGYQKWVRPVLNSNDTIKVYFGLKISQLVDVDEKNQLMTTNVWLKQEWTDHKLRWNPD-----EYGGIHSIKVPSESLWLPDIVLFEN--ADGRFEGSLMTKVIVRSNGSVIWTPPASYKSSCTMDVTFFPFDRQNCSMKFGSWTYDGTMVDLVLVND--------------NVDRNDFFDNGEWEIL----NAKGMKGNRRDGFY--S---YPFITYSLVLRRLPLFYTLFLIIPCLGLSFLTVLVFYLPSDEGE--KLSLSTSVLVSLTVFLLVIEEIIPSSSKVIPLIGEYLLFIMVFVTLSIIVTVFVINVHHRSSSTYHPMA------PWVKRLFLQKLPKVLCMKDHVDRYS------------------------------------------------------------------------------------------------------------------------------------------FPDRDESQPVVKGKVPEKRK-----------------------------------------------QRQVSDGE-------------------------------------------------------------TVLVAFLEKAADSIRYISRHVKKEH-FINQVVQDWKFVAQVLDRIFLWLF-LIVSVTGSVLIFTPALKLWLHSSH-------------------
>b3_cow
-----------------------------FRSIAEEEDALLRHLF--QGYQKWVRPVLHSNDTVKVYFGLKISQLVDVDEKNQLMTTNVWLKQEWTDHKLRWNPD-----EYGGIHSIKVPSESLWLPDIVLFEN--ADGRFEGSLMTKAVVRSDGTVAWTPPASYKSSCTMDVTFFPFDRQNCSMKFGSWTYDGTMVDLVLTDE--------------NVDRKDFFDNGEWEIL----NAKGTAGGRRHGAY--W---YPFISYSFVLRRLPLFYTLFLIVPCLGLSFLTVLVFYLPSDEGE--KLSLSTSVLVSLTVFLLVIEEIIPSSSKVIPLIGEYLLFIMVFVTLSIIVTVFVINVHHRSSSTYHPMV------PWVKRLFLQTLPKLLCMKDHVDRYS------------------------------------------------------------------------------------------------------------------------------------------LPGKEERKPALRGQVLERRK-----------------------------------------------QKQMSDGE-------------------------------------------------------------KVLVAFLEKAADSIRYISSHVKKEH-FISQVVQDWKFAAQVLDRIFLWLF-LIASVTGSVLIFTPALKMWLHSYH-------------------
>b3_rat
-----------------------------LSSVAEHEDALLRHLF--QGYQKWVRPVLNSSDIIKVYFGLKISQLVDVDEKNQLMTTNVWLKQEWTDQKLRWNPE-----EYGGINSIKVPSESLWLPDIVLFEN--ADGRFEGSLMTKAIVKSSGTVSWTPPASYKSSCTMDVTFFPFDRQNCSMKFGSWTYDGTMVDLILINE--------------NVDRKDFFDNGEWEIL----NAKGMKGNRREGFY--S---YPFVTYSFVLRRLPLFYTLFLIIPCLGLSFLTVLVFYLPSDEGE--KLSLSTSVLVSLTVFLLVIEEIIPSSSKVIPLIGEYLLFIMIFVTLSIIVTVFVINVHHRSSSTYHPMA------PWVKRLFLQRLPRWLCMKDPMDRFS------------------------------------------------------------------------------------------------------------------------------------------FPDGKESDTAVRGKVSGKRK-----------------------------------------------QTPASDGE-------------------------------------------------------------RVLVAFLEKASESIRYISRHVKKEH-FISQVVQDWKFVAQVLDRIFLWLF-LIASVLGSILIFIPALKMWIHRFH-------------------
>b3_mouse
-----------------------------LSSVAEHEDALLRHLF--QGYQKCVRPVLNSSDIIKVYFGLKISQLVDVDEKNQLMTTNVWLKQEWTDQKLRWNPE-----DYGGINSIKVPSESLWLPDIVLFEN--ADGRFEGSLMTKAIVKSSGTVSWTPPASYKSSCTMDVTFFPFDKQNCSMKFGSWTYDGTMVDLILINE--------------NVDRKDFFDNGEWEIL----NAKGMKGNRREGFY--S---YPFVTYSFVLRRLPLFYTLFLIIPCLGLSFLTVLVFYLPSDEGE--KLSLSTSVLVSLTVFLLVIEEIIPSSSKVIPLIGEYLLFIMIFVTLSIIVTVFVINVHHRSSSTYHPMA------PWVKRLFLEKLPRWLCMKDPRDRFS------------------------------------------------------------------------------------------------------------------------------------------FPDGTESKGTVRGKFPGKKK-----------------------------------------------QTPTSDGE-------------------------------------------------------------RVLVAFLEKASESIRYISRHVKKEH-FISQVVQDWKFVAQVLDRIFLWLF-LTASVLGSVLIFIPALKMWIHRFH-------------------
>b3_megabat
-----------------------------LSSIAENEDALLRHLF--QGYQKWVRPVLNSNDTIKVFFGLKISQLVDVDEKNQLMTTNVWLKQEWTDHKLRWNPD-----EYGGIRSIKVPSEVLWLPDIVLFEN--ADGRFEGSLMTKVIVKSNGTVIWTPPASYKSSCTMDVTFFPFDRQNCSMKFGSWTYDGTMVDLVLINE--------------NVDRKDFFDNGEWEIL----NAKGMKGNRRDGLY--S---YPFITYSFVLRRLPLFYTLFLIIPCLGLSFLTVLVFYLPSDEGE--KLSLSTSVLVSLTVFLLVIEEIIPSSSKVIPLIGEYLLFIMIFVTLSIIVTVFVINVHHRSSSTYHPMA------PWVKSLFLQKLPKLLCMKDHVDRYS------------------------------------------------------------------------------------------------------------------------------------------FSDKDERKPVVKGKVLEKKK-----------------------------------------------QKQISDGE-------------------------------------------------------------KVLVAFLEKAADSIRYISRHVKKEH-FISQVVQDWKFVAQVLDRIFLWLF-LIVSVTGSVLIFTPALKMWLHSYH-------------------
>b3_microbat
-----------------------------FRSIAETEDALLRHLF--QGYQKWVRPVLNSNDTIKVHFGLKISQLVDVDEKNQLMTTNVWLKQEWTDHKLRWNPD-----EYGGIHSIKVPSESLWLPDIVLFEN--ADGRFEGSLMTKAIVKSNGTVTWTPPASYKSSCTMDVTFFPFDRQNCSMKFGSWTYDGTMVDLVLMNE--------------NVDRKDFFDNGEWEIL----NAKGMKGHRRDGLY--S---YPFITYSFVLRRLPLFYTLFLIIPCLGLSFLTVLVFYLPSDEGE--KLSLSTSVLVSLTVFLLVIEEIIPSSSKVIPLIGEYLLFIMIFVTLSIIVTVFVINVHHRSSSTHHPMA------PWVKRLFLQRLPKLLCMKHHVDRYS------------------------------------------------------------------------------------------------------------------------------------------SPEKDESKRVVKGKVLGKKT-----------------------------------------------QKQMGDGE-------------------------------------------------------------KVLVAFLEKAADSIRYISRHVKKEH-FISQVVQDWKFVAQVLDRIFLWLF-LIVSVTGSVLIFTPALKMWLHSYH-------------------
>b3_opossum
-----------------------------FSSIAETEDALLKKLF--QGYQKWVRPVLNANDTIKVYFGLKISQLVDVDEKNQLMTTNVWLKQEWIDHKLRWNPD-----EYGGINSIKVPSESLWLPDIVLFEN--ADGRFEGSLMTKVIVRHNGTIVWTPPSSYKSSCTMDVTFFPFDRQNCSMKFGSWTYDGTMVDLVLIDE--------------NVDRKDFFDNGEWEIL----YAKGMKGNRREGLY--S---YPYVTYSFVLRRLPLFYTLFLIVPCLGLSFLTILVFYLPSDEGE--KLSLSTSVLVSLTVFLLVIEEIIPSSSKVIPLIGEYLLFIMIFVTLSIIITVFVINVHHRSSSTYHPMA------PWVKRLFLQKLPKLLCMRGPIDRYP------------------------------------------------------------------------------------------------------------------------------------------FPDVVESQPEAKAKMPAKQR-----------------------------------------------QKQMKDGE-------------------------------------------------------------KILVAFLEKAAESIRYISRHVKKEH-FINEVVQDWKFVAQVLDRIFLWLF-LLVSITGSVLIFTPALQMWLSSYH-------------------
>b3_wallaby
-----------------------------??????????????LF--QGYQKWVRPVLNANDTIKVHFGLKISQLVDVDEKNQLMTTNVWLKQEWIDHKLRWNPD-----EYGGISSIKVPSESLWLPDIVLFEN--ADGRFEGSLMTKVIVRYDGTVAWTPPANYKSSCTIDVTFFPFDRQNCSMKFGSWTYDGTMVDLVLIDE--------------NVDRNDFFDNGEWEIL----YAKGMKGNRREGLY--S---YPYITYSFVLRRLPLFYTLFLIIPCLGLSFLTVLVFYLPSDEGE--KLSLSTSVLVSLTVFLLVIEEIIPSSSKVIPLIGEYLLFIMIFVTLSIIVTVFVINVHHRSSSTYHPMA------PWVKRLFLQKLPKLLCMKGPIDRYP------------------------------------------------------------------------------------------------------------------------------------------FPDVVESQPGVKAKMPAKQK-----------------------------------------------QKQMKDGE-------------------------------------------------------------KVLVAFLEKAAESIRYISRHVKKEH-FINE----------------------------------------------------------------
>b3_chick
-----------------------------LGSVAENEDALLRHLF--QGYQKWVRPVENSNDTIKVLFGLKISQLVDVDEKNQLMTTNVWLKQEWMDHKLSWNPE-----EYGGITAIRVPSESLWLPDIVLFEN--ADGRFEGSLMTKAIVKYNGVVTWMPPASYKSSCTMDVTFFPFDRQNCSMKFGSWTYDGSMVDLILVDE--------------NVDRKDFFDNGEWEIL----NAKGMKGNRKDGLY--S---YPFVTYSFVLRRLPLFYTLFLIIPCLGLSFLTVLVFYLPSDEGE--KLSLSTSVLVSLTVFLLVIEEIIPSSSKVIPLIGEYLLFIMIFVTLSIIVTVFVINVHHRSSATYHPMA------PWVKRLFLQKLPRLLCMKGHVDRYS------------------------------------------------------------------------------------------------------------------------------------------FSDTEEKETTLKSKLPGKQK-----------------------------------------------HKQAKDGE-------------------------------------------------------------KVVIAFLEKAADSIRYISRHVKKEH-FIRQVVQDWKFVAQVLDRIFLWLF-LVVSVTGSVLIFTPALQMWLNSTL-------------------
>b3_turkey
-----------------------------LGSVVENEDALLRHLF--QGYQKWVRPVENSNDTIKVLFGLKISQLVDVDEKNQLMTTNVWLKQEWMDHKLSWNPE-----EYGGITAIRVPSESLWLPDIVLFEN--ADGRFEGSLMTKAIVKYNGVVTWTPPASYKSSCTMDVTFFPFDRQNCSMKFGSWTYDGSMVDLILVDE--------------NVDRKDFFDNGEWEIL----NAKGMKGNRKDGLY--S---YPFVTYSFVLRRLPLFYTLFLIIPCLGLSFLTVLVFYLPSDEGE--KLSLSTSVLVSLTVFLLVIEEIIPSSSKVIPLIGEYLLFIMIFVTLSIIVTVFVINVHHRSSATYHPMA------PWVKRLFLQKLPQLLCMKGHVDRYS------------------------------------------------------------------------------------------------------------------------------------------FSDTEEKETTLKSKLPGKQK-----------------------------------------------YKQAKDGE-------------------------------------------------------------KIVIAFLEKAADSIRYISRHVKKEH-FIRQVVQDWKFVAQVLDRIFLWLF-LVVSVDWKITWNTSAEGSQSCCSKWQ-----------------
>b3_flycatcher
-----------------------------FSSIAENEDALLKHLF--EGYQKWVRPVENSNDTIKVLFGLKISQLVDVDEKNQLMTTNVWLKQEWIDHKLSWNPD-----EYGGITAIRVPSESLWLPDIVLFEN--ADGRFEGSLMTKAIVKYNGVVTWTPPASYKSSCTMDVTFFPFDRQNCSMKFGSWTYDGNMVDLILVDE--------------NVDRKDFFDNGEWEIL----NAKGMKGNRRDGLY--S---YPFVTYSFVLRRLPLFYTLFLIIPCLGLSFLTVLVFYLPSDEGE--KLSLSTSVLVSLTVFLLVIEEIIPSSSKVIPLIGEYLLFIMIFVTLSIIVTVFVINVHHRSSATYHPMA------PWVKRLFLQKLPRLLCMKGHVDRYS------------------------------------------------------------------------------------------------------------------------------------------FSETEEKGTTSKSKFLGKQK-----------------------------------------------YKQAKDGE-------------------------------------------------------------KIVIAFLEKAADSIRYISRHVKKEH-FIRQVVQDWKFVAQVLDRIFLWLF-LVVSVTGSVLIFTPALRMWLNNTL-------------------
>b3_zebra_finch
-----------------------------FSSVAENEDALLKHLF--EGYQKWVRPVENSNDTIKVLFGLKISQLVDVDEKNQLMTTNVWLKQEWIDHKLSWNPD-----EYGGITAIRVPSESLWLPDIVLFEN--ADGRFEGSLMTKAIVKYNGVVTWTPPASYKSSCTMDVTFFPFDRQNCSMKFGSWTYDGNMVDLILVDE--------------NVDRKDFFDNGEWEIL----NAKGMKGNRKDGLY--S---YPFVTYSFVLRRLPLFYTLFLIIPCLGLSFLTVLVFYLPSDEGE--KLSLSTSVLVSLTVFLLVIEEIIPSSSKVIPLIGEYLLFIMIFVTLSIIVTVFVINVHHRSSATYHPMA------PWVKRLFLQKLPRLLCMRAHVDRYS------------------------------------------------------------------------------------------------------------------------------------------FSETEEKGTTSKSKFLGKQK-----------------------------------------------YKQAKDGE-------------------------------------------------------------KIVIAFLEKAADSIRYISRHVKKEH-FIRQVVQDWKFVAQVLDRIFLWLF-LVVSVTGSVLIFTPALRMWLNNTL-------------------
>b3_anole_lizard
-----------------------------FSSFAENEDALLRHLF--RGYQKWIRPVRHSNDTIKVYFGLKISQLVDVDEKNQLMTTNVWLKQEWIDNKLCWNPE-----DYGGITAIRVPSESLWLPDIVLFEN--ADGRFEGSLMTKAIIKYNGIVVWTPPASYKSSCTMDVTFFPFDRQNCSMKFGSWTYDGNMVDLILVDE--------------NVDRTDFFDNGEWEIL----NAKGMKGNRKDGLY--S---YPFITYSFVLRRLPLFYTLFLIVPCLGLSFLTVLVFYLPSDEGE--KLSLSTSVLVSLTVFLLVIEEIIPSSSKVIPLIGEYLLFIMIFVTLSIIVTIFVINVHHRSSSTYHPMA------PWVKRLFLQKLPRLLCMKGHVDRFS------------------------------------------------------------------------------------------------------------------------------------------FSDPEG---TLKQKLARKHK-----------------------------------------------HKHFKDGE-------------------------------------------------------------KVVIAFLEKAADSIKYISRHVKKEH-FIRQVVQDWKFVAQVLDRIFLWLF-LVVSVMGSVLIFTPALKMWLHSGL-------------------
>b3_american_alligator
-----------------------------FGSIAENEDALLRHLF--QGYQKSVRPVENSNDTIKVLFGLKISQLVDVDEKNQLMTTNVWLKQEWVDHKLCWNPQ-----DYGGITAIRVPSESLWLPDIVLFEN--ADGRFEGSLMTKVIVKFNGVVTWTPPASYKSSCTMDVTFFPFDRQNCSMKFGSWTYDGSMVDLILVDE--------------NVDRKDFFDNGEWEIL----NAKGMKGNRKDGLY--S---YPFIAYSFVLRRLPLFYTLFLIVPCLGLSFLTVLVFYLPSDEGE--KLSLSTSVLVSLTVFLLVIEEIIPSSSKVIPLIGEYLLFIMIFVTLSIIVTVFVINVHHRSSATYHPMA------PWVKRLFLQKLPRLLCMKGHVDRYS------------------------------------------------------------------------------------------------------------------------------------------LSDATGTAPVLKSKFSGKHK-----------------------------------------------HKQIKDGE-------------------------------------------------------------KIVIAFLEKATDSIKYISGHVKKEH-FIRQVVQDWKFVAQVLDRIFLWLF-LVVSVTGSVLIFTPALWMWLNSSL-------------------
>b3_chinese_softshell_turtle
-----------------------------FSLIAENEDALLRHLL--HGYQKWVRPVENSNDTIKVRFGLKISQLVDVDEKNQLMTTNVWLKQEWTDHKLCWNPE-----DYGGITAIRVPSESLWLPDIVLFEN--ADGRFEGSLMTKVIVKYNGLVTWTPPASYKSSCTMDVTYFPFDRQNCSMKFGSWTYDGSMVDLILVDE--------------NVDRKDFFDNGEWEIL----NAKGMKGSRRDGLH--S---YPFVTYSFVLRRLPLFYTLFLIIPCLGLSFLTVLVFYLPSDEGE--KLSLSTSVLVSLTVFLLVIEEIIPSSSKVIPLIGEYLLFIMIFVTLSIIVTVFVINVHHRSSATYHPMA------PWVKRLFLQKLPRLLCMKGHVDRYS------------------------------------------------------------------------------------------------------------------------------------------FSETGGTLPVLKSKLSGKKK-----------------------------------------------QKRGKEGE-------------------------------------------------------------KIVIAFLEKAADSIRYISGHVKKEH-FIRQVVQDWKFVAQVLDRIFLWLF-LVVSVMGSVLIFTPALQAWLSSSV-------------------
>b3_painted_turtle
-----------------------------LSLVAENEDALLRHLF--HGYQKWVRPVENSNDTIKVLFGLKISQLVDVDEKNQLMTTNVWLKQEWTDHKLCWNPE-----DYGGITAIRVPSESLWLPDIVLFEN--ADGRFEGSLMTKVIVKYNGLVTWTPPASYKSSCTMDVTFFPFDRQNCSMKFGSWTYDGNMVDLILVDE--------------NVDRKDFFDNGEWEIL----KAKGMKGSRKDGLH--S---YPFITYSFVLRRLPLFYTLFLIVPCLGLSFLTVLVFYLPSDEGE--KLSLSTSVLVSLTVFLLVIEEIIPSSSKVIPLIGEYLLFIMIFVTLSIIVTVFVINVHHRSSATYHPMA------PWVKRLFLQKLPRLLCMKGHVDRYS------------------------------------------------------------------------------------------------------------------------------------------FSEAEGTIPVLKSKLSGKKK-----------------------------------------------QKQVKDGE-------------------------------------------------------------KIVIAFLEKAADSIRYISGHVKKEH-FIRQVVQDWKFVAQVLDRIFLWLF-LVVSVTGSVLIFTPALQAWLSSSL-------------------
>b3_xenopus
-----------------------------FHPLAEIEDALLRKLF--AGYQKWVRPVLNPNSTIKVNFGLKISQLVDVDEKKQLMTTNVWLRQEWMDMKLRWNPK-----DYGGITYIRVPSESLWLPDIVLFEN--ADGRFEGSLMTKAIIKYDGTVTWTPPASYKSSCTMDVTFFPFDRQNCSMKFGSWTYDGNMVDLILLDE--------------NVDRKDFFDNGEWDIL----NATGLKGMRKDGLY--S---YPFITYSFVLRRLPLFYTLFLIIPCLGLSFLTVLVFYLPSDEGE--KLSLSTSVLVSLTVFLLVIEEIIPSSSKVIPLIGEYLLFIMIFVTLSIIVTVFVINVHHRSSATYHPMA------PWVKRLFLEKLPKLLCMKGHVDRFS------------------------------------------------------------------------------------------------------------------------------------------FFDSESDVSSAKSKPSGKRK-----------------------------------------------NIHASDGE-------------------------------------------------------------KVLIAFLEKAADSIKYISTHVKKEH-FIRQVVQDWKFVAQVLDRIFLWLF-LSVSITGSVLIFTPALQMWLNSHV-------------------
>b3_tibetan_frog
-----------------------------IHPLAVIEDALLRNLF--TGYQKWVRPVINPNKTITVNFGLKISQLVDVDEKKQLMTTNVWLRQEWVDLKLRWNPK-----DYGGITYIRVPSETLWLPDIVLFEN--ADGRFEGSLMTKAIIRYDGTVTWTPPGSYKSSCTMDVTYFPFDRQNCSMKFGSWTYDGNMVDLILLDA--------------NVDRKDFFDNGEWDIL----NATGLKGMRKDGLY--S---YPFITYSFVLRRLPLFYTLFLIVPCLGLSFLTVLVFYLPSDEGE--KLSLSTSVLVSLTVFLLVIEEIIPSSSKVIPLIGEYLLFIMIFVTLSIIVTVFVINVHHRSSATYHPMA------PWVKGLFLQKLPKLLCMKGHIDRFS------------------------------------------------------------------------------------------------------------------------------------------FLDSENTGPSTKSKPSGKRK-----------------------------------------------HIQANDGE-------------------------------------------------------------RVLIAFLEKASDSIKYISTHVKKEH-FIRQVVQDWKFVAQVLDRIFLWLF-LTVSISGSVLIFTPALRMWLTSTYV------------------
>b3_coelacanth
-----------------------------FSSITETEDALLKNLF--QGYQKWVRPIKNLSSIIQVKFGLKISQLVDVDEKNQLMTTNVWLKQEWTDYMLRWDPD-----DYGGIKAIRVPSESLWLPDIVLYDN--ADGRFEGSLMIKAIVKYNGRVTWTPPASYKSSCTMDVTFFPFDRQNCSMKFGSWTYDGSMVDLILVDE--------------HVDRKDFFDNGEWEIL----NATGTKGNRNDGVY--T---YPFITYSFVLRRFPLFYTLFLIVPCLGLSFLTVMVFYLPSDEGE--KLSLSTSVLVSLTVFLLVIEEIIPSSSKVIPLIGEYLLFIMIFVTLSIIVTVFVINVHHRSSATYHPMA------PWVKRLFLEKLPKLLCMKGHSECGT------------------------------------------------------------------------------------------------------------------------------------------FSDIDLDITSKTS-LSGKHQ-----------------------------------------------MTSAKDKES------------------------------------------------------------KLLISFLEKATSSIQYISRHIKKEQ-FIREVVEDWKFVAQVLDRIFLWLF-LLVSVIGSGLIFTPSLQLWMDG---------------------
>b3_medakaA
-----------------------------VLSLAELEDSLLRNLF--KGYQKWVRPVQHANDTITVRFGLKISQLVDVDEKNQLMTTNVWLWQEWIDVKLKWNPD-----DYGGITSIRVPSETIWLPDIVLYEN--ADGRFEGSLMTKAIVRWDGTITWTPPASYKSSCTMDVTFFPFDRQNCSMKFGSWTYDGNMVDLVLVDH--------------YVDRKDFFDNGEWEIL----NATGQRGSRRDEMY--W---YPFLTYSFILKRLPLFYTLFLIIPCLGLSFLTVLVFYLPSDEGE--KLSLSTSVLVSLTVFLLVIEEIIPSSSKVIPLIGEYLLFIMIFVTFSIIVTVFVINVHHRSSATYHPMA------PWVKSLFLQKLPRLLCMRGHTDRYH------------------------------------------------------------------------------------------------------------------------------------------FPDIEMRSPELKPRRGVGRRAVPGGQQKG--------------------------------------ALGGMEDES------------------------------------------------------------QAWLAMLEKATNSVHYISRHIRKEH-FIREVVQDWKFVAQVLDRIFLWAF-LTVSILGTVLIFTPALQSYLSTP--------------------
>b3_medakaB
-----------------------------FVSLAEMEDDLLKNLF--QGYQRWVRPIQRPNDTVRVRFGLKISQLVDVDEKNQLMTTNVWLRQEWIDYKLRWNPD-----KYGGITSIRVPSENIWLPDIVLYEN--ADGKFEGSLMTKAIVKFNGAVTWMPPASYKSACTMDVTFFPFDRQNCSMKFGSWTYDGNMVDLVLMDS--------------QVDRKDFFDNGEWEIL----SATGAKGNRKDGLY--F---YPFITCSFILKRLPLFYTLFLIIPCLGLSFLTVLVFYLPSDEGE--KLSLSTSVLVSLTVFLLVIEEIIPSSSKVIPLIGEYLLFIMIFVTLSIIVTVFVINVHHRSSATYHPMS------PWVRSLFLQKLPRLLCMRGHADRYH------------------------------------------------------------------------------------------------------------------------------------------YPELAPESPALKSRSGVRRGIQRMSSGGQ--------------------------------------QSTSDGKEE------------------------------------------------------------EAYSTMLEKAIYSVRYISRHIRKDH-FIREVVQDWKFVAQVLDRIFLWIF-LSVSVLGTILIFTPALQMFMKIPPPAPSEEPPINH--------
>b3_fuguA
-----------------------------FVSLAELEDSLLRNLF--KGYQKWVRPVQHANDTITVRFGLKISQLVDVDEKNQLMTTNVWLWQEWIDVKLKWNPD-----DYGGITAIRVPSETIWLPDIVLYEN--ADGRFEGSLMTKAIVRWDGTITWTPPASYKSACNMDVTFFPFDRQNCSMKFGSWTYDGNMVDLVLVDH--------------YVDRKDFFDNGEWEIL----NATGVKGSRRDEVY--W---YPFVTYSFILKRLPLFYTLFLIIPCLGLSFLTVLVFYLPSDEGE--KLSLSTSVLVSLTVFLLVIEEIIPSSSKVIPLIGEYLLFIMIFVTFSIIVTVFVINVHHRSSATYHPMA------PWVKSLFLQRLPRLLCMRGHTDRYN------------------------------------------------------------------------------------------------------------------------------------------FPDNEMRSPEPKPRRAIGRRGVQG-QQKG--------------------------------------PLVGKEDEN------------------------------------------------------------QAWLAMLEKATNSVRYISQHIRKEH-FIREVVQDWKFVAQVLDRIFLWAF-LTVSILGTVLIFTPALKMYVSTP--------------------
>b3_fuguB
-----------------------------FVSLAEMEDALLRNLF--QGYQRWVRPIQHANDTIKVRFGLKISQLVDVDEKNQLMTTNVWLCQEWIDFKLRWNPD-----KYGGITSIRVPSENLWLPDIVLYEN--ADGRFEGSLMTKAIVRYNGAITWTPPASYKSACTMDVTFFPFDRQNCTMKFGSWTYDGTMVDLILIDK--------------QVDRKDFFDNGEWEIL----SATGAKGNRKDGLY--S---YPFITYSFILKRLPLFYTLFLIIPCLGLSFLTVLVFYLPSDEGE--KLSLSTSVLVSLTVFLLVIEEIIPSSSKVIPLIGEYLLFIMIFVTLSIIVTVFVINVHHRSSATYHPMS------PWVRTLFLQKLPSLLCMRGHTDRYH------------------------------------------------------------------------------------------------------------------------------------------YPELGPES----------------TYG----------------------------------------QASSEGKDD------------------------------------------------------------EDWATMLDKAIFSVRYISRHIRKEH-FIREVVQDWKFVAQVLDRIFLWAF-LTVSVLGTILIFTPALQKFMQVLPQSSSEELPSNLPQ------
>b3_zebrafishA
-----------------------------FVSLAEMEDTLLRNLF--RGYQKWVRPVLHANDTITVRFGLKISQLVDVDEKNQLMTTNVWLWEEWTDYKLRWNPE-----DYGGITSIRVPSETIWLPDIVLYEN--ADGRFEGSLMTKAIVRFNGTIMWTPPASYKSACTMDVTFFPFDRQNCSMKFGSWTYDGTMVDLTLVDA--------------YVDRKDFFDNGEWEIL----NATGQRGSRRDGIY--S---YPYLTYSFILKRLPLFYTLFLIIPCLGLSFLTVLVFYLPSDEGE--KLSLSTSVLVSLTVFLLVIEEIIPSSSKVIPLIGEYLLFIMIFVTFSIIVTVFVINVHHRSSATYHPMA------PWVKSLFLQRLPRLLCMRGHTDRYQ------------------------------------------------------------------------------------------------------------------------------------------YPDIELRSPELKRGMKKGQQKSAGGGRAG-----------------------------------------VKEDEN------------------------------------------------------------QAWIALLEKATHSVHYISRHIRKEH-FIREVVQDWKFVAQVLDRIFLWAF-LTVSVLGTILIFTPALQMFFSTS--------------------
>b3_zebrafishB
-----------------------------FVSLAEREDALLRDLF--QGYQRWVRPILHANHTVKVRFGLKISQLVDVDEKNQLMTTNVWLYEEWLDYKLRWNPE-----NYGGITFIRVPSESIWLPDIVLYEN--ADGRFEGSIMTKAIVRYNGLITWTPPASYKSACTMDVTFFPFDRQNCSMKFGSWTYDGNMVELVLVNH--------------QVDRSDFFDNGEWEIL----SATGHKGSRRDGHY--S---YPYITYSFILKRLPLFYTLFLIIPCLGLSFLTVLVFYLPSDEGE--KVSLSTSVLVSLTVFLLVIEEIIPSSSKVIPLIGEYLLFIMIFVTLSIIVTVFVINVHHRSSATYHPMS------PWVRTLFLQRLPDLLCMRGNTDRYH------------------------------------------------------------------------------------------------------------------------------------------YPQMEPQSPDLKPRSKKGPP--------------------------------------------------GPEGDG------------------------------------------------------------QALINMLEQATNSVRYISRHIKKEH-FIREVVQDWKFVAQVLDRIFLWAF-LTVSVLGTILIFTPAVKMFLSTPPPPSP---------------
>b4_human
-------------------------CGRGNCRVANAEEKLMDDLLNKTRYNNLIRPATSSSQLISIKLQLSLAQLISVNEREQIMTTNVWLKQEWTDYRLTWNSS-----RYEGVNILRIPAKRIWLPDIVLYNN--ADGTYEVSVYTNLIVRSNGSVLWLPPAIYKSACKIEVKYFPFDQQNCTLKFRSWTYDHTEIDMVLMTP--------------TASMDDFTPSGEWDIV----ALPGRRTVNP------QDPSYVDVTYDFIIKRKPLFYTINLIIPCVLTTLLAILVFYLPSDCGE--KMTLCISVLLALTFFLLLISKIVPPTSLDVPLIGKYLMFTMVLVTFSIVTSVCVLNVHHRSPSTHT-MA------PWVKRCFLHKLPTFLFMKRP--GPDSSPARAFPP----------------------------------------------------------------------SKSCVTKPEATAT-------------------------------------------STSPSNFYGNSMYFVNP----------------------------------------------------ASAASKSPAGSTP--------------------------------------------VAIPRDFW-LRSSGRFRQDVQEALEGVSFIAQHMKNDD-EDQSVVEDWKYVAMVVDRLFLWVF-MFVCVLGTVGLFLPPLFQTHAASEGPYAAQRD-----------
>b4_chimp
-------------------------CGRGNCRVANAEEKLMDDLLNKTRYNNLIRPATSSSQLISIKLQLSLAQLISVNEREQIMTTNVWLKQEWTDYRLTWNSS-----RYEGVNILRIPAKRIWLPDIVLYNN--ADGTYEVSVYTNLIVRSNGSVLWLPPAIYKSACKIEVKYFPFDQQNCTLKFRSWTYDHTEIDMVLMTP--------------TASMDDFTPSGEWDIV----ALPGRRTVNP------QDPSYVDVTYDFIIKRKPLFYTINLIIPCVLTTLLAILVFYLPSNCGE--KMTLCISVLLALTFFLLLISKIVPPTSLDVPLIGKYLMFTMVLVTFSIVTSVCVLNVHHRSPSTHT-MA------PWVKRCFLHNLPTFLFMKRP--GPDSSPARAFLP----------------------------------------------------------------------SRSRVTKPEATAT-------------------------------------------STSPSNFYGNSMYFVNA----------------------------------------------------ASAASKSPAGSTP--------------------------------------------VAIPRDFR-LRSSGRFRQDVQEALEGVSFIAQHMKNDD-EDQSVVEDWKYVAMVVDRLFLWVF-VFVCVLGTVGLFLPPLFQTHAASEGPYAAQRD-----------
>b4_cow
-------------------------CGRGDCRVANAEEKLMDDLLNKTRYNNLIRPATSSSQLISIQLQLSLAQLISVNEREQIMTTNIWLKQEWTDYRLAWNSS-----RYEGVNILRIPANRVWLPDIVLYNN--ADGSYEVSLYTNVVVRSNGSVMWLPPAICKSACKIEVKHFPFDQQNCTLKFRSWTYDHTEIDMVLKMP--------------TASMDDFTPSGEWDIV----ALPGRRTVNP------QDPSYVDVTYDFIIKRKPLFYTINLIIPCVLITSLAILVFYLPSDCGE--KMTLCISVLLALTVFLLLISKIVPPTSLNVPLIGKYLMFTMVLVTFSIVTSVCVLNVHHRSPSTHT-MA------PWVKRCFLHKLPTFLFIKR----PRQQPSRAPQSS---------------------------------------------------------------LARLTKSEATTTTTLAMGP-------------------------------------------TSS-SNLYGNSMYFVNP----------------------------------------------------GLAAPKSPVASDS--------------------------------------------AGIPRDFR-LRSSGRFRQDVQEALEGVSFIAQHMKSDD-LDQSVIEDWKYVAMVVDRLFLWVF-VVVCVLGTVGLFLPPLFQTHTPSEEP-----------------
>b4_dog
-------------------------CRRGDCRVANAEEKLVDDLLNRTRYNNLIRPATSSAQLISIQLQLSLAQLISVNEREQIMTTNVWLKQEWTDYRLAWNSS-----RYEGVNILRIPAKRIWLPDIVLYNN--ADGTYEVSLYTNVVVRSNGSILWLPPAIYKSACKIEVKHFPFDQQNCTLKFRSWTYDHTEIDMVLKSP--------------TASMDDFTPSGEWDIV----ALPGRRTVNP------QDPSYVDVTYDFILRRKPLFYTINLIIPCLLITSLAILVFYLPSDCGE--KMTLCISVLLALTVFLLLISKIVPPTSLDVPLIGKYLMFTMVLVTFSIVTSVCVLNVHHRSPSTHT-MA------PWVRRCFLHKLPTFLFMKR----PDSSPSRAPPP----------------------------------------------------------------------GQPQPSRTEAAAP-------------------------------------------QPYGSPVYP-----VNP----------------------------------------------------TPVAPKSPAGSGSG------------------------------------------VGSTACDLR-LRASGRFRWDVQEALEGVSFIARHMQSDD-RDQSVVEDWKYVAMVVDRLFLWVF-VVVCVLGTVGLFLPPLFQTHTPSDGP-----------------
>b4_cat
-------------------------CRRGDCRVANAEEKLVDDLLNKTRYNNLIRPATSSAQLISIQLQLSLAQLISVNEREQIMTTNVWLKQEWTDYRLAWNSS-----RYEGVNILRIPAKRIWLPDIVLYNN--ADGTYEVSLYTNVVVRSNGSIFWLPPAIYKSACKIEVKHFPFDQQNCTLKFRSWTYDHTEIDMVLKSP--------------TASMDDFTPSGEWDIV----ALPGRRTVNP------RDPSYVDVTYDFIIKRKPLFYTINLIVPCVLITSLAILVFYLPSDCGE--KMTLCISVLLALTVFLLLISKIVPPTSLDVPLIGKYLMFTMVLVTFSIVTSVCVLNVHHRSPGTHT-MA------PWVRRCFLRQLPTFLFMKR----PDSSPARAPRP----------------------------------------------------------------------GQLRLTGLEAAS-----------------------------------------------TSSLCG-----SSM----------------------------------------------------CSAAPQSPGGSGSR------------------------------------------TAG-LQDFR-PRSSGRFQQDVQEALEGVSFIAQHMKSDD-RDQSVVEDWKYVAMVVDRLFLWVF-VVVCVLGTVGLFLPPLFQTHTPSEGP-----------------
>b4_rat
-------------------------LQDGDCRLANAEEKLMDDLLNKTRYNNLIRPATSSSQLISIRLELSLSQLISVNEREQIMTTSIWLKQEWTDYRLAWNSS-----CYEGVNILRIPAKRVWLPDIVLYNN--ADGTYEVSVYTNVIVRSNGSIQWLPPAIYKSACKIEVKHFPFDQQNCTLKFRSWTYDHTEIDMVLKSP--------------TAIMDDFTPSGEWDIV----ALPGRRTVNP------QDPSYVDVTYDFIIKRKPLFYTINLIIPCVLITSLAILVFYLPSDCGE--KMTLCISVLLALTFFLLLISKIVPPTSLDIPLIGKYLLFTMVLVTFSIVTTVCVLNVHHRSPSTHT-MA------SWVKECFLHKLPTFLFMKRP--GLEVSLVRVPHP----------------------------------------------------------------------SQLHLATADTAATS---------------------------------------ALGPTSPSNLYGSSMYFVNP----------------------------------------------------VPAAPKSAVSSHT--------------------------------------------AGLPRDAR-LRSSGRFREDLQEALEGVSFIAQHLESDD-RDQSVIEDWKFVAMVVDRLFLWVF-VFVCILGTMGLFLPPLFQIHAPSKDS-----------------
>b4_mouse
-------------------------LQPGDCRLANAEEKLMDDLLNKTRYNNLIRPATSSSQLISIRLELSLSQLISVNEREQIMTTSIWLKQEWTDYRLAWNSS-----CYEGVNILRIPAKRVWLPDIVLYNN--ADGTYEVSVYTNVIVRSNGSIQWLPPAIYKSACKIEVKHFPFDQQNCTLKFRSWTYDHTEIDMVLKSP--------------TAIMDDFTPSGEWDIV----ALPGRRTVNP------QDPSYVDVTYDFIIKRKPLFYTINLIIPCVLITSLAILVFYLPSDCGE--KMTLCISVLLALTFFLLLISKIVPPTSLDIPLIGKYLLFTMVLVTFSIVTTVCVLNVHHRSPSTHT-MA------SWVKECFLHKLPTFLFMKRP--GLEVSPARVPHS----------------------------------------------------------------------SQLHLTTAEATSTS---------------------------------------ALGPSSPSNLYGNSMYFVNP----------------------------------------------------VPATPKSAVSSHT--------------------------------------------AGLPRDAR-LRSSGRFRQDLQEALEGVSFIAQHLESDD-RDQSVIEDWKFVAMVVDRLFLWVF-VIVCILGTMGLFLPPLFQIHAPSKGL-----------------
>b4_megabat
-------------------------LRKRDCRLANAEEKLMDDLLNKTRYNNLIRPATSSLQLISIELQLSLAQLISVNEREQIMTTNVWLKQEWTDYRLAWNSS-----CYEGVDILRIPAKRVWLPDIVLYNN--ADGTYEVSLYTNVVVRSNGSILWLPPAIYKSACKIEVKHFPFDQQNCTLKFRSWTYDHTEIDMVLKSP--------------SASMDDFTPSGEWDIV----ALPGRRTVNP------KDPSYVDVTYDFVIRRKPLFYTINLIVPCVLITSLAILVFYLPSDCGE--KMTLCISVLLALTVFLLLISKIVPPTSLDVPLIGKYLMFTMVLVTFSIVTSVCVLNVHHRSPSTHT-MA------PWVRRCFLRRLPTFLFMKR----PDGSPPRTPQP----------------------------------------------------------------------SQSGATTASATGP-------------------------------------------ASS-SNLYGSSMYFVNP----------------------------------------------------ASAAAKPPAGSDS--------------------------------------------ARTPRDFR-LRSSGRFQQDVQEALQGVNFIAQHMKSDD-QDQSVVEDWKYVAMVVDRLFLWVF-VVVCVLGTVGLFLPPLFQTHAPSEGP-----------------
>b4_opossum
-------------------------NETGNCRMANAEEKLMNFLLNKTRYNNLIRPAANSSQLVSISLQVILAQLISVNEREQIMTTNIWLKQEWTDYRLAWNSS-----QYEGVNILRIPSKRIWLPDIVLYNN--ADGTYEVSVYTNAVVSSNGSIFWLPPAIYKSACKIEVKHFPFDQQNCTLKFRSWTYDHTEIDMVLKTP--------------TASMDDFTPSGEWDII----ELPGRRTVNP------LDPSYVDVTYDFIIKRKPLFYTINLIIPCVLITSLAILVFYLPSDCGE--KMTLCISVLLALTVFLLLISKIVPPTSLDVPLIGKYLMFTMVLVTFSIVTSVCVLNVHHRSPSTHT-MA------PWVKVLFLERLPTFLFMKR----PVNNPTRSQID-------------------------------------------------------------------------QRRRNKSESLH------------------------------------------NASTGNLYKNSMYFVNP----------------------------------------------------T--SAPRAAGGTD-------------------------------------------SSGGQKDLR-LRSFKRYQPEVQEAIDGVSFIADHMKSDD-SDQCVIEDWKYVAMVVDRLFLWIF-ICVCVLGTAGLFLPPLFQNYSPP--------------------
>b4_wallaby
-----------------------------NCKMANAEEKLMDFLLNKTRYNNLIRPAANFSQLVSIKLQVILAQLISVNEREQIMTTNIWLKQEWTDYRLAWNSS-----QYEGVNILRIPSKRIWLPDIVLYNN--ADGTYEVSVYANAVVSSNGSIFWLPPAIYKSACKIEVKHFPFDQQNCTLKFRSWTYDHTEIDMVLKTP--------------TASMDDFTPSGEWDII----ELPGRRTVNP------LDPSYVDVTYDFIIKRKPLFYTINLIIPCVLITSLAILVFYLPSDCGE--KMTLCISVLLALTVFLLLISKIVPPTSLDVPLIGKYLMFTMVLVTFSIVTSVCVLNVHHRSPSTHT-MA------PWVKLLFLERLPTFLFMKR----PENNPSSSLTN-------------------------------------------------------------------------ARNRSES----------------------------------------------TASTGNLYRNSMYFVNP----------------------------------------------------T--APKMAAA----------------------------------------------AAQGAKDFR-FRSSKRYQPEVQEAIDGVSFIADHMKSDD-SDQ-----------------------------------------------------------------
>b4_chick
--------------------------YFNGSTAADAEEKLMNHLLSPDRYNKLIRPAVNSSQLVSIELQVSLAQLISVNEREQIMTTNVWLNQEWIDYRLAWKPS-----DYEGINMLRIPAKHIWLPDIVLYNN--ADGTYEVSLYTNAIVQNNGSIRWLPPAIYKSACKIEVKHFPFDQQNCTLKFRSWTYDHTEIDMVLKTS--------------MASMDDFTPSGEWDIV----ALPGRRTENP------LDPNYVDVTYDFIIKRKPLFYTINLIIPCVLITSLAILVFYLPSDCGE--KMTLCISVLLALTVFLLLISKIVPPTSLDVPLIGKYLMFTMVLVTFSIVTSVCVLNVHHRSPSTHT-MP------PWVKLVFLERLPAYLFMKR----PENNSPRQKPA-----------------------------------------------------------------------NCKKTRAENLCM---------------------------------------------DPADFYKNSTYFVNT----------------------------------------------------ASAKKYDMKITDTLD-----------------------------------------NVSSHQDFR-LRTGTKFSPEVQEAIDGVSFIAEHMKSDD-NDQSVIEDWKYVAMVVDRLFLWIF-VLVCVLGTVGLFLQPLFQNHIAATNP-----------------
>b4_turkey
--------------------------YFNGSTAADAEEKLMNHLLSPDRYNKLIRPAVNSSQLVSIELQVSLAQLISVNEREQIMTTNVWLNQEWIDYRLAWKPS-----DYEGINMLRIPAKHIWLPDIVLYNN--ADGTYEVSLYTNAIVQNNGSIRWLPPAIYKSACKIEVKHFPFDQQNCTLKFRSWTYDHTEIDMVLKTS--------------MASMDDFTPSGEWDIV----ALPGRRTVNP------LDPNYVDVTYDFIIKRKPLFYTINLIIPCVLITSLAILVFYLPSDCGE--KMTLCISVLLALTVFLLLISKIVPPTSLDVPLIGKYLMFTMVLVTFSIVTSVCVLNVHHRSPSTHT-MP------PWVKLVFLERLPAYLFMKR----PENNSPRQKPC-----------------------------------------------------------------------NCKKTRAENLCM---------------------------------------------DQADFYKNSTYFVNT----------------------------------------------------ASAKKYDMKITDTLD-----------------------------------------NVSSHRDFR-LRTGTKFSPEVQEAIDGVSFIAEHMKSDD-NDQSVIEDWKYVAMVVDRLFLWIF-VLVCVLGTVGLFLQPLFQNHIAATNP-----------------
>b4_flycatcher
--------------------------CLNGSMAADAEEKLMNHLLSPDRYNKLIRPAVNSSQLVSIELQVSLAQLISVNEREQIMTTNVWLNQEWIDYRLAWKPS-----DYEGINKLRIPAKHIWLPDIVLYNN--ADGTYEVSLYTNAIVKNNGSILWLPPAIYKSACKIEVKHFPFDQQNCTLKFRSWTYDHTEIDMVLKTS--------------MASMDDFTPSGEWDIV----ALPGRRTVNP------LDPTYVDVTYDFIIKRKPLFYTINLIIPCVLITSLAILVFYLPSDCGE--KMTLCISVLLALTVFLLLISKIVPPTSLDVPLIGKYLMFTMVLVTFSIVTSVCVLNVHHRSPSTHT-MP------PWVKLVFLERLPAYLFMKR----PENHSPRQKPC-----------------------------------------------------------------------NCKKTKAENPCM---------------------------------------------EPSDFYKNSTYFLNT----------------------------------------------------ASAKRYEMKASETLD-----------------------------------------NVSSHRDFR-LRTGTKFSPEVQEAIDGVSFIAEHMKSDD-NDQSVIEDWKYVAMVVDRLFLWIF-VLVCVLGTVGLFLQPLFQNHTAAINP-----------------
>b4_zebra_finch
--------------------------CLNGSMAADAEEKLMNHLLSPDRYNKLIRPAVNSSQLVSIELQVSLAQLISVNEREQIMTTNVWLNQEWIDYRLAWKPS-----DYEGINKLRIPAKHIWLPDIVLYNN--ADGTYEVSLYTNAIVKNNGSILWLPPAIYKSACKIEVKHFPFDQQNCTLKFRSWTYDHTEIDMVLKTS--------------MASMDDFTPSGEWDIV----ALPGRRTVNP------LDPNYVDVTYDFIIKRKPLFYTINLIIPCVLITSLAILVFYLPSDCGE--KMTLCISVLLALTVFLLLISKIVPPTSLDVPLIGKYLMFTMVMVTFSIVT---------------------------------------------------------------------------------------------------------------------------------------------------------------------------------------------------------------------------------------------------------------------------------------------------------------------------------------SLKCNEASDGVSCIAEHMKSDD-NDQSVIEDWKYVAMVVDRLFLWIF-VLVCVLGTVGLFLQPLFQNHTAAINP-----------------
>b4_american_alligator
--------------------------SFNGSKAADAEEKLMNHLLSSERYNNLIRPAINSSQLVSIQLQVSLAQLISVNEREQIMTTNVWLNQEWTDYRLAWTPS-----DYEGINKLRIPAKHIWLPDIVLYNN--ADGTYEVSLYTNAIVKNNGSICWLPPAIYKSACKIEVKHFPFDQQNCTLKFRSWTYDHTEIDMVLKTS--------------MASMDDFTPSGEWDII----ALPGRRTVNP------LDPNYVDVTYDFIIKRKPLFYTINLIIPCVLITFLAILVFYLPSDCGE--KMTLCISVLLALTVFLLLISKIVPPTSLDVPLIGKYLMFTMVLVTFSIVTSVCVLNVHHRSPSTHT-MP------PWVKLIFLERLPTYLFMRR----PENNSARQRLC-----------------------------------------------------------------------SRRKTRSENLCA---------------------------------------------DPADLYKSSTYFVNT----------------------------------------------------ASAKKYDLKMTENPD-----------------------------------------NISSHRDFR-LRSSTKFSPEVQEAIEGVSFIADHMKSDD-NDQSVIEDWKYVAMVVDRLFLWIF-VFVCVLGTVGLFLQPLFQNHSVAGNP-----------------
>b4_chinese_softshell_turtle
----------------------------------------MNHLLSPTRYNKLIRPAVNSSQLVSIELQVSLAQLISVNEREQIMTTNVWLNQEWTDYRLAWQPS-----DYQGINKLRIPSKHIWLPDIVLYNN--ADGTYEVSLYTNVIVKNNGSIFWLPPAIYKSACKIEVKHFPFDQQNCTLKFRSWTYDHTEIDMVLKTS--------------MASMDDFTPSGEWDIV----ALPGRRTVNP------LDPKYVDVTYDFIIKRKPLFYTINLIIPCVLITSLAILVFYLPSDCGE--KMTLCISVLLALTVFLLLISKIVPPTSLDVPLIGKYLMFTMVLVTFSIVTSVCVLNVHHRSPSTHT-MP------PWVKVVFLEKLPTILFMKR----PETTSARQRLS-----------------------------------------------------------------------NRRKTKSENLCT---------------------------------------------NPADLYKNSTYFVNT----------------------------------------------------ASAKKYNLKVTENSD-----------------------------------------NISGHQDFK-LRSSMRFSPEVQEAIEGVSFIADHMKSDD-NDQSVIEDWKYVAMVVDRLFLWIF-IFVCVLGTVGLFLQPLFQNHSAAASP-----------------
>b4_painted_turtle
--------------------------SFNGSDAADAEEKLMNHLLSPARYNKLIRPAVNSSQLVSIELQVSLAQLISVNEREQIMTTNVWLNQEWTDYRLAWQPS-----DYEGINKLRIPSKHIWLPDIVLYNN--ADGTYEVSLYTNVIVKNNGSIFWLPPAIYKSACKIEVKHFPFDQQNCTLKFRSWTYDHTEIDMVLKTP--------------MASMDDFTPSGEWDIV----ALPGRRTVNP------LDPKYVDVTYDFIIKRKPLFYTINLIIPCVLITSLAILVFYLPSDCGE--KMTLCISVLLALTVFLLLISKIVPPTSLDVPLIGKYLMFTMVLVTFSIVTSVCVLNVHHRSPSTHT-MP------PWVKVVFLQKLPTFLFMKR----PENNSAWQRLS-----------------------------------------------------------------------KRRKNKSDHLCT---------------------------------------------DPADLYKNSTYFVNT----------------------------------------------------AFAKKYDLKVTENPD-----------------------------------------NISGHQDFR-LRSSMKFSPEVQEAIDGVSFIADHMKNED-NDQSVIEDWKYVAMVVDRLFLWIF-IFVCVLGTVGLFLQPLFQNHSAAASP-----------------
>b4_xenopus
--------------------------WVNCCKAADSEERLMNNLLRKDKYNKLIRPAYNNSQLVSIQLQLSLAQLISVNEREQIMTTNVWLNQEWVDYRLTWNPA-----DYDGIKKLRIPSQQIWLPDIVLYNN--ADGTYEVSLFTNAIVQNNGSVAWLPPAIYKSACKIEVKHFPFDQQNCTLKFRSWTYDYTEIDLVLNKG--------------WATMDDFTPSGEWDII----ELPGRRTICP------LDPTYVDVTYDFIIKRKPLFYTINLIIPCILITSLAILVFYLPSDCGQ--KMTLCISVLLALTVFLLLISKIVPPTSLDVPLIGKYLMFTMVLVTFSIVTSVCVLNVHHRSPSTHT-MP------PWVKNCFLDRLPVFLFMKR----PENSSASQKLRS----------------------------------------------------------------------YRRNMQIES-----------------------------------------------------FRNSNYFVNM----------------------------------------------------TTARPCDHTVNDPP------------------------------------------ESVRHQEFR-YRYPRKYTPEVHEAMDGVKFISEHMKSED-EDQSIIEDWKYVAMVVDRLFLWIF-IIVCIVGTVGLFMQPLIQNHTPPDDH-----------------
>b4_tibetan_frog
--------------------------------AADSEERLMSTLLRVDRYNELIRPVYNNTQLVVINVELSLAQMISVNEREQIMTTNVWLKQKWEDYRLAWNPE-----EYEGITKLRIPSRKIWLPDLVLYNN--ADGTYEVSLFTNAVVANNGSIEWLPPAIYKSACKIEVKHFPFDQQNCTLKFRSWTYDYTEIDLVLGKD--------------SASQDDFTPSGEWDII----KLPGRRTVNP------LDPKYIDVTYDFIIKRKPLFYTINLIIPCILITSLAILVFYLPSDCGQ--KMTLCISVLLALTVFLLLISKIVPPTSLEVPLIGKYLMFTMVLVTFSIVTSVCVLNVHHRSPSTHT-MP------IWVKICFLEKLPVFLFMRR----PENSTCSQKLQ-------------------------------------------------------------------------RNTQGES-----------------------------------------------------CRNSGYFVNV----------------------------------------------------ATAKTNDQRFNEQPSN----------------------------------------EQHRNQEFR-YRRPKKFSPQVQEAVEGVKFVANHMKSDD-EDESIIEDWKYVAMVVDRLFLWIF-IIVCVVGTVGLFMQPLLQNQTPSGSH-----------------
>b4_coelacanth
--------------------------------AADSEERLMSYLLDSKKYNKLIRPAINNSQ-TSISLQVSLAQLISVNEREQIMTTNVWLTQAWHDYRLMWEPA-----DYEGIDKLRIHPKLLWLPDIVLYNN--ADGTYEVSLYTNAVVLCNGTVQWLPPAIYKSACKIEVKHFPFDQQNCTLKFRSWTYDYKEVDLQLKTD--------------EASMDDFTASGEWDII----RLPGRRNVNP------KDSSYVDITYDFIIRRKPLFYTINLIIPCVLITSLAILVFYLPSDCGE--KMTLCISVLLALTVFLLLISKIVPPTSLDVPLIGKYLMFTMVLVTFSIVTSVCVLNVHHRSPSTHT-MP------PWVKQIFLDRLPTLLFMKR----PVDNSARQKIH-----------------------------------------------------------------------RCQRSHIGGIHT---------------------------------------------NTAKNCNNDTYFVNT----------------------------------------------------ASAKKYDLKPLDLPD-----------------------------------------SVKSQHDFR-LRSSNKSSPEALEAIDGVKFIAEHMKNDD-DDQSVIEDWKYVAMVVDRLFLWIF-VIVCVVGTLGLFLQPVFQSYNIVIESSP---------------
>b4_zebrafish
--------------------------LARSGVCADSEERLMNWLLGKHRYNKLIRPALNRTERVTVLLQVSLAQLISVNEREQIMTTNVWLTQNWNDYRLSWDPA-----EYEGIDKLRIPSRHIWLPDIVLYNN--ADGTYEVTVFTNAIVLFNGSIAWLPPAIYKSACKIEVKHFPFDQQNCTLKFRSWTYDHTEIDLLLKSD--------------AASMDDFTPSGEWDIL----ALPGRRTVSP------LDATYVDLTYDFIIKRKPLFYTINLIIPCVLITSLAILVFYLPSDCGE--KMTLCISVLLALTVFLLLISKIVPPTSLDVPLIGKYLMFTMVLVTFSIITSVCVLNVHHRSPSTHS-MP------AWVKIVFLVRLPALLFMQR----PRGHSARQRLRQ---------------------------------------------------------------N------RRLLGLADTP-GR---------------------------------------SVMCSSASALLAASSASALS-----SPGLLYN----------------------------------------KG--HFGSRRAEGLNN----------------------------------------GHGSAQDLKGNRLYCEWGSEIQEAVDGVRYVADHMMGND-DDQSVIEDWKYVAMVVDRLFLWIF-VIVCVVGTLGLFLQPLFQNQTLAIQQPNTEPARRDGM------
>b4_medaka
--------------------------------SADSEERLMNMLLGKHRYNPLIRPAINRTERVEVKLQVSLAQLISVNEREQIMTTNVWITQHWVDYRLSWDPA-----KYEGIQKLRIPSRHVWLPDIVLYNN--ADGIYEVTVFTNVIVLFNGSVNWLPPAIYKSACKIEVKHFPFDLQNCTLKFRSWTYDHTEIDLILKSE--------------AASMDDFTPSGEWDII----ALPGRRTVNP------TDPTYVDLTYDFIIKRKPLFYTINLIIPCILITSLAILVFYLPSDCGE--KMTLCISVLLALTVFLLLISKIVPPTSLDVPLIGKYLMFTMVLVTFSIITSVCVLNVHHRSPSTHT-MP------SWVKLIFLKKLPALLFMKR----PNNFSGCQRLRQ---------------------------------------------------------------QRCLRARRSILGLDYPNASK---------------------------------------ACFTLSSSALLPSDSAFSTPRHKNLAPTMGYG----------------------------------------LSRRKGDLSSSDYPHI----------------------------------------SLTPTQDYQ-QKCKSDWTADVKEAVKGVRFVAEHMMADD-DDQSVIEDWKYVAMVVDRMFLWIF-VIVCVVGTLGLFLQPLFQSQMITSQQPSSDKPRI---------
>b4_fugu
--------------------------------CADSEERLMNWLLGKNRYNPLIRPASNRTERVPVKLQVSLAQLISVNEREQIMTTNLWLMQHWVDYRLSWDPA-----KYEGINKLRIPSRLIWLPDIVLYNN--ADGTYEVTVFTNAIVLFNGSINWLPPAIYKSACKIEVKHFPFDQQNCTLKFRSWTYDRTEIDLVLKTD--------------AASMDDFTPSGEWDIL----ALPGRRTVNP------LDPTYVDLTYDFIIKRKPLFYTINLIIPCILITSLAILVFYLPSDCGE--KMTLCISVLLALTVFLLLISKIVPPTSLDVPLIGKYLMFTMVLVTFSIITSVCVLNVHHRSPSTHT-MP------SWVKLIFLVKLPSLLFIRR----PQNNSARQRLQS---------------------------------------------------------------QRCQRAKRDILGLGCQ--PK---------------------------------------SSITMLSSALLSPGSVFSTPGQKNVAPSLSCG----------------------------------------YG--KGDLRPTTYLPG----------------------------------------GLNITQNLQ-QSSGADWAADVQEALSGVRFVAEHMMEDD-DDQSVIEDWKYVAMVVDRMFLWIF-VIVCVVGTLGLFLQPVFQNPITPIQQPSSDMPRI---------
>d_human
----------------------------------NEEERLIRHLFQEKGYNKELRPVAHKEESVDVALALTLSNLISLKEVEETLTTNVWIEHGWTDNRLKWNAE-----EFGNISVLRLPPDMVWLPEIVLENN--NDGSFQISYSCNVLVYHYGFVYWLPPAIFRSSCPISVTYFPFDWQNCSLKFSSLKYTAKEITLSLKQD--AKENRTYPVEWIIIDPEGFTENGEWEIV----HRPARVNVDPRAPL--DSPSRQDITFYLIIRRKPLFYIINILVPCVLISFMVNLVFYLPADSGE--KTSVAISVLLAQSVFLLLISKRLPATSMAIPLIGKFLLFGMVLVTMVVVICVIVLNIHFRTPSTHVLS-------EGVKKLFLETLPELLHMSRPAEDG--------------------------------------------------------------------------------------------------------------------------------PS--PGALVRRSSSLGYISKA-EEYFLLKS-------------------------------------------RSDLMFEKQSERHGLARRL-------------------------------------TTARRPPASSEQ----AQQELFNELKPAVDGANFIVNHMRDQN-NYNEEKDSWNRVARTVDRLCLFVV-TPVMVVGTAWIFLQGVYNQPPPQPFPGDPYSYNVQDKRFI---
>d_chimp
----------------------------------NEEERLIRHLFQEKGYNKELRPVAHKEESVDVALALTLSNLISLKEVEETLTTNVWIEHGWTDNRLKWNAE-----EFGNISVLRLPPDMVWLPEIVLENN--NDGSFQISYSCNVLVYDYGFVYWLPPAIFRSSCPISVTYFPFDWQNCSLKFSSLKYTAKEITLSLKQD--AKENRTYPVEWIIIDPQGFTENGEWEIV----HRPARVNVDPRAPL--DSPSRQDITFYLIIRRKPLFYIINILVPCVLISFMVNLVFYLPADSGE--KTSVAISVLLAQSVFLLLISKRLPATSMAIPLIGKFLLFGMVLVTMVVVICVIVLNIHFRTPSTHVLS-------EGVKKLFLETLPELLHMSRPAEDG--------------------------------------------------------------------------------------------------------------------------------PS--PGAPVRRSSSLGYISKA-EEYFLLKS-------------------------------------------RSDLMFEKQSERHGLARRL-------------------------------------TTARRPPASSEQ----AQQELFNELKPAVDGANFIVNHMRDQN-NYNEEKDSWNRVARTVDRLCLFVV-TPVMVVGTAWIFLQGVYNQPPSQPFPGDPYSYNAQDKRFI---
>d_mouse
----------------------------------NEEQRLIQHLFNEKGYDKDLRPVARKEDKVDVALSLTLSNLISLKEVEETLTTNVWIDHAWVDSRLQWDAN-----DFGNITVLRLPPDMVWLPEIVLENN--NDGSFQISYACNVLVYDSGYVTWLPPAIFRSSCPISVTYFPFDWQNCSLKFSSLKYTAKEITLSLKQE--EENNRSYPIEWIIIDPEGFTENGEWEIV----HRAAKLNVDPSVPM--DSTNHQDVTFYLIIRRKPLFYIINILVPCVLISFMINLVFYLPGDCGE--KTSVAISVLLAQSVFLLLISKRLPATSMAIPLVGKFLLFGMVLVTMVVVICVIVLNIHFRTPSTHVLS-------EGVKKFFLETLPKLLHMSRPAEED--------------------------------------------------------------------------------------------------------------------------------PG--PRALIRRSSSLGYICKA-EEYFSLKS-------------------------------------------RSDLMFEKQSERHGLARRL-------------------------------------TTARRPPASSEQ----VQQELFNEMKPAVDGANFIVNHMRDQN-SYNEEKDNWNQVARTVDRLCLFVV-TPVMVVGTAWIFLQGVYNQPPLQPFPGDPFSYSEQDKRFI---
>d_rat
----------------------------------NEEQRLIQHLFEEKGYNKELRPVARKEDIVDVALSLTLSNLISLKEVEETLTTNVWIDHAWIDSRLQWNAN-----EFGNITVLRLPSDMVWLPEIVLENN--NDGSFQISYACNVLVSDSGHVTWLPPAIFRSSCPISVTYFPFDWQNCSLKFSSLKYTAKEIRLSLKQE--EEDNRSYPIEWIIIDPEGFTENGEWEIV----HRAAKVNVDPSVPM--DSTNHQDVTFYLIIRRKPLFYIINILVPCVLISFMINLVFYLPGDCGE--KTSVAISVLLAQSVFLLLISKRLPATSMAIPLVGKFLLFGMVLVTMVVVICVIVLNIHFRTPSTHVLS-------EGVKKFFLETLPKLLHMSRPEEED--------------------------------------------------------------------------------------------------------------------------------PG--PRALIRRTSSLGYISKA-EEYFSLKS-------------------------------------------RSDLMFEKQSERHGLARRL-------------------------------------TTARKPPASSEQ----VQQELFNEMKPAVDGANFIVNHMRDQN-SYNEEKDNWNQVARTVDRLCLFVV-TPVMVVGTAWIFLQGVYNQPPPQPFPGDPFSYDEQDRRFI---
>d_dog
----------------------------------NEEERLIRYLFEEKGYNKELRPVAHKEESVEVSLALTLSNLISLKEVEETLTTNVWIEHGWTDSRLQWNAK-----DFGNISVLRLPPDMLWLPEIVLENN--NDGSFQISYSCNVLIYPSGYVYWLPPAIFCSSCPISVTYFPFDWQNCSLKFSSLKYTAKEITLSLKQE--EEEGRFYPVEWIIIDPEGFTENGEWEIV----HRPARINVDPSIPL--DSPGHQDVTFYLIIRRKPLFYVINILVPCVLISFMINLVFYLPADSGE--KTSMAISVLLAQSVFLLLISKRLPATSMAIPLIGKFLLFGMVLVTMVVVICVIVLNIHFRTPSTHVLS-------EGVKKLFLETLPELLHMSRPAEDG--------------------------------------------------------------------------------------------------------------------------------PS--PGALVRRSSSLGYISKA-EEYFLLKS-------------------------------------------RSDLMFEKQSERHGLARRP-------------------------------------TTARRPPAGSEQ----AQQELFSELKPAVDGANFIVNHMKDQN-DYNEEKDCWNRVARTVDRLCLFVV-TPIMVVGTAWIFLQGAYNQPPPQPFPGDPFSYHEQDKRFI---
>d_cow
----------------------------------NEEERLIRHLFEEKAYNKELRPAAHK-ESVEISLALTLSNLISLKEVEETLTTNVWIEQGWTDSRLQWDAE-----DFGNISVLRLPADMVWLPEIVLENN--NDGSFQISYSCNVLIYPSGSVYWLPPAIFRSSCPISVTYFPFDWQNCSLKFSSLKYTTKEITLSLKQA--EEDGRSYPVEWIIIDPEGFTENGEWEIV----HRPARVNVDPSVPL--DSPNRQDVTFYLIIRRKPLFYVINILVPCVLISFMINLVFYLPADCGE--KTSMAISVLLAQSVFLLLISKRLPATSMAIPLIGKFLLFGMVLVTMVVVICVIVLNIHFRTPSTHVLS-------EPVKKLFLETLPEILHMSRPAEDG--------------------------------------------------------------------------------------------------------------------------------PS--PGTLIRRSSSLGYISKA-EEYFSLKS-------------------------------------------RSDLMFEKQSERHGLARRL-------------------------------------TTARRPPAGSEQ----AQQELFSELKPAVDGANFIVNHMKDQN-NYNEEKDCWNRVARTVDRLCLFVV-TPIMVVGTAWIFLQGAYNQPPPQPFPGDPFSYLEKDKRFI---
>d_cat
----------------------------------NEEERLIRHLFEEKGYNKELRPVAHKDESVEVSLALTLSNLISLKEVEETLTTNVWMEHGWTDPRLQWDAE-----EFGNISVLRLPPDMLWLPEIVLENN--NDGSFQISYACNVLVYPSGYVYWLPPAIFRSSCPISVTYFPFDWQNCSLKFSSLKYTAKEITLSLKQE--EKEGRSYPVEWIVIDPAGFTENGEWEIV----HRPARINVDPSVPL--DSPGHQDVTFYLIIRRKPLFYIINILVPCVLISFMINLVFYLPADSGE--KTSMAISVLLAQSVFLLLISKRLPATSMAIPLIGKFLLFGMVLVTMVVVICVIVLNIHFRTPSTHVLS-------EGVKKLFLETLPKRLHMSRPAEDG--------------------------------------------------------------------------------------------------------------------------------PS--PGALVRRSSSLGYISKA-EEYFLLKS-------------------------------------------RSDLMFEKQSERHGLARRL-------------------------------------TTARRPPAGSEQ----AQQELFSQLKPAVDGANFIVNHMRDQN-NYNEEKDCWNRVARTVDRLCLFVV-TPIMVVGTAWIFLQGAYNQPPPQPFPGDPFSYHEKDKRFA---
>d_macrobat
----------------------------------NEEERLIRHLFVEKHYNKELRPAARKEESVQISLALTLSNLISLKEVEETLTTNVWIEHGWTDSRLQWDEE-----EFGNISVLRLPPDMLWLPEIVLENN--NDGSFQISYSCNVLVSPSGYVYWLPPAIFRSSCPISVTYFPFDWQNCSLKFSSLKYTAKEITLSLKQD--KKDGRSYPVEWVIIDPEGFTENGEWEIV----HRPARINVDPSVPL--DSPGRQDVTFYLIIRRKPLFYVINILVPCVLISFMINLVFYLPADCGE--KTSMAISVLLAQSVFLLLISKRLPATSLAIPLIGKFLLFGMVLVTMVVVICVIVLNIHFRTPSTHVLS-------EGVKKLFLETLPELLHMSRPAEDG--------------------------------------------------------------------------------------------------------------------------------PG--PAALVRRSSSLGYISKA-EEYFSLKS-------------------------------------------RSDLMFEKQSARHGLAQRL-------------------------------------TTARQPPAGSEQ----AQEELFSELKPAVDGANFIVNHMRDQN-SYNEEKDCWNRVARTVDRLCLFVV-TPIMIVGTAWIFLQGAYNQPPPQPFPGDPFSYLEQDKRFI---
>d_microbat
----------------------------------NEEERLIRYLFKEKGYNKELRPVARKEDSVDVSLALTLSNLISLKEVEETLTTNVWIEHGWTDSRLQWDAK-----DFGNISVLRLPPDMLWLPEIVLENN--NDGSFKISYSCNVLIYPSGYVYWLPPAIFRSSCPISVTYFPFDWQNCSLKFSSLKYTAKEITLSLKQE--QEDGRSYPVEWIIIDPEGFTENGEWEIV----HRPARINMDPSAPL--DSPNHQDITFYLIIRRKPLFYIINILVPCVLISFMINLVFYLPADCGE--KTSMAISVLLAQSVFLLLISKRLPATSIAIPLIGKFLLFGMILVAMVVVICVIVLNIHFRTPSTHVLS-------EGVKKLFLETLPKLLHMSLPEEDS--------------------------------------------------------------------------------------------------------------------------------PS--PGALVRRSSSLGYISKA-EEYFSLKS-------------------------------------------RSDLMFEKQSERHGLARRL-------------------------------------TTARQPPAGSEK----AQHDLFSELKPAVEGANFIVNHMRDQN-NYNEEKDCWNRIARTVDRLCLFVV-TPIMVVGTAWIFLQGAYNQPPPQPFPGDPFSYLEQDKRFI---
>d_wallaby
----------------------------------NEEEQLIHYLFHEKNYNKNLRPVERQGDKVDISLALTLSNLISLKEVDETLTTNVWIEHGWMDSRLQWDTT-----KFRNISVLRLPSDMLWLPEIVLENS--NDGAFRISYACNILVYSSGWVYWLPPAIFQSSCPITVTYFPFDWQNCSLKFSSLTYTAKEINLQLKQETDQVSGRSYPVEWIIIDPEGFTENGEWEII----HRPARKNIDQSVSL--ASTSYQDITFYLIIRRKPLFYIINILVPCVLISFMINLAFYLPADSGE--KTSLTISVLLAQSVFLLLISKRLPATSHAIPLIGKFLLFGMVLVTIIVLICVVTLNIHHRTPSTHVLS-------QGVTNMFLETLPRILHMSQP--EC--------------------------------------------------------------------------------------------------------------------------------AS--SGSQIRRSSSLGYISKA-EEYFTVKS-------------------------------------------RSDLMFEKQSERHGLASRV-------------------------------------TPARRPPPGSEE----LQQELLSEIKPAVDGANFIVNHMKDQN-NYNEERDSWGRVARTVDRLCLFVV-TPLMTLGTAWILLQGMYNQPPLQPFPGDPFTYAEKDKRFI---
>d_chick
----------------------------------NQEERLIHYLFEERGYNKEVRPVASADEVVDVYLALTLSNLISLKEVDETLTTNVWVEQSWTDYRLQWNTS-----EFGGVDVLRLLPEMLWLPEIVLENN--NDGLFEVAYYCNVLVYNTGYVYWLPPAIFRSACPINVNFFPFDWQNCTLKFSSLAYNAQEINMHLKEESDPETEKNYRVEWIIIDPEGFTENGEWEII----HRPARKNIHPSYPT--ESSEHQDITFYLIIKRKPLFYVINIVTPCVLIAFMAILVFYLPADSGE--KMTLVISVLLAQSVFLLLVSQRLPATSHAIPLIGKYLLFIMLLVTAVVVICVVVLNFHFRTPSTHVMS-------DWVKEVFLEILPRLLHMSHPAES-----------------------------------------------------------------------------------------------------------------------------------PAGAPCIRRCSSAGYIAKA-EEYYSVKS-------------------------------------------RSELMFEKQSERHGLASRV-------------------------------------TPAR--FAPAAT----SEEQLYDHLKPTLDEANFIVKHMREKN-SYNEEKDNWNRVARTLDRLCLFLI-TPMLVVGTLWIFLMGIYNHPPPLPFSGDPFDYREENKRYI---
>d_turkey
----------------------------------NQEERLIHYLFEERGYNKEVRPVASADEVVDVYLALTLSNLISLKEVDETLTTNVWVEQSWTDYRLQWNTS-----EFGGVDVLRLLPEMLWLPEIVLENN--NDGLFEVSYAWNILVYNTGYVYWLPPAIFRSACAINVNFFPFDWQNCTLKFSSLAYNAQEISMHLKEETDPDTEKYYRVEWIIIDPEGFTENGEWEII----HRPARKNIHPSYPT--ESSEHQDITFYLIIKRKPLFYIINIVTPCVLIAFMAILVFYLPADSGE--KMTLVISVLLAQSVFLLLVSQRLPATSHAIPLIGKYLLFIMLLVTAVVVICVVVLNFHFRTPSTHIMS-------DWVKEVFLEILPRLLHMSHPAES-----------------------------------------------------------------------------------------------------------------------------------PAGAPCIRRCSSAGYIAKA-EEYYSVKS-------------------------------------------RSELMFEKQSERHGLSSRV-------------------------------------TPAREPQPPSAT----SEEQLYDHLKPTLDEANFIVKHVREKN-SYNEEKDNWNRVARTLDRLCLFLI-TPMLVVGTLWIFLMGIYNHPPPLPFSGDPFDYREENKRYI---
>d_flycatcher
----------------------------------NQEERLIHHLFKERGYDKELRPVVSTDEVVDVYLALTLSNLISLKEVDETLTTNVWLEHGWTDHRLQWNKS-----EFGGIEVLRLPPDMLWLPEIVLENN--NDGLFEVAYYCNVLIYDTGYVYWLPPAIFRSTCLINVDFFPFDWQNCSLRFRSLAYSALEINMHLKTDEDPDTGKSYPVEWIIIDPEGFTENGEWEII----HRPARKNTYPDIPL--DTSEHQDITFYLIIKRKPLFYVINIVIPCILIAFMVILVFYLPADSGE--KMTLVISVLLAQSVFLLLISQRLPATSHAIPLIGKYLLFIMLLVTAVVIISVVVLNFHFRTPSTHIMS-------DWVREVFLESLPRLLGMTQPSES-----------------------------------------------------------------------------------------------------------------------------------PASAPCIRRCSSAGYIAKA-EEYFSVKS-------------------------------------------RSELMFEKQSERHGLTSRV-------------------------------------TPARLAPLGMDS----GEEQPYEHIKPVIDNANYIVKHMRDEN-SYNEEIDNWNRVARTLDRLCFFLI-TPTLVVGTLWIFLMGIYNHPPPLPFAGDPYDYQEENKRFI---
>d_american_alligator
----------------------------------NQEERLINYLFNEKSYNKDLRPVASTDQAVDLYIALTLSNLVSLKEADETLATNVWIEHSWVDLRLQWNES-----EFGGIQILRLPPDMLWLPEIFLENN--NDGTFQIAYYCNVLVYNTGDMYWLPPAIFHSACPINVKFFPYDWQNCSLKFRSLMYNAKEINMHLRQEFDKTTNKSFRTEWVEIDLAAFTENGEWEII----HKPARKNIDPNFTP--DSNAYQDITFYLIIKRKPLFYIINIVMPCVLIAFLAILVFYLPADSGE--KMTLVISVLLAQSVFLLLISQRLPATSLAVPLIGKYLLFIMLLVTAVVVTCVVVLNIHFRTPSTHIMS-------AWTKEVFLETLPRLLHMSRPAESE--------------------------------------------------------------------------------------------------------------------------------PDPRQGLLIRRSSSVGYIVKA-EEYFSVKA-------------------------------------------RSELMFEKQSERHGLASRA-------------------------------------TPAPGPTPLSMGD---TQEQLYGEVQPAIDGANFIVEYTREKN-AYNEEKDNWNRVARTVDRLCLFVV-TPVMVLGTLWIFLMGIYNHPPPLPFAGDPFDYRTENRRYI---
>d_anole_lizard
----------------------------------NMEEKLINYLFTEKNYNKNLRPVISKEESVTIKLALTLSNLVSLKEAEETLTSNVWIEHGWTDYRLQWNES-----EFGGIGVLRLSPDMLWLPHIVLENN--NDGNFEITYSCNILVYSNGLVYWLPPAIFRSACPINVDFFPFDWQNCTLKFRSLM?NAKEIKMHLLQGEKEKPAQSFLVEWIIIDPEGFTENGEWEII----HRPARKNIDPSVPR--ESKKHQDITFYLIIKRKPLFYIINIVTPCILIAFMTILIFYLPADSGE--KVTMAISILLAQSVFLLLISQRLPPTSFAIPLIGKYLLFVMLLVTAIGVLCVVELNIHYRTPSTHRLT-------DWTKEFFLETLPRLLHISRPEESE--------------------------------------------------------------------------------------------------------------------------------PEPRDGLLIRRSSSVGYIVKA-EEYFTVKS-------------------------------------------RSELMFEKQSERHGLASRI-------------------------------------TPAR-PNPHGTDG---MEEQLYNEIKPAIAGANFIVKHMRDKN-DCSEEKESWNRIAQTLDYVCFLLV-TPVLTLGTLWIFMMGYYNHPPPLPFEGDPFDYREEHKRYI---
>d_painted_turtle
----------------------------------NQEERLMNYLFVEKGYNKELRPVTNKDDSVNVDLGLTLSNLVSLKEADETLTTNVWIDHSWTDYRLQWNKS-----EFGGLQILRLPPDMLWLPEIVLENN--NDGFFQIAYYCNVLVYDSGFVYWLPPAIFHSACPINVNFFPFDWQNCSLKFSSLRYNAKEITMNLKQEPDRMLNKNYLVEWITLDLEAFTENGEWEIV----HKPARKNIDRSVSP--ESSKYQDITFYLIIKRKPLFYIINIVLPCILIAFMAIFVFYLPAESGE--KMTLAISVLLAQSVFLLLISQRLPATSLAIPLIGKYLLFIMLLVTAVVGTCVIVLNIHFRTPSTHVMS-------SWIKELFLETLPRLLHMSRPAESE--------------------------------------------------------------------------------------------------------------------------------PDPRAGLLIRRSSSVGYMAKA-EEYFAIKS-------------------------------------------RSELMFEKQSERHGLASRV-------------------------------------TPSR-PKPLGMAD---TQELLYSEVKPAIDGANFIIKHTRDKN-DYNEEKDNWNRVARTVDRLCLFLV-TPVMILGTLGIFLTGIYNEPPELPFAGDPFDYSMEHRHFV---
>d_xenopus
----------------------------------SEEERLLNHIFGERGYRKELRPVEHTGETVNVSLALTLSNLISLKEADETLTTNVWVELGWYDKRLAWDME-----EFHHINIIRVPPDMVWQPQLILENN--NNGVFEVAYYSNVLVNSDGFMYWLPPAIFQTSCSINVNYFPFDWQNCSLKFSSLTYNAKEINLQLRQDQDEESQRNYPVEWIIIDPEGFTENGEWEIV----HIPAKKNIDRSLTP--ESTKYQDITFYLIIKRKPLFYIINILAPCVLIALMANLVFYLPADSGE--KMTLAISVLLAQSVFLLLISQRLPETSFAIPLISKYLMFIMVLVTIVVVSCVIVLNLHFRTPSTHVIT-------ERMKEIFLNKLPRILHMSRPAEPE--------------------------------------------------------------------------------------------------------------------------------PEPWSGVLLRRSSSVGYIVKA-EEYYSVKS-------------------------------------------RSELMFEKQSERHGLTSRA-------------------------------------TPARVNPLNSNN----SQDQLYGEIKPAIDGANFIVKHMRDKN-DYNEEKDNWYRIARTVDRLCLFLV-TPVMIIGTLWIFLGGAYNLPPSLPFPGDPFDYNKEHKRLI---
>d_tibetan_frog
----------------------------------SEEEHLLRYLFEEKGYRKDLRPVDHPDDTLDIHLSLTLSNLISLKEADETLTTNVWVEQGWYDKRLTWNMT-----EFYDIHTLRVPPDMVWQPNLILENN--NDGNFEVAYYSNVLISSNGYIYWLPPAIFQTPCSINVNYFPFDWQNCSLKFSSLTYNAKEINLQLKLETDDETSRSYPVEWIVIDRAAFTENGEWEIV----HIPAKKNIDRSVSP--ESTKYQHITFYLIIKRKPLFYIINILAPCVLIALMANLVFYLPADSGE--KMTLAISVLLAQSVFLLLISQRLPETSFAIPLISKYLTFIMILVTIVVVSCVVVLNMHFRTPSTHIMS-------DWMKELFLNRLPRILHMSQPAVPD--------------------------------------------------------------------------------------------------------------------------------PEPWSGVLQRRSSSVGYIAKA-EEYFCVKS-------------------------------------------RSELMFEKQSERHGLTSRA-------------------------------------TPARINPVSPDD----VQDQLYGEMKPAIDGANFIIKHMRERN-DYSEEKDNWYRVARTVDRLCLFIV-TPVMLIGTLWIFLGGAYNQPPTFPFAGDPYDYKEGHKRLI---
>d_coelacanth
----------------------------------NQEERLIHHLFVERDYRKELRPVSSQEETVKLQLGMTLSNLISLKETDETLTANIWIEHSWNDSRLAWNMS-----EFSNIRVLRLPSSMVWQPEIVVENN--NDGNFEITYYCNVLVFSSGNIYWLPPAIYRTSCPINVEYFPFDWQNCTFKLRSLAYNAKEVTFQLKEVIDTVTNKSYTIEWMIIDPEAFTENGEWEII----HKAGKKNIDKSHSP--DSIRYQDITFYLIIKRKPLFYIINIITPCILISFMVSLVYYLPADSGE--KMTLSISVLLAQSVFLLLISQRLPATSHAVPLIGKYIMFVVVLVTIVVVNCVIVLNLHFRNPSTHTMS-------EWTKEFFLKKLPRLLHMSRPAEAD--------------------------------------------------------------------------------------------------------------------------------HIPCNGILQRRSSSVGYIVKA-EEYFTVKS-------------------------------------------RSELMFEKQSERHGLATRV-------------------------------------TPAARYGTGGDDDGDDANDQLFNEMKPAIDGANFIVKHLRDKN-DYNEEKDNWYRIARTVDRLCLFLV-TPVMTLGTFYIFLMGAYNHPPAVPFPGDPFDYKEEHARLI---
>d_zebrafish
----------------------------------NEEERLINYLFKERGYNKELRPVQNKDETVDIYLALTLSNLISLKEVDETLLTNVWMEHGWKDHRLTWNES-----EYD-IPVLRLPPSMVWLPEIVLENN--NDAQFQVAYYCNVLIYSSGDMYWLPPAIFRSSCSINVNYFPFDWQNCSLKFSSLTYNAKEISLNLKMEQENTTY--YKVEWIIIDPEGFTENGEWEIV----HKPARRNIYKSIPK--ESNKHQDITFYLIIKRKPLFYIVNIIIPCVLISFLASLVYYLPADSGE--KMTLSISVLLAQSVFLLLISQRLPETSMAVPLIVKYLMFIMVLVTVVVLNCVIVLNLHFRTPSTHVMT-------EWTKEFFLERLPRLLHMSLPVEDQ--------------------------------------------------------------------------------------------------------------------------------PV-PESALPRRSSSLGYIAQA-EEYYSVKS-------------------------------------------RSELMFEKQSERHGLAARP-------------------------------------TPKATYTSSNDS---EVSEQLYNEMKPAVEGANYIVKHMHDKN-DYNEEKDNWSGIARTVDRLCFYVV-TPVMMIGTICIFLMANYNQPPALPFQGDPFSYTEENRRYL---
>d_medaka
----------------------------------NEEERLINYLFLEKKYNKELRPVEQHGDTVDVYLALTLSNLISLKEADETLLTNVWIEHTWIDYRLSWNVS-----EFDGIDMLRLPSNMVWLPEIVLENN--NDAQFEVAYYSNVLVNPSGLCYWLPPAIFRSSCSINVNYFPFDWQNCTLKFTSLTYNAKEIRMLLKEDADEENK--WTVEWIIIDPESFTENGEWEII----HRPAKRNAYKHIPM--ESNKHQDITFYLVIKRKPLFYIVNIIIPCVLISFLATFVYYLPADSGE--KMTLSISVLLAQSVFLLLISQRLPETSMSVPLIVKYLMFIMVLVTVVVLNCVVVLNLHFRTPSTHVMT-------GWTKRFFLERLPRILHMSQPAEPE--------------------------------------------------------------------------------------------------------------------------------PQ-WDGALPRRSSSVGYIAAA-DEYYSVKS-------------------------------------------RSELMFEKQSERHGLTKRP-------------------------------------THAAVVKPQEDG---GVTDQLYAEIKPALDGANYIIRHRRNKN-DYNEEKDNWSGIARTVDRLCLFLV-TPVMTIGTIIIFLMGICNHPPHLPFKGDPHDYKEDNPRLV---
>d_fugu
----------------------------------NEEERLIHHLFKERGYNKELRPVERHQDAVDVQLALTLSNLISLKEVDETLLTNVWIEHTWTDYRLSWNST-----EFDGISILRLPSSMVWLPEIVLENN--NDAQFNVAYYCNVLVDSTGFCFWLPPAIFRSSCSISVKYFPFDWQNCTLKFTSLTYNAKEIRLLLKEDIVNETK--CTVEWIVIDPASFTENGEWEII----HRPAKRNTYKHIPM--ESNKHQDITFYLVIRRKPLFYVVNIIIPCVLISFLASLVYYLPADSGE--KMTLSISVLLAQSVFLLLISQRLPETSTSVPLIVKYLMFIMVVVTVVVLNCVVVLNLHFRTPSTHVMS-------EWTKQLFLQRLPRILRMSRPAEAE--------------------------------------------------------------------------------------------------------------------------------PY-WVVPLLNRSSSVGYIASA-EEYDSVKS-------------------------------------------RSELMFEKQSGRHGLVTRK-------------------------------------REEPSAVRRDQA---GCG------------WSHYIIKHMRNKN-DYNEEKDNWSGIARTVDRLCLFLV-TPVMTFGTVIIFLTGSCNQPPHLPFKGDPHDSREENPRLL---
>e_human
----------------------------------NEELRLYHHLFNN--YDPGSRPVREPEDTVTISLKVTLTNLISLNEKEETLTTSVWIGIDWQDYRLNYSKD-----DFGGIETLRVPSELVWLPEIVLENN--IDGQFGVAYDANVLVYEGGSVTWLPPAIYRSVCAVEVTYFPFDWQNCSLIFRSQTYNAEEVEFTFAVD----NDGKT-INKIDIDTEAYTENGEWAID----FCPGVIRRHHGGAT--DGPGETDVIYSLIIRRKPLFYVINIIVPCVLISGLVLLAYFLPAQAGG-QKCTVSINVLLAQTVFLFLIAQKIPETSLSVPLLGRFLIFVMVVATLIVMNCVIVLNVSQRTPTTHAMS-------PRLRHVLLELLPRLLGSPP---------------------------------------------------------------------------------------------------------------------------------PPEAPRAAS--PPRRASSVGLLLRA-EELILKKP-------------------------------------------RSELVFEGQRHRQGTWT--------------------------------------------------AAFCQSLGAAAPEVRCCVDAVNFVAESTRDQE-ATGEEVSDWVRMGNALDNICFWAA-LVLFSVGSSLIFLGAYFNRVPDLPYAPCIQP------------
>e_chimp
----------------------------------NEELRLYHHLFNN--YDPGSRPVREPEDTVTISLKVTLTNLISLNEKEETLTTSVWIGIDWQDYRLNYSKD-----DFGGIETLRVPSELVWLPEIVLENN--IDGQFGVAYDANVLVYEGGSVRWLPPAIYRSVCAVEVTYFPFDWQNCSLIFRSQTYNAEEVEFTFAVD----DDGKT-INKIDIDTEAYTENGEWAID----FCPGVIRRHHGGAT--DGPGETDVIYSLIIRRKPLFYVINIIVPCVLISGLVLLAYFLPAQAGG-QKCTVSINVLLAQTVFLFLIAQKIPETSLSVPLLGRFLIFVMVVSTLIVMNCVIVLNVSLRTPTTHAMS-------PRLRHVLLELLPRLLGSPP---------------------------------------------------------------------------------------------------------------------------------PPEAPRAAS--PPRRASSVGLLLRA-EELILKKP-------------------------------------------RSELVFEGQRHRHGTWT--------------------------------------------------AAFCQSLGAAAPEVRCCVDAVNFVAESTRDQE-ATGEEVSDWVRMGNALDNICFWAA-LVLFSVGSSLIFLGAYFNRVPDLPYAPCIQP------------
>e_mouse
----------------------------------NEELSLYHHLFDN--YDPECRPVRRPEDTVTITLKVTLTNLISLNEKEETLTTSVWIGIDWHDYRLNYSKD-----DFAGVGILRVPSEHVWLPEIVLENN--IDGQFGVAYDSNVLVYEGGYVSWLPPAIYRSTCAVEVTYFPFDWQNCSLIFRSQTYNAEEVEFIFAVD----DDGNT-INKIDIDTAAFTENGEWAID----YCPGMIRRYEGGST--EGPGETDVIYTLIIRRKPLFYVINIIVPCVLISGLVLLAYFLPAQAGG-QKCTVSINVLLAQTVFLFLIAQKIPETSLSVPLLGRYLIFVMVVATLIVMNCVIVLNVSLRTPTTHATS-------PRLRQILLELLPRLLGSSP---------------------------------------------------------------------------------------------------------------------------------PPEDPRTAS--PARRASSVGILLRA-EELILKKP-------------------------------------------RSELVFEGQRHRHGTWT--------------------------------------------------AALCQNLGAAAPEIRCCVDAVNFVAESTRDQE-ATGEELSDWVRMGKALDNVCFWAA-LVLFSVGSTLIFLGGYFNQVPDLPYPPCIQP------------
>e_rat
----------------------------------NEELSLYHHLFDN--YDPECRPVRRPEDTVTITLKVTLTNLISLNEKEETLTTSVWIGIEWQDYRLNFSKD-----DFAGVEILRVPSEHVWLPEIVLENN--IDGQFGVAYDCNVLVYEGGSVSWLPPAIYRSTCAVEVTYFPFDWQNCSLIFRSQTYNAEEVEFIFAVD----DDGNA-INKIDIDTAAFTENGEWAID----YCPGMIRHYEGGST--EDPGETDVIYTLIIRRKPLFYVINIIVPCVLISGLVLLAYFLPAQAGG-QKCTVSINVLLAQTVFLFLIAQKIPETSLSVPLLGRYLIFVMVVATLIVMNCVIVLNVSLRTPTTHATS-------PRLRQILLELLPRLLGLSP---------------------------------------------------------------------------------------------------------------------------------PPEDPGAAS--PARRASSVGILLRA-EELILKKP-------------------------------------------RSELVFEGQRHRHGTWTA-------------------------------------------------AALCQNLSAAAPEVRCCVDAVNFVAESTRDQE-ATGEELSDWVRMGKALDNVCFWAA-LVLFSVGSTLIFLGGYFNQVPDLPYPPCIQP------------
>e_cow
----------------------------------NEELRLYHYLFDT--YDPGRRPVQEPEDTVTISLKVTLTNLISLNEKEETLTTSVWIGIDWQDYRLNYSKG-----DFGGVETLRVPSELVWLPEIVLENN--IDGQFGVAYEANVLVSEGGYLSWLPPAIYRSTCAVEVTYFPFDWQNCSLVFRSQTYNAEEVEFVFAVD----DEGKT-ISKIDIDTEAYTENGEWAID----FCPGVIRRHDGDSA--GGPGETDVIYSLIIRRKPLFYVINIIVPCVLISGLVLLAYFLPAQAGG-QKCTVSINVLLAQTVFLFLIAQKTPETSLSVPLLGRYLIFVMVVATLIVMNCVIVLNVSLRTPTTHAMS-------PRLRYVLLELLPQLLGSGA---------------------------------------------------------------------------------------------------------------------------------PPEIPRAAS--PPRRASSLGLLLRA-EELILKKP-------------------------------------------RSELVFEQQRHRHGTWT--------------------------------------------------ATLCQNLGAAAPEIRCCVDAVNFVASSTRDQE-ATGEEVSDWVRMGKALDSICFWAA-LVLFLVGSSLIFLGAYFNRVPQLPYPPCM--------------
>e_microbat
----------------------------------NEELRLYHHLFDN--YDPQCRPVREPEDTVSINIKVTLTNLISLNEKEETLTTSVWIGIDWDDYRLNFSKK-----DFGDIGILRVPSTHVWLPEIVLENN--IDGQFGVAYDCNVLVYEGGHVSWLPPAIYRSVCAVEVSYFPFDWQNCSLVFRSQTYNAQEVEFVFVVG----DDGET-ISKIDIDTEAYTENGEWAID----FCPGEIHRQDGGSA--DGAGGIDIVYTLIIRRKPLFYIINIIVPCVLISGLVLLAYFLPAQAGG-QKCTVSINVLLAQTVFLFLIAQKIPETSLSVPLLGRYLIFVMWFATLIVMNCVVVLNVSLRTPTTHATVPAAA---PRERGVLLELLPRLLGSGA---------------------------------------------------------------------------------------------------------------------------------PPEAPGAAS--PPRRASSVGLLLRA-EELILKKP-------------------------------------------RSELVFEGQRYRHGTWT--------------------------------------------------AALYQSLGAAAPEIRCCVDAVNFMAESTRDQE-ASGEEVSDWVRMGKALDNICFWAA-LVLFSVGSSLIFLGGYLNQVPDLPYPPCMLQP-----------
>e_cat
----------------------------------NEELRLYHHLFDN--YDPERRPVKEPEDTVTISLKVTLTNLISLNEKEETLTTSVWIGIDWQDYRLNFSKD-----DFGGIETLRVPSELVWLPEIVLENN--IDGQFGVAYDANVLVYEGGYLSWLPPAIYRSSCAVEVTYFPFDWQNCSLVFRSQTYNAREVEFVFAVN----EEGET-ISNIDIDTEAYTENGEWAID----FCPGLIHH-HGGSA--DDPGGIDVIYTLIIRRKPLFYTINIIVPCVLISGLVLLAYFLPAQAGG-QKCTVSINVLLAQTVFLFLIAQKTPETSLSVPMLGRYLIFVMVVATIIVMNCVIVLNLSLRTPTTHAAS-------PRLRHVLLELLPRLLGSGA---------------------------------------------------------------------------------------------------------------------------------PPEPPRAAS--PPRRASSVGLLLRA-EELILKKP-------------------------------------------RSELVFEGQRHRHGPWT--------------------------------------------------AALCQSLGAAAPEVRCCVDAVNFVAESTRDQE-ASGEEVSDWVRMGKALDNICFWAA-LVLFGVGSSLIFLGGYFNQVPELPYPPCM--------------
>e_dog
----------------------------------NEELHLYHHLFDN--YDPGSRPVKEPEDTVTITLKVTLTNLISLNEKEETLTTSVWIGIDWQDYRLNYSKD-----DFGGVETLRVPSELVWLPEIVLENN--IDGQFGVAYDANVLIYEGGYVSWLPPAIYRSTCAVEVTYFPFDWQNCSLVFRSQTYNAEEVDFVFAVD----DDGET-ISKIDIDTEAYTENGEWAID----FCPGLIRRPNGASA--GDPGVVDIIYTLIIRRKPLFYVINIIVPCVLISGLVLLAYFLPAQAGG-QKCTVSINVLLAQTVFLFLIAQKIPETSLSVPMLGRYLIFVMVVATIIVMNCVIVLNVSLRTPTTHAMS-------PRLRHVLLEQLPSLLGSSA---------------------------------------------------------------------------------------------------------------------------------PPEAPRAAP--PPRRASSVGLLLRA-EELILKKP-------------------------------------------RSELVFEGQRHRHGAWTA-------------------------------------------------AALCQSLGAAAPEIRCCVEAVNFVAESTRSQE-ASVEEVSDWVRMGKALDHLCFWAA-LVLFGVGSSVIFLGGYFNQVPELPYPPCM--------------
>e_opossum
----------------------------------SEELRLYHHLFSN--YDAGTRPVRWPEEKVSVNLKVTLTNLISLNEKQETLTTSVWIGIEWNDYRLNYSSK-----DFGGITTLRVPANLVWLPDIGLENN--IDGVFEVAYEANVLVNEGGSVSWLPPAIYRSTCAVEVTYFPFDWQNCSLVFRSQTYSSAEVVFVFSE-----ESGQI-VNKIQIDEEAYTENGEWAID----FCSGQIWYHEDRSV--DAPGNMEIIYTLIIRRKPLFYIINIIVPCVLISSLVLLVYFLPAQAGG-QKCTVSISVLLAQTVFLFLVATKIPETSLSVPLLGRYLIFVMVVAALIVMNCVIVLNVSLRTPNTHVMS-------PRLRHVFLELLPGLLGSMP---------------------------------------------------------------------------------------------------------------------------------SPPAQGAGS--SQRRASSLGILLRA-EELILRKP-------------------------------------------RSELLFEGQRHRHGPGPG-------------------------------------DRVIRGRGMWERCEFGGSLGTAASEIRCCVDSVNFLAESMREQE-DSGEEVSSWVLVGKALDNICFWAA-LVLFGFGTGIIFLGGYLNRVPELPFPPCITPTFPFPG------
>e_wallaby
----------------------------------NEELRLYQHLFRN--YDPSRRPVRWPEERVSVNFKVTLTNLISLNEKQETLSTNVWIGIDWIDYRLNYSSM-----DFGGITTLRVPANLVWLPDIVLENN--IDGVFEVAYEANVLVSEGGFVSWLPPAIYRSTCAVEVAYFPFDWQNCSLVFRSQTYSAAEVEIVFS------EVGEI-LNKIQIDEEAYTENGEWAID----FCSGQIWHHDDRPV--DAAGNLEVIYTLIIRRKPLFYIINIIVPCVLISGLVLLVYFLPAQAGG-QKCTVSISVLLAQTVFLFLIATKIPETSLSVPLLGRYLIFVMVVAALIVMNCVIVLNVSLRTPNTHVMS-------PRLRYVFLELLPDLLGSSS---------------------------------------------------------------------------------------------------------------------------------PPPAPGAGS--SQRRASSLGILLRA-EELILRKP-------------------------------------------RSELLFEGQRHRHGPGP----------------------------------------------AVSTATLCQSLGAAAPEIRCCVQAVNFLAESMREQE-DSGEEVSSWVLVGKALDNLCFWAA-LVLFGLGTCIIFLGGHLNRVPDLPFPPCMTP------------
>e_anole_lizard
----------------------------------NEERRLVETLFAN--YDRTVRPVLNGGEALEVSIKLTLTNLISLNEKEETLTTNVWIAQQWEDYRLNYSSA-----DFGGIGTIRVPADMVWLPDIVLENN--IDGNFEVAYSANVLIYEGGSMYWLPPAIYRSTCSIEVTFFPFDWQNCSLVFRSQTYSAKEVQLTFGPD----DVTGVPVKDIIIDPAAFTENGEWAIR----HRPARQLLAPVSGQ--EAPGFSEMHYFLIIQRKPLFYIINIIIPCVLISSLVVLVYFLPAESGG-QKCTVSISVLLAQTVFLFLIAQQVPETSLSVPLIGKYLLFVMVVATIIVTNCVIVLNVSLRSPSTHAMS-------RRLKHVFLEVLPGCLGLGLGPAD-----------------------------------------------------------------------------------------------------------------------------EEEDPWGAP--RPRRRSSFKIMLKA-EEYILQKP-------------------------------------------RSEILFERMGPRHGIRR--A-----------------------------------AGGTGGLDVGLSNSLYKSLASLSPEIKECVDACNFIAQSTREQS-ATGAEMENWVMIGQVIDKLCFWAA-ILLFSIGTFAIFYMGLLNTAPDNPFPGMEEPY-----------
>e_xenopus
----------------------------------SEESRLIKYLFTN--YDSKARPSKGIDDVVPVSLKLTLTNLIDLNEKEETLTTNVWVQIAWQDDRLTWNEQ-----?YGGMPLVQVPHDMMWLPEIVLENN--IDGNFEVAYYANVLVHSTGYIYWLPPAIFRSTCSIEITYFPFDWQNCSLVFRSKTYSANDIDLHLVAD----DETGLPFDQVDIDREAFTENGEWAIM----HRPARKIVNPKYSK--EDLRYQEIVFILIIQRKPLFYIINIIVPCVLISSLVVLVYFLPAKAGG-QKCTVSISVLLAQTVFLFLIAQMIPETSLSVPLIGKYLMFVMFVSTLIVLSCVIVLNVSLRSPSTHTLS-------SKVKHMLLEVLPQFIHLR---VE-----------------------------------------------------------------------------------------------------------------------------PCDEGEETP--RERRRSSLGIMLKA-EEYVLKKP-------------------------------------------RSELMFERQRERHGMRREPD-----------------------------------GYRADGFDVGVTTTLYRNLAQCAPEIKDCVDACNFITQNTKDDN-ATGAEMENWVLIGKVLDVLCFWVA-LPLFVLGTLAIFLMGHFNAVPEHPFK-----------------
>e_coelacanth
----------------------------------NLETKLIEGLFAG--YDKSTRPAENVDDIVDVMLKLTLTNLISLNEKEETLTTNVWIEIQWHDYRLTWNTT-----EFP-IFVIRVPYYVLWLPNIVLENN--IDGNFDIAYYANVLVYPDGSIYWLPPAIYRSTCSITITFFPFDWQNCSLVFRSQSYSASEIRLLLAV-----ENSTE-IEWVDIDPSDFTENGEWAIK----HKPARKVINKQFTP--DDLEYQEIQFYLIIQRKPLFYIINIIIPCVLISSLVVLVYFLPAQAGG-QKCTVSISVLLAQTVFLFLIAQKVPETSLSVPLIGKYIIFVMFVSTLIVTNCVIVLNISLRSPSTHIMP-------PKVKHIFLEVLPQYLGMH---LE-----------------------------------------------------------------------------------------------------------------------------PSEDSWDVP--RPRRRSSFGIMLKA-EEYILKKP-------------------------------------------RSELMFERQKDRHGLKLS-H-----------------------------------YNKLDGIDVGTTANLYKSLAHLAPEIKECVDACNFIAKNTKENN-DSGPEIESWVLIGKVIDKVCFWVA-ILLFSIGSVGIFMMGKLNEVPEYPFPGEIKKYTPE--------
>e_zebrafish
----------------------------------NEESQLIADKFKN--YSKNIRPARHADEKVKVQVKLTLTNLISLNEKEETLTTNVWIEIQWHDYRLAWNTS-----EYHDIEQIRVPYYTVWLPDIVLENN--IDGKFDVAYYANVLISSDGSMYWLPPAIYRSTCAIEITYFPFDWQNCTLVFRSQTYSANEIDIVLAED----ENGKP-IEWVDIDPEAFTENGEWAIK----HRPARKLTNQRYSP--DDLEYQEVYYNIIIQRKPLFYVINIILPCSLISSLVVLAYFLPAKAGG-QKLTVSISVLLAQTVFLILISQKIPETSLSVPLIGKYLIFVMSMTTLIVTNCIIVLNYSLRSPSTHNMS-------QSIKHIFLEVVPRYLGMAP-FVD-----------------------------------------------------------------------------------------------------------------------------EGDQ-GGVYEMRERRRSSFGLMQRA-EEYVLKQP-------------------------------------------RSEMMFDKQRERHGLMR---------------------------------------TIVDEIDVSSTANLYKSLAKTAPEIKECVDACNFIAESTKQQN-DTGSEMESWVLIGKMIDKVCFWAA-ISLFSIGTIAIFLMGHYNQAPEYPFAWENKKYVPE--------
>e_fugu
----------------------------------NEETELIKDLFKD--YNKNIRPVVHPEDKVEVQIKLTLTNLISLNEKEETLTTNVWIEIQWLDYRLSWNES-----KYYGIQVIRVPCKTVWLPDIVLENN--IDGKFDVAYYANVLISSNGWMYWLPPAIYRSTCSIEITYFPFDYQNCTLAFRSQTYSANEVDLILALT----EENGT-IEWVDIDPEAFTENGEWAIV----HRPARKMVNMRYSP--DDLEYQEILFNLVIQRKPLFYIINLILPCSLISSLVVLAYFLPAQAGG-QKLTVSISVLLAQTVFLFLIAQKVPETSLSVPLIGKYLIFVMCVTTLIATNQIVVLNFSLRSPNTHTMS-------QTIKHVFLEMVPRFLCMPP-LVD-----------------------------------------------------------------------------------------------------------------------------ESEATTEVNGIRERRRSSFGLMQRA-EEYVLKQP-------------------------------------------RSEMMFDKQRERH---------------------------------------------VDNIDVTSTANLYKSLAQAAPEIKQCVDACNFIADSKRQQN-TIGSEIESWVLIGKMIDKVCFWAA-ILLFIIGTVAIFLMGHFNRAPDFPFPGQNKKYVPSSTETF---
>e_medaka
----------------------------------NEESQLIGDLFRN--YNKNIRPVEHPEDKVQVMIKLTLTNLISLNEKEETLTTNVWIEIQWTDYRLVWNTS-----QYYGIKTIRVPYNTVWLPDIVLENN--IDGKFDVAYYANVLISNEGWMYWLPPAIYRSTCAIEITYFPFDYQNCTLAFRSQTYSAKEVDLVLATG----DEDVT-IEWVDIDPEAFTENGEWAIV----HRPARKVINTRYSP--DDLEYQEIIFNLVIQRKPLFYIINVILPCSLISSLVVLAYFLPAQAGG-QKLTVSISVLLAQTVFLFLIAQKTPETSLAVPLIGKYLIFVMCVTTLIATNQIVVLNFSLRSPSTHTMS-------YSIKHLCLEMVPRFLGMSP-LVD-----------------------------------------------------------------------------------------------------------------------------DSEVTAEVNGIRERRRSSFGLMQRA-EEYVLKQP-------------------------------------------RSEMMFDKQRERHGLTR---------------------------------------SIVDNIDVSSTANLYKSLAQAAPEIKQCVDACNFIAESTKQQN-DIGSEIESWVLIGKMIDKVCFWAA-MLLFIVGTVGIFLTGHVNKAPEFPFPGEDKKYVPR--------
>g_human
----------------------------------NQEERLLADLMQN--YDPNLRPAERDSDVVNVSLKLTLTNLISLNEREEALTTNVWIEMQWCDYRLRWDPR-----DYEGLWVLRVPSTMVWRPDIVLENN--VDGVFEVALYCNVLVSPDGCIYWLPPAIFRSACSISVTYFPFDWQNCSLIFQSQTYSTNEIDLQLSQE----DGQTI--EWIFIDPEAFTENGEWAIQ----HRPAKMLLDPAAPA--QEAGHQKVVFYLLIQRKPLFYVINIIAPCVLISSVAILIHFLPAKAGG-QKCTVAINVLLAQTVFLFLVAKKVPETSQAVPLISKYLTFLLVVTILIVVNAVVVLNVSLRSPHTHSMA-------RGVRKVFLRLLPQLLRMHVRPLA-------------------------------------------------------------------------------------------------------------------------------PAAVQDTQSRLQNGSS-GWSITTGEEVALCLP-------------------------------------------RSELLFQQ-WQRQGLVAAAL-----------------------------------EKLEKGPELGLSQ-FCGSLKQAAPAIQACVEACNLIACARHQQS-HFDNGNEEWFLVGRVLDRVCFLAM-LSLFICGTAGIFLMAHYNRVPALPFPGDPRPYLPSPD------
>g_chimp
----------------------------------NQEERLLADLMQN--YDPNLRPAERDSDVVNVSLKLTLTNLISLNEREEALTTNVWIEMQWCDYRLRWDPR-----DYEGLWVLRVPSTMVWRPDIVLENN--VDGVFEVALYCNVLVSPDGCIYWLPPAIFRSACSISVTYFPFDWQNCSLIFQSQTYSTNEIDLQLSQE----DGQTI--EWIFIDPEAFTENGEWAIQ----HRPAKMLLDPAAPA--QEAGHQKVVFYLLIQRKPLFYVINIIAPCVLISSVAILIYFLPAKAGG-QKCTVAINVLLAQTVFLFLVAKKVPETSQAVPLISKYLTFLLVVTILIVVNAVVVLNVSLRSPHTHSMA-------RGVRKVFLRLLPQLLRMHVRPLA-------------------------------------------------------------------------------------------------------------------------------PATVQDTQSRLQNGSS-GWSITTGEEVALCLP-------------------------------------------RSELLFQQ-WQRQGLVAAAL-----------------------------------EKLEKGPELGPSQ-FCGSLKQAAPAIQACVEACNLIACARHQQS-HFDNGNEEWFLVGRVLDRVCFLAM-LSLFVCGTAGIFLMAHYNRVPALPFPGDPRPYLPSPD------
>g_rat
----------------------------------NQEERLLADLMRN--YDPHLRPAERDSDVVNVSLKLTLTNLISLNEREEALTTNVWIEMQWCDYRLRWDPK-----DYEGLWILRVPSTMVWQPDIVLGNN--VDGVFEVALYCNVLVSPDGCIYWLPPAIFRSSCSISVTYFPFDWQNCSLVFQSQTYSTSEINLQLSQE----DGQAI--EWIFIDPEAFTENGEWAIR----HRPAKMLLDPVTPA--EEAGHQKVVFYLLIQRKPLFYVINIIVPCVLISSVAILIYFLPAKAGG-QKCTVATNVLLAQTVFLFLVAKKVPETSQAVPLISKYLTFLMVVTILIVVNSVVVLNVSLRSPHTHSMA-------RGVRKVFLRLLPQLLRMHVHPRA-------------------------------------------------------------------------------------------------------------------------------PAAVQDARLRLQNGSSSGWPIMTREEGDLCLP-------------------------------------------RSELLFRQ-RQRNGLVQAVL-----------------------------------EKLENGPEMRQSQEFCGSLKQASPAIQACVDACNLMARARHQQS-HFDSGNEEWLLVGRVLDRVCFLAM-LSLFICGTAGIFLMAHYNQVPDLPFPGDPRPYLPLPD------
>g_mouse
----------------------------------NQEERLLADLMRN--YDPHLRPAERDSDVVNVSLKLTLTNLISLNEREEALTTNVWIEMQWCDYRLRWDPK-----DYEGLWILRVPSTMVWRPDIVLENN--VDGVFEVALYCNVLVSPDGCIYWLPPAIFRSSCSISVTYFPFDWQNCSLVFQSQTYSTSEINLQLSQE----DGQAI--EWIFIDPEAFTENGEWAIR----HRPAKMLLDSVAPA--EEAGHQKVVFYLLIQRKPLFYVINIIAPCVLISSVAILIYFLPAKAGG-QKCTVATNVLLAQTVFLFLVAKKVPETSQAVPLISKYLTFLMVVTILIVVNSVVVLNVSLRSPHTHSMA-------RGVRKVFLRLLPQLLRMHVRPLA-------------------------------------------------------------------------------------------------------------------------------PAAVQDARFRLQNGSSSGWPIMAREEGDLCLP-------------------------------------------RSELLFRQ-RQRNGLVQAVL-----------------------------------EKLENGPEVRQSQEFCGSLKQASPAIQACVDACNLMARARRQQS-HFDSGNEEWLLVGRVLDRVCFLAM-LSLFICGTAGIFLMAHYNQVPDLPFPGDPRPYLPLPD------
>g_megabat
----------------------------------NQEERLLADLMHS--YNPHLRPAERDADVVNVSLKLTLTNLISLNEREEALTTNVWIEMQWCDYRLRWDPQ-----DYEGLWVLRVPSTMVWRPDVVLENN--VDGVFEVALYCNVLVSPDGCVYWLPPAIFRSSCPVSVTYFPFDWQNCSLIFQSQTYSTNEINLQLSQE----DGQTI--EWIFIDPEAFTENGEWAIR----HRPAKMFLDAAAPA--EEAGHQKVVFYLLIQRKPLFYVINIIAPCVLISSVAILIYFLPAKAGG-QKCTVAINVLLAQTVFLFLVAKKVPETSQAVPLISKYLTFLLVVTILIVVNAVVVLNVSLRSPHTHSMA-------RGVRKQAVWLQ?QLLRMHVRPLA-------------------------------------------------------------------------------------------------------------------------------TAAVQDVQPRLQNGSSSGWSTSGGEEAALCLP-------------------------------------------RSELLFRQ-RRHNGLVRAAL-----------------------------------EKLEKGPEPGQSQVLCGSLKQAAPAIQACVEACNFIARAQHQRN-HFDSGNEEWFLVGRVLDRVCFLAM-LSLFVCGTAGIFLVAHYNRVPALPFPGDPHPYLPSPD------
>g_microbat
----------------------------------NQEERLLADLMHS--YNPHLRPAERDADVVNVSLKLTLTNLISLNEREEALTTNVWIEMQWCDYRLRWDPQ-----DYEGLWVLRVPSTMVWRPDVVLENN--VDGVFEVALYCNVLVSPDGCVYWLPPAIFRSSCPVSVTYFPFDWQNCSLIFQSQTYSTNEINLQLSQE----DGQTI--EWIFIDPEAFTENGEWAIR----HRPAKMFLDAAAPA--EEAGHQKVVFYLLIQRKPLFYVINIIAPCVLISSVAILIYFLPAKAGG-QKCTVAINVLLAQTVFLFLVAKKVPETSQAVPLISKYLTFLLVVTILIVVNAVVVLNVSLRSPHTHSMA-------RGVRKQAVWLQ?QLLRMHVRPLA-------------------------------------------------------------------------------------------------------------------------------TAAVQDVQPRLQNGSSSGWSTSGGEEAALCLP-------------------------------------------RSELLFRQ-RRHNGLVRAAL-----------------------------------EKLEKGPEPGQSQVLCGSLKQAAPAIQACVEACNFIARAQHQRN-HFDSGNEEWFLVGRVLDRVCFLAM-LSLFVCGTAGIFLVAHYNRVPALPFPGDPHPYLPSPD------
>g_cat
----------------------------------NQEERLLADLMHN--YDPHLRPAERDSDVVNVSLKLTLTNLISLNEREEALTTNVWIEMQWCDYRLRWDPQ-----DYEGLWVLRVPSTMVWRPDVVLENN--VDGVFEVALYCNVLVSPDGCVYWLPPAIFRSSCPVSVTYFPFDWQNCSLVFQSQTYSTNEINLQLSQE----DGQTI--EWIFIDPEAFTENGEWAIR----HRPAKMLLDVEAPA--EEAGHQKVVFYLLIQRKPLFYIINIIAPCVLISSVAILIYFLPAKAGG-QKCTVAINVLLAQTVFLFLVAKKVPETSQAVPLISKYLTFLLVVTILIVVNAVVVLNVSLRSPHTHSMA-------RRVRKVFLQLLPQLLRMHVRPLV-------------------------------------------------------------------------------------------------------------------------------PVAVQDTGRRLQNGSSPGWSITAGEEVALCLP-------------------------------------------RSELLFRQ-RQRNGLVRAAL-----------------------------------EKLEKGPEPGQSRELCGSLKQAAPAIQACVEACNLIALAHHQQS-HFDSGSEEWFLVGRVLDRVCFLAM-LSLFVCGTAGIFLMAHYNQVPPLPFPGDPRSYLPSPD------
>g_cow
----------------------------------NQEERLLGDLMQG--YNPHLRPAEHDSDVVNVSLKLTLTNLISLNEREEALTTNVWIEMQWCDYRLRWDPR-----DYGGLWVLRVPSTMVWRPDIVLENN--VDGVFEVALYCNVLVSPDGCVYWLPPAIFRSSCPVSVTFFPFDWQNCSLIFQSQTYSTNEINLQLSQE----DGQTI--EWIFIDPEAFTENGEWAIR----HRPAKMLLDEAAPA--EEAGHQKVVFYLLIQRKPLFYVINIIAPCVLISSVAILIYFLPAKAGG-QKCTVAINVLLAQTVFLFLVAKKVPETSQAVPLISKYLTFLLVVTILIVVNAVVVLNVSLRSPHTHSMA-------RGVRKVFLRLLPQLLRMHVRPLA-------------------------------------------------------------------------------------------------------------------------------PVAVQDAHPRLQNGSSSGWPITAGEEVALCLP-------------------------------------------RSELLFRQ-RQRNGLVRAAL-----------------------------------EKLEKGPESGQSPEWCGSLKQAAPAIQACVEACNLIARARHQQT-HFDSGNKEWFLVGRVLDRVCFLAM-LSLFVCGTAGIFLMAHYNRVPALPFPGDPRSYLPSSD------
>g_dog
----------------------------------NQEERLLADLMHN--YNPHLRPAEHDSDVVNVSLKLTLTNLISLNEREEALTTNVWIEMQWCDYRLRWDPQ-----DYEGLWVLRVPSTMVWRPDVVLENN--VDGVFEVALYCNVLVSPDGCVYWLPPAIFRSSCPVSVTYFPFDWQNCSLVFQSQTYSTNEINLQLSQE----DGQTI--EWIFIDPEAFTENGEWAIR----HRPAKMLLDVAAPA--EEAGHQKVVFYVLIQRKPLFYVINIIAPCVLISSVAILIYFLPAKAAGGQKCTVAINVLLAQTVFLFLVAKKVPETSQAVPLISKYLTFLLAVTILIVVNAVVVLNVSLRSPHTHSMA-------HGVRKVFLRLLPQLLRMHVRPPA-------------------------------------------------------------------------------------------------------------------------------PAAVRDTRRQLQNGSSLGWPITAGEDIALCLP-------------------------------------------RSELLFRQ-RQRNGLVRAAL-----------------------------------EKLEKGPEPGQSQELCGSLKQAAPAIQACVEACNLIALARHQQS-HFDSGSEEWFLVGRVLDRVCFLAM-LSLFVCGTAGIFLMAHYNQVPALPFPGDPRSYLPSPD------
>g_opossum
----------------------------------NQEEKLLNDLMRN--YNPNLRPAEVDSDIINVTLKLTLTNLISLNEREEALTTNVWIEMQWCDYRLRWDPR-----DYEDVWVLRIPSTMVWRPDIVLENN--VDGVFEVALYCNVLVSPNGCIYWLPPAIFRSSCPVTVTYFPFDWQNCSLFFHSQTYSSNQIYLQLSKE----DGKGD--EWIFMDIVAVTENGEWAIK----HRPAKKLLDPPASP--GEAGHQRVVFYLLIQRKPLFYIINIITPCVLISSVAILIYFLPAKGEGGQKCTVSTNVLLAQTVFLFLVAKKVPETSQAVPLISKYLSFLLVVTILIVVNAVIVLNVSLRSPHTHSMA-------QGVRKVFLHLLPQLLKMHMRPP----------------------------------------------------------------------------------------------------------------------------------APRRLTRRLQNGSS-GRPGLNGEGVAPWMP-------------------------------------------CTELVFQQRWERDGLVKAAL-----------------------------------EKIGNGLESGHSQEFCASLKQAAPAIQACVDACKHIAWTRRHQR-HYDNENEEWMLVGRVLDRVCFVAM-TALFFCGTFGIFLMAHHNQVPALPFPGDPRPYGP---------
>g_wallaby
----------------------------------NQEEKLLDDLMRH--YNPNVRPAELDSDVVNVSLKLTLTNLISLNEREEALTTNVWIEMQWCDYRLRWDPG-----DYEDVWVLRIPSTMVWRPDVVLENN--VDGVFEVALYCNVLVSPNGCIYWLPPAIFRSSCPVTVTYFPFDWQNCSLVFQSQTYSSNEIDLQLSKE----DGQTV--EWIFIDPEAFTENGEWAIK----HRPAKRLLDPPASP--GEAGHQRVVFYLLIQRKPLFYIINIIAPCVLISSLAILIYFLPAK-AGGQKCTVSINVLLAQTVFLFLVAKKVPETSLAVPLISKYLTFLLVVTILIVVNAVIVLNVSLRSPHTHSMA-------GGVRRVFLYLLPRLLKMHMRPLG-------------------------------------------------------------------------------------------------------------------------------HLAPRRLTRYLQNGSS-RGTEFAGEEAAPWMP-------------------------------------------CTELVFQQRWQRDGLVKAAL-----------------------------------EKIGNGLESGHSQEFCASLKQAGPAIQACVDACNHIAWTRRQQR-RFENENEEWMLVGRVLDRVCFLAM-IILFLCGTIGIFVLVHYNQVPALPFPGDPRTYLP---------
>g_chick
----------------------------------NQEEKLLQDLMTN--YNRHLRPALRGDQVIDVTLKLTLTNLISLNEREETLTTNVWIEMQWSDYRLRWDPD-----KYDDIQQLRVPSTMVWLPDIVLENN--IDGTFEITLYTNVLVYPDGSIYWLPPAIYRSSCSIHVTYFPFDWQNCTMVFQSQTYSANEINLLLTVE----EGQTI--EWIFIDPEAFTENGEWAIK----HRPARKIINSGRFTP-DDIQYQQVIFYLIIQRKPLFYIINIIVPCVLISSMAVLVYFLPAKAGG-QKCTVSINVLLAQTVFLFLIAQKVPETSQAVPLIGKYLTFLMVVTVVIVVNAVIVLNVSLRTPNTHSMS-------QRVRQVWLHLLPRYLGMHMPE-E-------------------------------------------------------------------------------------------------------------------------------APGP-PQATRRR--SSLGLMVKA-DEYMLWKA-------------------------------------------RTELLFEKQKERDGLMKTVL-----------------------------------EKIGRGLESNCAQDFCQSLEEASPEIRACVEACNHIANATREQN-DFSSENEEWILVGRVIDRVCFFIM-ASLFVCGTIGIFLMAHFNQAPALPFPGDPKTYLPP--------
>g_duck
----------------------------------NQEERLIHHLFEE--YNKDLRPVVSTDQVVDVYLALTLSNLISLKEVDETLTTNVWLEQGWTDYRLQWNKS-----EFGDIEVLRLRPEMLWLPEIVLENN--NDGLFEVAYYCNVLVYNTGYVYWLPPAIFRSACPINVDFFPFDWQNCTLKFSSLAYNAQEITMLMAVE----EGHRV--EWIIIDPEGFTENGEWAIK----HRPARKIINSGHFTP-DDTQYQQVVFYLIIQRKPLFYIINIIVPCVLISSMAVLVYFLPAKAGG-QKCTVSINVLLAQTVFLFLIAQKVPETSQAVPLIGKYLTFLMVVTVVIVVNAVIVLNVSLRTPNTHSMS-------QRVRQVWLHLLPRYLGMHMPE-----------------------------------------------------------------------------------------------------------------------------------------------SSLGLMVKA-DEYMLWKA-------------------------------------------RTELLFEKQKERDGLMKTVL-----------------------------------EKIGDAPDSGYAQDFCQSLEEAGPEIRACVDACNHIANATREQN-DFSSENEEWILVGRVIDRVCFFIM-ASLFFCGTVGIFLMAHFNGTPNPPCPSDTRQVMPGAG------
>g_flycatcher
----------------------------------NQEEKLFQDLMSN--YNRNLRPAR-GDEIIDVSLKLTLTNLISLNEREETLTTNVWIEMQWIDYRLSWDPE-----KYDNIQLLRVPSTMVWLPDVVLENN--IDGTFEITLYTNVLVSPDGSIYWLPPAIYRSVCVIHVTYFPFDWQNCTMVFQSQTYSANEINLLLTVE----DGQTV--EWIFIDPEAFTENGEWAIK----HRPARKIINSDHFTP-DDIQYQQVIFYLIIQRKPLFYIINIIVPCVLISAMAVLVYFLPAKAGG-QKCTVSINVLLAQTVFLFLIAQKVPETSQAVPLIGKYLTFLMVVTVVIVVNAVIVLNVSLRTPNTHSMS-------QRVRQVFLQLLPPYLGMAMPE-E-------------------------------------------------------------------------------------------------------------------------------TPGP-PQAIRRR--SSLGLMVKA-DEYMLWKA-------------------------------------------RTELLFEKQKERDGLMKTVL-----------------------------------EKIGRGLESGSTQDFCQSLEEAGPDIRACVEACNYIANATREQN-DFGSESEEWMMVGQVIDRVCFFIM-ASLFVCGTIGIFLVAHFNQAPALPFPGDPKQYLPE--------
>g_turkey
----------------------------------NQEEKLLQDLMTN--YNRHLRPALRGDQVIDVTLKLTLTNLISLNEREETLTTNVWIEMQWSDYRLRWDPD-----KYDDIQQLRVPSTMVWLPDIVLENN--IDGTFEITLYTNVLVYPDGSIYWLPPAIYRSSCSIHVTYFPFDWQNCTMVFQSQTYSANEINLLLTVE----EGQTI--EWIFIDPEAFTENGEWAIK----HRPARKIINSGRFTP-DDIQYQQVVFYLIIQRKPLFYIINIIVPCVLISSMAVLVYFLPAKAGG-QKCTVSINVLLAQTVFLFLIAQKVPETSQAVPLIGKYLTFLMVVTVVIVVNAVIVLNVSLRTPNTHSMS-------QRVRQVWLHLLPRYLGMHMPE-E-------------------------------------------------------------------------------------------------------------------------------APGP-PPATRRR--SSLGLMVKA-DEYMLWKA-------------------------------------------RTELLFEKQKERDGLMKTVL-----------------------------------EKIGRGLDNNCAQDFCQSLEEASPEIRACVEACNHIANATREQN-DFSSENEEWILVGRVIDRVCFFIM-ASLFVCGTIGIFLMAHFNQAPALPFPGDPKTYLP---------
>g_zebra_finch
----------------------------------NQEEKLFQDLMSN--YNRQLRPAR-GDEIIDVSLKLTLTNLISLNEREETLTTNVWIEMQWSDYRLSWDPE-----KYDNIQLLRVPSTMVWLPDIVLENN--IDGTFEITLYTNVLVSPDGSIYWLPPAIYRSVCVIHVTYFPFDWQNCTMVFQSQTYSANEINLLLTVE----DGQTV--EWISIDPEAFTENGEWAIK----HRPARKIINSEHFTP-DDIQYQQVIFYLIIQRKPLFYVINIIVPCVLISAMAVLVYFLPAKAGG-QKCTVSINVLLAQTVFLFLIAQKVPETSQAVPLIGKYLTFLMVVTVVIVVNAVIVLNVSLRTPNTHSMS-------QRVRQVFLNLLPRYLGMAVPE-E-------------------------------------------------------------------------------------------------------------------------------TPGP-PQAIRRR--SSLGLMVKA-DEYMLWKA-------------------------------------------RTELLFEKQKERDGLMKTVL-----------------------------------EKIERGLESGSTQDFCQSLEEAGPEIRACVDACNYIANATREQN-DFSSESEEWMMVGQVIDRVCFFIM-ASLFVCGTVGIFLVAHFNQAPALPFSGDPKQYLPQ--------
>g_anole_lizard
----------------------------------NQEEKLINDLMAD--YNRNFRPARDKGDIIDVSLKLTLTNLITLNERDEALTTNVWVELKWNDYRLQWDPN-----DYDNIKCLRIPSTMVWLPDIVLENN--IDGVFDVALYANVLVSPSGSITWLPPAIYRSVCSIIVTYFPFDWQNCSLVFQSQTYNAHEINLLLTVE----EEQTI--EWIFIDPEDFTENGEWAIK----HRPAKKIVNAGSFTP-DDIEYQQIVFFLIIQRKPLFYIINIIIPCVLISSVAVVVYFLPAKAGG-QKCTVSINVLLAQTVFLFLIAKKVPETSQDVPLIGKYLTFLLVVTITIVVNAVIVLNVSLRTPNTHSMS-------KRVRQVFLHLVPNFLGMHTRRPN-------------------------------------------------------------------------------------------------------------------------------NMAMGPQLLRRR--SSLGLMAKA-DEYMLWKA-------------------------------------------RSELLFERQKGRDGLMKLLL-----------------------------------AKIGEGLENGCPQDFCSNLRNAAPEIQACVDACNHITKTLKEKS-EFDSENEEWILVGRVIDRVCFLIM-ASIFVFGTIGVFLMARFNQAPEAPFPGDPKRYLP---------
>g_american_alligator
----------------------------------NQEEQLLNDLMAN--YNRNLRPARREEDIIDISLKLTLTNLISLKEREEMLTTNIWIEMQWCDYRLQWDKE-----KYN-ISLLRVPSTMVWLPDIGLENN--IDGMFEITLYTNVLLEPNGRIQWLPPAIYRSSCSIFVTYFPFDWQNCSLVFQSQTYSAKEINLLLTVE----GGKTL--EWITIEAEAFTENGEWVIK----HRPAKKLVNAGHFTP-DDVGYQQVVFYLIIQRKPLFYIINIIVPCVLISFVAVLVYFLPAKAGG-QKCTVSINVLLAQTVFLFLIAQKVPETSQAVPLIGKYLTFLMVVTVIIVANAVIVLNVSLRTPNTHSMS-------AKVRQLFLRQLPRLLRMHMRR-D-------------------------------------------------------------------------------------------------------------------------------EAGDAPPVTRRR--SSLGLIVKA-DEYVLWKA-------------------------------------------RT-------------MKAVL-----------------------------------EKIGRGLESGCTQDLCSSLVQASPEIRACVDACNHIAKTIQEQN-EFDSENEEWILVGRVIDRVCFLVM-ASLFACSTIGIFLMAHFNQAPAQPFPGDPKKYLPE--------
>g_painted_turtle
----------------------------------NQEEKLLDALMTN--YNRNLRPAQGEGDIINVTLKLTLTNLISLNEREETLTTNIWIEMKWCDYRLQWDPD-----EYNNIQLLRVPSTEVWLPDIVLENN--IDGVFEITLYCNTLLESNGCLLWMPPAIYRTSCAIFVTYFPFDWQNCSMVFQSQTYSANEINLLLTEE----DGQTI--EWIVIDPEAFTENGEWAIK----HRPAKKIVNAERFTP-DDLGYQQVVFYLIIQRKPLFYVINIIVPCVLISSVAVVVYFLPAKAGG-QKCTVSINVLLAQTVFLFLIAQKVPETSDAMPLIGKYLTFLLVVTVVIVANAVIVLNVSLRTPNTHAMS-------QKVRQICLRRLPHFLGMHMRR-S-------------------------------------------------------------------------------------------------------------------------------DMAPGPLLARRR--SSLGLMVKA-DEYMLWKA-------------------------------------------RTELIFEKQKERAGLMKAVL-----------------------------------EKIGRGLENGCTQDLCHSLVQAGPEIRACVDACNHIAKTLREQN-DFDNENEEWILVGRVIDRVCFLVM-ASLFILGTVSIFLMAHFNQAPAAPFPGDPKRYLP---------
>g_tibetan_frog
----------------------------------NDEERLLNYLMNN--YNRNLRPAEKDGDIISVSIKLTLTNLISLNEKKEALTTNVWVEMQWKDYRLSWDPK-----EYSGIQTTRIPSTMVWLPDVGLENN--VDGTFNIALYANTLVSSDGSVYWLPPAIYESSCPVVVTYFPFDWQNCSMVFQSQTYSANEIELLLTVE----EGVTI--EWITIDPEAFTENGEWAIK----HMPAKKIID-HRLTP-DDINYQSIVFYLIIQRKPLFYIINIIVPCVLISFVSVLVYFLPAKAGG-QKCTVSINILLAQTVFLFLIAKKIPETSTAVPLIVKYLTFLIVVTITIVVNAVIVLNVSLRTPNTHRMS-------SSMRELFLRKLPRLLRMHVRQSD-------------------------------------------------------------------------------------------------------------------------------IAPPPAPLTRRC--SSLGLMIKA-DEYMLKKP-------------------------------------------RTELMFERQKERDGLMKIVL-----------------------------------EKIGKGMANGTMQDLIHSLSHVAPEIRATVEACNHIATTTREKN-DFKSENEEWILIGRVIDRVCFLIM-FFLFILVSIGIFLAGHYNQAPAQPFPGDPKLYLPSPDVST---
>g_xenopus
----------------------------------NEEEGLLNDLMKN--YNKNLRPAEKDGDIVSVSIKLTLTNLISLNEREEALTTNVWVEVQWRDYRLSWDPN-----EYYGISMMRIPSTSVWLPDVGLENN--VDGTFDIALYANTLVSSDGSMYWLPPAIYRSSCPVVVTYFPFDWQNCSMVFQSQTYSANEIELLLTVD----E-QTI--EWIEIDPEAFTENGEWAIK----HMPAKKIIN-HRLTP-DDLNYQQIVFYLIIQRKPLFYIINIIVPCVLISFVSILVYFLPAKAGG-QKCTVSINILLAQTVFLFLIAQKIPETSTAVPLIVKYLTFLMVVTITIVANAVIVLNISLRTPNTHSMS-------STVRELCLRTVPRLLRMHLRPSD-------------------------------------------------------------------------------------------------------------------------------AAPPLAPLMRRS--SSVGLMIKA-DEYMLRKP-------------------------------------------RSQLMFEKQKERDGLMKVVL-----------------------------------DKIGRGMENNTSDDLVHSLKHAAPEIRACVEACCHIASATREKN-EFKSENEEWILIGRVIDRVCFLVM-CFLFFLGTIGTFLAGHFNQAPALPFPGDPKLYQPST-------
>g_coelacanth
----------------------------------NQEELLLNKLMRD--YNSNLRPAENEGDIINVTLKLTLTNLISLNEIEEALTTNVWIEMTWRDYRLQWNPH-----EHHNITCLRVPSKMVWLPDIVLENN--IDGNFEITLYINVLVSPNGNIYWLPPAIYRSSCSIIVNYFPFDWQNCSLVFRSQTYSANEIDLQLTVE----ENQTI--EWIVIDPEDFTENGEWAIK----HKPAKRLVN-DRFTK-DDLEYQEVIFYLIIQRKPLFYVINIITPCVLISSIGLLVYFLPAKAGG-QKCTLSINVLLAQTVYLFLIAKKVPETSQAVPLIVKYLTFLMCMEIIIVMNCVIVLNVSLRTPNTHTMS-------HKVRELFLKWLPRYLGMHLNP-S-------------------------------------------------------------------------------------------------------------------------------EEVWCAPVPRRK--SSLRLIFKA-DEYMLRKA-------------------------------------------RSELMFERQKERDGLMKAVL-----------------------------------QKIGSRLENGTIHDICYSLSHTAPQIRKCVEACNYIVKSTQEQN-EFDSENEEWILVGKVIDRVCFWII-FCVFICGTVGVFLMAHFNQAPSDPFPGDPKKYLP---------
>g_fugu
----------------------------------NLEGELFKDLMKG--YNKNVRPTEKSGDITQVDIKLTLTNLISLNEKEEALTTSVWIELQWCDYRLRWDQPPRSTLYGNITKPLRIPSKILWLPDIILENN--VDGQFEVALYCNALVSPDGCVYWLPPAIYRSACPITVNYFPFDWQNCTMVFRSQTYSANEIDMVLKVE----DNHTL--EWVDIDPEAFTENGEWAIK----HRPAKKVIN-SQYTK-DDREYQEVIFFLIIQRKPLFYIINIIAPCVLFSSLCLLVYYLPAKAGG-QKCTMSVATLLGQTVFLFLIAKKVPETSKAVPLIAKYLMFVMSVTTMVVMNCVIVLNVSLRTPSTHIMT-------DAVRKVLLNILPRLLKMQMRPWTPNNDSTPEIRNR---------------------------------------------------------------------------------------------------------------EPLATDGNGIFLVPCRRRSSMTLITKA-EEYAMKTA-------------------------------------------RSELMFSRLKERNGLMKSVL-----------------------------------EKLHDGLDGGTPEQLGISLAKASPEVKKCVASCKHIAETARQQS-NFQNENEEWFLVARVIDRACFIVM-ASVFFIGTIGVFLMGHFNQPPSAPFPRDAKTYLPPINVLG---
>g_zebrafish
----------------------------------NLEGSLHRDLMVG--YNKNIRPVESHEDIIDVKIKMTLTNLISLNEKEETLTTCVWIEMQWRDYRLRWANRTGFEVYENITR-MRLPSKTIWLPDIGLENN--VDGRFEVALYANTLIDPDGSVYWLPPAIYRSSCAIKVNYFPFDWQNCSMVFRSQTYNSNEITLMLSDE----DNVTM--EWIEIDPEAFTENGEWMIK----HRPAKKVIN-KRYRP-DELEHQEIIFFLIIQRKPLFYVINIIVPCVLFSSLGLLVYFLPAKAGG-QKCTMTICILLGQTVFLFLIAKKVPETSQAVPLIGKYLMFVMSVTTITVMNCVVVLNVSLRTPNTHPMS-------NTIRKVLLNILPRVLRMTMQRWTPEQE-----EGD---------------------------------------------------------------------------------------------------------------FKMFALGNGTPLR-RRRRSSLGLIAKA-DEYMFRTA-------------------------------------------RSELMFSRLKERKGLLKNTL-----------------------------------EKIQNGLGGNTAQDLECSLAAASPEVQQCVSSCKHIAESTKHQN-DFQSKNEEWFLVARVIDRMCFFVM-ALLFILGTIGIFLTGHFNQAPSQPFPGDPKKYLPEISAGDIPG
>5HT3B_cow
ILAGVMAPLWPFVLAAASG----ILAIGMPHSRSPALHHLTKQLLQ--TYRKEVRPVHNWTQATTVYLDVSVHAVLDVDTQNQKLKTSIWYREVWDDEFLSWNSS-----MFDEIREISLPLSAIWAPDIIINEY---VDIERSPDLPYVYVNSSGTIKHSKPIQVVSACNLETYAFPFDVQNCSLTFSSILHTVEDVDLAFLRS----------TEDITHDQKAFLNDSEWELLS---VSSTYSILQNSAGD------FAQIQFNVVIRRHPLVYVVSLLIPSIFLMLVDLGSFYLPPTCQA--RILFKTSVLVGYTVFRVNMSDEVPRSAGSTPLIGVFFTVCMAFLVLSLSKSILLVKFLYDERCSQQ------------EQTLLCLRGDMDTNQRQMDPGAQL-----------------------------------------------------------------------------------------------------------------------------------------AGVTESPVCQEDQA---------------------------------------------------------------------------------------------------------------------------PSGTLKEVWSQLRSISSYFQTQD-QVDRQELGWLALLERFDRLLFQSYLIVLGLYAVTLCSLWVSWSG------------------------
>5HT3B_dog
TLAGAMAPLWPFILVAASE----ILAIDTPHSRNSALYRLTKQLLQ--KHHKKVRPVHDWTVATTVHLDVLVHAVLDVDAQNQKLKTSIWYQEVWDDEFLSWNPS-----MFDEIREISLPLSDIWAPDIIINEL---VDVEGSPDLPYVYVNSSGTIKNSKPMQVVTTCSLETYAFPFDIQNCSLTFSSILHTVEDVNLAFLRS----------REDIKQDKKEFLNDSEWELLS---VSSTYNILQSSAGD------FAQIQFNVVIRRRPLVYIVSLLIPSIFLMLVDLGSFYLPPTCRA--RIMFKTSVLVGYTVFRVNMSDEMPRSAVSTPLIGVFFTVCMAFLVISLFKSILLVKLLYDERNSGQ------------ERPLFCLQGDTDVDGPRVDPRAQL-----------------------------------------------------------------------------------------------------------------------------------------AGVPE-PICREHLA---------------------------------------------------------------------------------------------------------------------------PTGTLEEVWFQLKSISTYFQTWD-QSDQQEVKWLALLERFDRLLFQAYTIILGLYAITLCSLWALWGS------------------------
>5HT3B_fugu
--------------------------------------------------DCGVRPVHDWTSVTTVYIDLILLSVLDVDGKTQSITTSIWYRQVWTDEFLVWDPE-----EFDGLNEISLSSDAIWIPDVIVTEF---VDGGKSPPIPYIYVNSSGSVKNYRPMQVVLACSLEMYAFPFDKQNCSLTFRSWLHSVKEIDLALLRS----------AEDIANDKREFMNDGEWELQS---IPSHYWHIHQDATD------YAQIQFNVLIRRRPLLYVVGLLIPSIFLMLVDVTSFYLPLNSRT--RIVFKVSILLGYTVFRVNITEELPSTAVRTPLIGVFFAVCMALLMLSLIKSILVVKLLHHNDKDVK---------------QMSLTLD--------------------------------------------------------------------------------------------------------------------------------------------------------SEDLVSLNEDQKV---------------------------------------------------------------------------------------------------------------------------PSG-LDWLLQELASLRLALHQED-TENSAQADWLELCLKLDRVLFWVYLLVLVLYAGTLMLLWTSWSFA-----------------------
>5HT3B_human
------------------------------NTTRPALLRLSDYLLT--NYRKGVRPVRDWRKPTTVSIDVIVYAILNVDEKNQVLTTYIWYRQYWTDEFLQWNPE-----DFDNITKLSIPTDSIWVPDILINEF---VDVGKSPNIPYVYIRHQGEVQNYKPLQVVTACSLDIYNFPFDVQNCSLTFTSWLHTIQDINISLWRL----------PEKVKSDRSVFMNQGEWELLG---VLPYFREFSMESSNY-----YAEMKFYVVIRRRPLFYVVSLLLPSIFLMVMDIVGFYLPPNSGE--RVSFKITLLLGYSVFLIIVSDTLPATAIGTPLIGVYFVVCMALLVISLAETIFIVRLVHKQDLQQPVPAWLRHLVLERIAWLLCLREQSTSQRPPATSQATKTDDCSAMGNHCSHM-------------------------------------------------------------------------------------------------------------------GGPQDFEKSPRDRCSPPPPPRE---------------------------------------------------------------------------------------------------------------------------ASLAVCGLLQELSSIRQFLEKRD-EIREVARDWLRVGSVLDKLLFHIYLLAVLAYSITLVMLWSIWQYA-----------------------
>5HT3B_medaka
PRPHPCMEVWECCVCAAGKIGAHLADCLPVKPKRSSLNQLTRTLLR--NYDSGVRPVHNWTSTTTIYIDLILQSVLEVDGKTQSITTSIWCRQMWRDEFLVWDPE-----EFDGINEISLSSDALWVPDVIVSEF---VKEGKSPPIPYVYVNSSGSVKNYRPIQAVLACSLEMYAFPFDKQNCSLTFRSWLHSVNEIDLALWRS----------ADAIANDKREFMNDGEWELLS---IPSQYRQISQDNTD------YSQIQFNLLIRRRPLLYVVGLLIPSIFLMLVDVVSFYLPLDSGT--RIAFKISILLGYTVFRVNLTDDLPASAVKTPLIGVFFVACKAMLMLSLTKSILVVKLLHHSEKEVK---------------QMSLSAYFDVDYS-------------------------------------------------------------------------------------------------------------------------------------------------LEEDLLSLNEIQEV---------------------------------------------------------------------------------------------------------------------------PSG-LERLLQELVSLRLGFAQED-SESLAQSEWLSLCLRLDCLLFRFYLFVLALYTSTLLLLWASWSFA-----------------------
>5HT3B_mouse
-----MILLWSCLLVAVVG----ILGTATPQPGNSSLHRLTRQLLQ--QYHKEVRPVYNWAEATTVYLDLCVHAVLDVDVQNQKLKTSVWYREVWNDEFLSWNSS-----LFDEIQEISLPLSALWAPDIIINEF---VDVERSPDLPYVYVNSSGTIRNHKPIQVVSACSLQTYAFPFDIQNCSLTFNSILHTVEDIDLGFLRN----------REDIENDKRAFMNDSEWQLLS---VSSTYHIRQSSAGD------FAQIRFNVVIRRCPLAYVVSLLIPSIFLMLVDLGSFYLPPNCRA--RIVFKTNVLVGYTVFRVNMSDEVPRSAGCTPLIGVFFTVCMALLVLSLSKSILLIKFLYEERHSGQ------------ERPLMCLQGDSDAEESRLYLGAPR-----------------------------------------------------------------------------------------------------------------------------------------ADVTESPVHQEHRV---------------------------------------------------------------------------------------------------------------------------PSDTLKDFWFQFRSINNSLRTRD-QIHQKEVEWLAILYRFDQLLFRIYLAVLGLYTVTLCSLWALWSRM-----------------------
>5HT3B_rat
-----MILLWSCLLVAVVG----ILGTATPQPGNSSLHRLTRQLLQ--QYHKEVRPVYNWAEATTVYLDLCVHAVLDVDVQNQKLKTSMWYREVWNDEFLSWNSS-----LFDDIQEISLPLSAIWAPDIIINEF---VDVERSPDLPYVYVNSSGTIRNHKPIQVVSACSLQTYAFPFDIQNCSLTFNSILHTVEDIDLGFLRN----------QEDIENDKRSFLNDSEWQLLS---VTSTYHIRQSSAGD------FAQIRFNVVIRRCPLAYVVSLLIPSIFLMLVDLGSFYLPPNCRA--RIVFKTNVLVGYTVFRVNMSDEVPRSAGCTSLIGVFFTVCMALLVLSLSKSILLIKFLYEERHSEQ------------ERPLMCLRGDSDADESRLYLRAPC-----------------------------------------------------------------------------------------------------------------------------------------AEDTESPVHQEHQV---------------------------------------------------------------------------------------------------------------------------PSDTLKDFWFQLQSINNSLRTRD-QVYQKEVEWLAILCHFDQLLFRIYLAVLGLYTVTLCSLWALWSRM-----------------------
>5HT3B_xenopus
HACTQFPPLPPCMRITIS-----LPGSSAFHMKNSSVHDLTNYLLT--DYSKGVRPVKNWTQATTIYIDLFIHAVLDVDGQNQKLTSSIWYRQMWRDEFLTWNSS-----QFDGIEEISLPLSVIWVPDIVINEF---VEDGKSPDLPYVYVSSSGTIRNYKPMQVVSACNLETYAFPFDVQNCSLTFSSCLHTVNDLNISIWRS----------SEEISKDKSIFLNDGEWELLS---VPSSFEILHTQGGN------FAQVHFNLVIRRRPMLYVVNILLPSILLMVVDLMSFYLPPNSRT--RIMFKTSILVGYTVFRVNMADELPATTLMVPLIGVFFIVCMVLMVLSLGKSIFVIKFLHMDKEDTRG--------PLVSQCLLLTKNNHRDDTEEKSLSSTT-----------------------------------------------------------------------------------------------------------------------------------------EIEDNSTTSELHLS---------------------------------------------------------------------------------------------------------------------------DNSCLQRIWMEVALIRSNMLKME-SEEIWHTHWLTLCYKLDSLLFKAYMLVFTAYAVTLSLLWWAWSS------------------------
>5HT3B_zebrafish
--MLSAIYMWSFIP---------LAELVPEKPKRSALNQLTRLLLR--KYNCGVRPVQNWTKPTTIYIDLIIQAVLDVDGQTQKVTTSIWYRQIWNDEFLVWDPD-----EFDGITEISLSSDAIWVPDLIISEF---VDVGKSPVIPYVYVNCSGKVKNYKPIQVVSACHLEIYAFPFDKQNCTLTFRSWLHSVSEVDLALWRP----------AEEIANDTREFMNDGEWELLG---VPSRYWTLNLEDRD------YAQIQFNVLIRRRPLLYVVGLLIPSIFLMVVDVISFYLPPNSGT--RITFKTSILLGYTVIRVNLMDEIPATAIKTPLIGVFFAICMALLLLSLAMSIFVVKLLHYSEK------------------EFDLSPE---------------------------------------------------------------------------------------------------------------------------------------------------------PDLFSLTEVSSS---------------------------------------------------------------------------------------------------------------------------ESP-LEKILQEVMSLRLYLQEED-TEATSQSYWVQLCLKVDKLLFCIYLLLVFIYVMTLLLLWHSWSSA-----------------------
