# Supplementary material for: Distinct Evolutionary Trajectories of Neuronal and Hair Cell Nicotinic Acetylcholine Receptors
Source: Mol Biol Evol. 2019 Dec 10;37(4):1070–89. doi: 10.1093/molbev/msz290 (PMC7086180; doi:10.1093/molbev/msz290)
Supplement: msz290-Supplementary_Data [file msz290-supplementary_data.zip › msz290-Suppl_Data/SuppFile2_seqID.xlsx]

## Sheet: alpha1
Seq->	a1_human	a1_chimp	a1_mouse	a1_rat	a1_cow	a1_microbat	a1_megabat	a1_dog	a1_cat	a1_opossum	a1_wallaby	a1_chick	a1_zebrafinch	a1_flycatcher	a1_turkey	a1_duch	a1_anole_lizard	a1_american_alligator	a1_chinese_softshell_turtle	a1_painted_turtle
a1_human	1	0.995	0.954	0.95	0.972	0.961	0.972	0.966	0.97	0.92	0.826	0.864	0.862	0.864	0.864	0.875	0.848	0.869	0.866	0.866
a1_chimp	---	1	0.952	0.948	0.97	0.959	0.97	0.963	0.968	0.918	0.823	0.864	0.862	0.864	0.864	0.875	0.846	0.869	0.866	0.866
a1_mouse	---	---	1	0.988	0.959	0.945	0.957	0.954	0.959	0.918	0.821	0.851	0.855	0.857	0.851	0.869	0.839	0.866	0.862	0.864
a1_rat	---	---	---	1	0.95	0.936	0.952	0.948	0.948	0.909	0.812	0.846	0.848	0.851	0.846	0.862	0.837	0.862	0.857	0.86
a1_cow	---	---	---	---	1	0.977	0.981	0.981	0.981	0.934	0.835	0.869	0.871	0.873	0.873	0.884	0.851	0.871	0.869	0.871
a1_microbat	---	---	---	---	---	1	0.968	0.972	0.97	0.93	0.826	0.864	0.869	0.871	0.866	0.88	0.848	0.871	0.869	0.866
a1_megabat	---	---	---	---	---	---	1	0.977	0.981	0.932	0.832	0.855	0.866	0.869	0.86	0.873	0.844	0.866	0.864	0.864
a1_dog	---	---	---	---	---	---	---	1	0.984	0.934	0.83	0.857	0.862	0.862	0.862	0.878	0.848	0.866	0.864	0.864
a1_cat	---	---	---	---	---	---	---	---	1	0.936	0.832	0.857	0.862	0.864	0.862	0.88	0.846	0.869	0.866	0.866
a1_opossum	---	---	---	---	---	---	---	---	---	1	0.862	0.857	0.864	0.866	0.86	0.878	0.853	0.88	0.893	0.891
a1_wallaby	---	---	---	---	---	---	---	---	---	---	1	0.747	0.753	0.756	0.749	0.767	0.756	0.778	0.787	0.785
a1_chick	---	---	---	---	---	---	---	---	---	---	---	1	0.936	0.945	0.99	0.961	0.871	0.884	0.898	0.9
a1_zebrafinch	---	---	---	---	---	---	---	---	---	---	---	---	1	0.986	0.941	0.954	0.864	0.902	0.905	0.907
a1_flycatcher	---	---	---	---	---	---	---	---	---	---	---	---	---	1	0.95	0.959	0.866	0.9	0.911	0.914
a1_turkey	---	---	---	---	---	---	---	---	---	---	---	---	---	---	1	0.966	0.873	0.887	0.9	0.902
a1_duch	---	---	---	---	---	---	---	---	---	---	---	---	---	---	---	1	0.878	0.916	0.93	0.932
a1_anole_lizard	---	---	---	---	---	---	---	---	---	---	---	---	---	---	---	---	1	0.86	0.864	0.864
a1_american_alligator	---	---	---	---	---	---	---	---	---	---	---	---	---	---	---	---	---	1	0.914	0.909
a1_chinese_softshell_turtle	---	---	---	---	---	---	---	---	---	---	---	---	---	---	---	---	---	---	1	0.984
a1_painted_turtle	---	---	---	---	---	---	---	---	---	---	---	---	---	---	---	---	---	---	---	1

## Sheet: alpha2
Seq->	a2_human	a2_chimp	a2_rat	a2_mouse	a2_cat	a2_dog	a2_megabat	a2_microbat	a2_cow	a2_opossum	a2_wallaby	a2_chick	a2_flycatcher	a2_turkey	a2_anole_lizard	a2_american_alligator	a2_chinese_softshell_turtle	a2_painted_turtle
a2_human	1	0.987	0.843	0.853	0.885	0.887	0.868	0.728	0.848	0.77	0.739	0.725	0.709	0.727	0.7	0.734	0.712	0.729
a2_chimp	---	1	0.841	0.851	0.882	0.885	0.866	0.726	0.844	0.768	0.739	0.721	0.707	0.723	0.696	0.732	0.71	0.729
a2_rat	---	---	1	0.977	0.844	0.856	0.831	0.726	0.817	0.765	0.748	0.721	0.72	0.721	0.709	0.738	0.733	0.743
a2_mouse	---	---	---	1	0.848	0.862	0.833	0.728	0.825	0.775	0.755	0.727	0.722	0.727	0.709	0.744	0.733	0.749
a2_cat	---	---	---	---	1	0.921	0.882	0.72	0.857	0.781	0.757	0.73	0.712	0.729	0.711	0.738	0.723	0.739
a2_dog	---	---	---	---	---	1	0.891	0.742	0.888	0.796	0.766	0.742	0.73	0.742	0.721	0.752	0.739	0.749
a2_megabat	---	---	---	---	---	---	1	0.738	0.852	0.773	0.745	0.735	0.714	0.737	0.707	0.736	0.713	0.731
a2_microbat	---	---	---	---	---	---	---	1	0.737	0.685	0.651	0.653	0.637	0.654	0.653	0.686	0.652	0.666
a2_cow	---	---	---	---	---	---	---	---	1	0.765	0.728	0.724	0.702	0.724	0.697	0.734	0.717	0.731
a2_opossum	---	---	---	---	---	---	---	---	---	1	0.884	0.716	0.7	0.714	0.697	0.745	0.725	0.741
a2_wallaby	---	---	---	---	---	---	---	---	---	---	1	0.7	0.691	0.7	0.689	0.733	0.709	0.723
a2_chick	---	---	---	---	---	---	---	---	---	---	---	1	0.829	0.988	0.772	0.82	0.796	0.817
a2_flycatcher	---	---	---	---	---	---	---	---	---	---	---	---	1	0.833	0.761	0.776	0.766	0.78
a2_turkey	---	---	---	---	---	---	---	---	---	---	---	---	---	1	0.774	0.822	0.798	0.821
a2_anole_lizard	---	---	---	---	---	---	---	---	---	---	---	---	---	---	1	0.819	0.817	0.834
a2_american_alligator	---	---	---	---	---	---	---	---	---	---	---	---	---	---	---	1	0.846	0.886
a2_chinese_softshell_turtle	---	---	---	---	---	---	---	---	---	---	---	---	---	---	---	---	1	0.91
a2_painted_turtle	---	---	---	---	---	---	---	---	---	---	---	---	---	---	---	---	---	1

## Sheet: alpha3
Seq->	a3_human	a3_chimp	a3_rat	a3_mouse	a3_cat	a3_cow	a3_dog	a3_megabat	a3_opossum	a3_wallaby	a3_chick	a3_flycatcher	a3_turkey	a3_duck	a3_zebrafinch	a3_american_alligator	a3_chinese_softshell_turtle	a3_painted_turtle
a3_human	1	0.997	0.94	0.94	0.945	0.964	0.932	0.936	0.881	0.799	0.852	0.852	0.854	0.827	0.832	0.856	0.866	0.868
a3_chimp	---	1	0.938	0.938	0.942	0.961	0.93	0.934	0.881	0.799	0.852	0.852	0.854	0.827	0.832	0.854	0.866	0.868
a3_rat	---	---	1	0.991	0.915	0.936	0.904	0.913	0.867	0.778	0.832	0.828	0.837	0.813	0.807	0.839	0.845	0.843
a3_mouse	---	---	---	1	0.911	0.932	0.904	0.911	0.869	0.78	0.835	0.83	0.839	0.815	0.809	0.841	0.845	0.845
a3_cat	---	---	---	---	1	0.951	0.938	0.932	0.873	0.786	0.83	0.832	0.828	0.813	0.813	0.843	0.858	0.856
a3_cow	---	---	---	---	---	1	0.93	0.94	0.892	0.803	0.856	0.852	0.858	0.834	0.832	0.856	0.873	0.868
a3_dog	---	---	---	---	---	---	1	0.919	0.879	0.786	0.835	0.841	0.837	0.823	0.824	0.845	0.858	0.854
a3_megabat	---	---	---	---	---	---	---	1	0.877	0.786	0.832	0.841	0.835	0.815	0.82	0.839	0.854	0.856
a3_opossum	---	---	---	---	---	---	---	---	1	0.843	0.852	0.858	0.852	0.844	0.837	0.852	0.867	0.871
a3_wallaby	---	---	---	---	---	---	---	---	---	1	0.767	0.773	0.763	0.76	0.757	0.767	0.773	0.782
a3_chick	---	---	---	---	---	---	---	---	---	---	1	0.957	0.993	0.945	0.923	0.911	0.906	0.923
a3_flycatcher	---	---	---	---	---	---	---	---	---	---	---	1	0.953	0.934	0.94	0.902	0.9	0.921
a3_turkey	---	---	---	---	---	---	---	---	---	---	---	---	1	0.941	0.923	0.909	0.902	0.919
a3_duck	---	---	---	---	---	---	---	---	---	---	---	---	---	1	0.894	0.89	0.892	0.903
a3_zebrafinch	---	---	---	---	---	---	---	---	---	---	---	---	---	---	1	0.875	0.877	0.894
a3_american_alligator	---	---	---	---	---	---	---	---	---	---	---	---	---	---	---	1	0.906	0.911
a3_chinese_softshell_turtle	---	---	---	---	---	---	---	---	---	---	---	---	---	---	---	---	1	0.957
a3_painted_turtle	---	---	---	---	---	---	---	---	---	---	---	---	---	---	---	---	---	1

## Sheet: alpha4
Seq->	a4_human	a4_chimp	a4_mouse	a4_rat	a4_cow	a4_megabat	a4_microbat	a4_dog	a4_cat	a4_oppssum	a4_wallaby	a4_chick	a4_zebra_finch	a4_turkey	a4_flycatcher	a4_duck	a4_anole_lizard	a4_american_alligator	a4_chinese_softshell_turtle	a4_painted_turtle
a4_human	1	0.983	0.845	0.841	0.844	0.824	0.807	0.87	0.868	0.756	0.763	0.741	0.745	0.733	0.744	0.75	0.748	0.753	0.741	0.74
a4_chimp	---	1	0.845	0.839	0.839	0.827	0.814	0.872	0.87	0.756	0.763	0.743	0.746	0.735	0.744	0.751	0.75	0.753	0.743	0.741
a4_mouse	---	---	1	0.961	0.802	0.807	0.786	0.84	0.824	0.753	0.748	0.726	0.733	0.722	0.733	0.73	0.732	0.741	0.726	0.731
a4_rat	---	---	---	1	0.808	0.802	0.788	0.841	0.824	0.741	0.741	0.718	0.725	0.715	0.722	0.722	0.72	0.73	0.718	0.723
a4_cow	---	---	---	---	1	0.811	0.795	0.833	0.832	0.73	0.738	0.715	0.717	0.706	0.72	0.722	0.719	0.724	0.719	0.72
a4_megabat	---	---	---	---	---	1	0.809	0.814	0.827	0.726	0.734	0.705	0.703	0.695	0.703	0.708	0.702	0.718	0.705	0.712
a4_microbat	---	---	---	---	---	---	1	0.811	0.811	0.724	0.735	0.706	0.703	0.699	0.707	0.712	0.698	0.714	0.709	0.712
a4_dog	---	---	---	---	---	---	---	1	0.889	0.738	0.746	0.725	0.73	0.72	0.74	0.731	0.733	0.743	0.731	0.735
a4_cat	---	---	---	---	---	---	---	---	1	0.742	0.742	0.719	0.724	0.711	0.724	0.722	0.71	0.731	0.718	0.721
a4_oppssum	---	---	---	---	---	---	---	---	---	1	0.942	0.826	0.815	0.816	0.823	0.831	0.8	0.838	0.811	0.82
a4_wallaby	---	---	---	---	---	---	---	---	---	---	1	0.813	0.814	0.806	0.82	0.82	0.802	0.826	0.806	0.803
a4_chick	---	---	---	---	---	---	---	---	---	---	---	1	0.94	0.975	0.93	0.97	0.867	0.903	0.872	0.877
a4_zebra_finch	---	---	---	---	---	---	---	---	---	---	---	---	1	0.935	0.96	0.945	0.872	0.902	0.872	0.877
a4_turkey	---	---	---	---	---	---	---	---	---	---	---	---	---	1	0.925	0.961	0.859	0.892	0.862	0.867
a4_flycatcher	---	---	---	---	---	---	---	---	---	---	---	---	---	---	1	0.935	0.869	0.899	0.867	0.875
a4_duck	---	---	---	---	---	---	---	---	---	---	---	---	---	---	---	1	0.876	0.917	0.885	0.89
a4_anole_lizard	---	---	---	---	---	---	---	---	---	---	---	---	---	---	---	---	1	0.872	0.861	0.864
a4_american_alligator	---	---	---	---	---	---	---	---	---	---	---	---	---	---	---	---	---	1	0.894	0.902
a4_chinese_softshell_turtle	---	---	---	---	---	---	---	---	---	---	---	---	---	---	---	---	---	---	1	0.951
a4_painted_turtle	---	---	---	---	---	---	---	---	---	---	---	---	---	---	---	---	---	---	---	1

## Sheet: alpha5
Seq->	a5_human	a5_chimp	a5_rat	a5_mouse	a5_megabat	a5_cow	a5_dog	a5_cat	a5_opossum	a5_chick	a5_turkey	a5_duck	a5_flycatcher	a5_zebra_finch	a5_american_alligator	a5_painted_turtle
a5_human	1	0.993	0.914	0.905	0.928	0.93	0.891	0.937	0.898	0.872	0.875	0.875	0.866	0.866	0.877	0.87
a5_chimp	---	1	0.912	0.903	0.926	0.933	0.889	0.935	0.896	0.87	0.872	0.872	0.863	0.863	0.875	0.868
a5_rat	---	---	1	0.988	0.9	0.912	0.868	0.898	0.861	0.856	0.856	0.856	0.847	0.849	0.859	0.847
a5_mouse	---	---	---	1	0.896	0.905	0.866	0.891	0.859	0.854	0.854	0.854	0.845	0.847	0.856	0.849
a5_megabat	---	---	---	---	1	0.933	0.888	0.926	0.884	0.87	0.866	0.87	0.861	0.863	0.87	0.859
a5_cow	---	---	---	---	---	1	0.896	0.93	0.891	0.872	0.87	0.87	0.863	0.863	0.877	0.863
a5_dog	---	---	---	---	---	---	1	0.909	0.861	0.842	0.838	0.844	0.831	0.833	0.838	0.829
a5_cat	---	---	---	---	---	---	---	1	0.882	0.879	0.877	0.877	0.868	0.868	0.879	0.868
a5_opossum	---	---	---	---	---	---	---	---	1	0.868	0.868	0.872	0.868	0.868	0.87	0.859
a5_chick	---	---	---	---	---	---	---	---	---	1	0.99	0.983	0.976	0.976	0.969	0.928
a5_turkey	---	---	---	---	---	---	---	---	---	---	1	0.979	0.974	0.972	0.969	0.928
a5_duck	---	---	---	---	---	---	---	---	---	---	---	1	0.983	0.981	0.974	0.935
a5_flycatcher	---	---	---	---	---	---	---	---	---	---	---	---	1	0.99	0.963	0.923
a5_zebra_finch	---	---	---	---	---	---	---	---	---	---	---	---	---	1	0.958	0.919
a5_american_alligator	---	---	---	---	---	---	---	---	---	---	---	---	---	---	1	0.946
a5_painted_turtle	---	---	---	---	---	---	---	---	---	---	---	---	---	---	---	1

## Sheet: alpha6
Seq->	a6_human	a6_chimp	a6_rat	a6_mouse	a6_cat	a6_cow	a6_dog	a6_wallaby	a6_opossum	a6_microbat	a6_megabat	a6_chcik	a6_flycatcher	a6_duck	a6_zebra_finch	a6_american_alligator	a6_anole_lizard	a6_chinese_softshell_turtle	a6_painted_turtle
a6_human	1	1	0.854	0.861	0.901	0.891	0.895	0.836	0.865	0.895	0.914	0.821	0.817	0.828	0.806	0.819	0.801	0.804	0.734
a6_chimp	---	1	0.854	0.861	0.901	0.891	0.895	0.836	0.865	0.895	0.914	0.821	0.817	0.828	0.806	0.819	0.801	0.804	0.734
a6_rat	---	---	1	0.948	0.867	0.858	0.863	0.814	0.825	0.852	0.867	0.787	0.791	0.785	0.78	0.785	0.78	0.772	0.706
a6_mouse	---	---	---	1	0.873	0.854	0.865	0.814	0.834	0.856	0.869	0.796	0.8	0.791	0.785	0.798	0.786	0.778	0.714
a6_cat	---	---	---	---	1	0.903	0.965	0.861	0.891	0.944	0.938	0.828	0.825	0.828	0.814	0.828	0.803	0.806	0.744
a6_cow	---	---	---	---	---	1	0.891	0.827	0.851	0.897	0.903	0.813	0.81	0.819	0.806	0.808	0.799	0.797	0.723
a6_dog	---	---	---	---	---	---	1	0.855	0.887	0.931	0.933	0.823	0.821	0.823	0.812	0.83	0.799	0.8	0.729
a6_wallaby	---	---	---	---	---	---	---	1	0.942	0.84	0.853	0.83	0.827	0.83	0.819	0.828	0.807	0.821	0.759
a6_opossum	---	---	---	---	---	---	---	---	1	0.872	0.882	0.847	0.851	0.851	0.842	0.859	0.828	0.838	0.761
a6_microbat	---	---	---	---	---	---	---	---	---	1	0.946	0.823	0.814	0.823	0.808	0.823	0.794	0.793	0.734
a6_megabat	---	---	---	---	---	---	---	---	---	---	1	0.832	0.829	0.828	0.825	0.832	0.799	0.802	0.736
a6_chcik	---	---	---	---	---	---	---	---	---	---	---	1	0.929	0.938	0.927	0.876	0.83	0.844	0.788
a6_flycatcher	---	---	---	---	---	---	---	---	---	---	---	---	1	0.927	0.959	0.869	0.834	0.847	0.785
a6_duck	---	---	---	---	---	---	---	---	---	---	---	---	---	1	0.925	0.869	0.83	0.848	0.79
a6_zebra_finch	---	---	---	---	---	---	---	---	---	---	---	---	---	---	1	0.861	0.823	0.837	0.777
a6_american_alligator	---	---	---	---	---	---	---	---	---	---	---	---	---	---	---	1	0.819	0.852	0.779
a6_anole_lizard	---	---	---	---	---	---	---	---	---	---	---	---	---	---	---	---	1	0.825	0.759
a6_chinese_softshell_turtle	---	---	---	---	---	---	---	---	---	---	---	---	---	---	---	---	---	1	0.832
a6_painted_turtle	---	---	---	---	---	---	---	---	---	---	---	---	---	---	---	---	---	---	1

## Sheet: alpha7
Seq->	a7_human	a7_chimp	a7_mouse	a7_rat	a7_cow	a7_megabat	a7_cat	a7_dog	a7_opossum	a7_chick	a7_zebra_finch	a7_duch	a7_flycatcher	a7_turkey	a7_american_alligator	a7_anole_lizard	a7_chinese_softshell_turtle
a7_human	1	1	0.942	0.942	0.952	0.9	0.969	0.973	0.917	0.919	0.913	0.919	0.917	0.921	0.915	0.884	0.913
a7_chimp	---	1	0.942	0.942	0.952	0.9	0.969	0.973	0.917	0.919	0.913	0.919	0.917	0.921	0.915	0.884	0.913
a7_mouse	---	---	1	0.997	0.925	0.867	0.942	0.948	0.907	0.892	0.894	0.892	0.894	0.894	0.896	0.867	0.89
a7_rat	---	---	---	1	0.925	0.867	0.942	0.948	0.907	0.892	0.894	0.892	0.894	0.894	0.896	0.867	0.89
a7_cow	---	---	---	---	1	0.886	0.948	0.956	0.892	0.89	0.888	0.896	0.89	0.892	0.89	0.861	0.89
a7_megabat	---	---	---	---	---	1	0.892	0.894	0.834	0.836	0.834	0.838	0.838	0.838	0.834	0.822	0.836
a7_cat	---	---	---	---	---	---	1	0.981	0.907	0.913	0.907	0.909	0.909	0.915	0.909	0.878	0.904
a7_dog	---	---	---	---	---	---	---	1	0.913	0.917	0.911	0.913	0.911	0.919	0.913	0.882	0.909
a7_opossum	---	---	---	---	---	---	---	---	1	0.931	0.931	0.935	0.931	0.933	0.942	0.909	0.931
a7_chick	---	---	---	---	---	---	---	---	---	1	0.981	0.985	0.981	0.997	0.979	0.929	0.966
a7_zebra_finch	---	---	---	---	---	---	---	---	---	---	1	0.987	0.993	0.983	0.985	0.944	0.971
a7_duch	---	---	---	---	---	---	---	---	---	---	---	1	0.985	0.987	0.985	0.94	0.971
a7_flycatcher	---	---	---	---	---	---	---	---	---	---	---	---	1	0.983	0.983	0.938	0.969
a7_turkey	---	---	---	---	---	---	---	---	---	---	---	---	---	1	0.981	0.931	0.969
a7_american_alligator	---	---	---	---	---	---	---	---	---	---	---	---	---	---	1	0.946	0.973
a7_anole_lizard	---	---	---	---	---	---	---	---	---	---	---	---	---	---	---	1	0.929
a7_chinese_softshell_turtle	---	---	---	---	---	---	---	---	---	---	---	---	---	---	---	---	1

## Sheet: alpha8
Seq->	a8_chick	a8_zebra_finch	a8_duck	a8_flycatcher	a8_anole_lizard	a8_chinese_softshell_turtle
a8_chick	1	0.929	0.966	0.929	0.91	0.891
a8_zebra_finch	---	1	0.927	0.952	0.895	0.877
a8_duck	---	---	1	0.937	0.914	0.906
a8_flycatcher	---	---	---	1	0.897	0.887
a8_anole_lizard	---	---	---	---	1	0.906
a8_chinese_softshell_turtle	---	---	---	---	---	1

## Sheet: alpha9
Seq->	a9_human	a9_chimp	a9_mouse	a9_rat	a9_cow	a9_megabat	a9_microbat	a9_cat	a9_dog	a9_opossum	a9_wallaby	a9_chick	a9_zebra_finch	a9_duck	a9_turkey	a9_flycatcher	a9_american_alligator	a9_anole_lizard	a9_chinese_softshell_turtle	a9_painted_turtle
a9_human	1	0.991	0.923	0.921	0.945	0.929	0.945	0.958	0.96	0.862	0.86	0.746	0.733	0.744	0.741	0.733	0.744	0.726	0.735	0.759
a9_chimp	---	1	0.921	0.923	0.945	0.929	0.945	0.956	0.956	0.86	0.858	0.744	0.731	0.742	0.739	0.733	0.741	0.724	0.733	0.756
a9_mouse	---	---	1	0.98	0.914	0.899	0.918	0.923	0.916	0.84	0.838	0.739	0.731	0.738	0.741	0.729	0.735	0.713	0.724	0.741
a9_rat	---	---	---	1	0.916	0.894	0.916	0.918	0.914	0.836	0.834	0.733	0.727	0.731	0.735	0.725	0.731	0.709	0.72	0.737
a9_cow	---	---	---	---	1	0.938	0.945	0.945	0.949	0.855	0.855	0.746	0.738	0.744	0.744	0.735	0.746	0.726	0.733	0.756
a9_megabat	---	---	---	---	---	1	0.929	0.932	0.932	0.847	0.842	0.746	0.74	0.744	0.746	0.738	0.739	0.737	0.724	0.746
a9_microbat	---	---	---	---	---	---	1	0.956	0.953	0.862	0.855	0.748	0.735	0.746	0.746	0.738	0.744	0.729	0.735	0.759
a9_cat	---	---	---	---	---	---	---	1	0.984	0.864	0.858	0.746	0.733	0.742	0.741	0.731	0.744	0.72	0.735	0.759
a9_dog	---	---	---	---	---	---	---	---	1	0.86	0.855	0.744	0.733	0.742	0.739	0.731	0.739	0.718	0.731	0.754
a9_opossum	---	---	---	---	---	---	---	---	---	1	0.938	0.776	0.761	0.774	0.772	0.764	0.778	0.752	0.754	0.795
a9_wallaby	---	---	---	---	---	---	---	---	---	---	1	0.765	0.751	0.764	0.761	0.753	0.765	0.739	0.75	0.78
a9_chick	---	---	---	---	---	---	---	---	---	---	---	1	0.934	0.963	0.98	0.924	0.886	0.827	0.844	0.881
a9_zebra_finch	---	---	---	---	---	---	---	---	---	---	---	---	1	0.943	0.926	0.963	0.883	0.821	0.838	0.877
a9_duck	---	---	---	---	---	---	---	---	---	---	---	---	---	1	0.952	0.93	0.896	0.832	0.855	0.894
a9_turkey	---	---	---	---	---	---	---	---	---	---	---	---	---	---	1	0.915	0.883	0.827	0.842	0.877
a9_flycatcher	---	---	---	---	---	---	---	---	---	---	---	---	---	---	---	1	0.877	0.81	0.821	0.868
a9_american_alligator	---	---	---	---	---	---	---	---	---	---	---	---	---	---	---	---	1	0.836	0.881	0.926
a9_anole_lizard	---	---	---	---	---	---	---	---	---	---	---	---	---	---	---	---	---	1	0.808	0.834
a9_chinese_softshell_turtle	---	---	---	---	---	---	---	---	---	---	---	---	---	---	---	---	---	---	1	0.926
a9_painted_turtle	---	---	---	---	---	---	---	---	---	---	---	---	---	---	---	---	---	---	---	1

## Sheet: alpha10
Seq->	a10_human	a10_chimp	a10_mouse	a10_rat	a10_cat	a10_dog	a10_cow	a10_megabat	a10_microbat	a10_opossum	a10_wallaby	a10_chick	a10_turkey	a10_american_alligator	a10_anole_lizar	a10_chinese_softshell_turtle
a10_human	1	0.99	0.923	0.909	0.946	0.946	0.946	0.93	0.939	0.803	0.805	0.659	0.659	0.597	0.607	0.556
a10_chimp	---	1	0.923	0.909	0.951	0.951	0.951	0.93	0.939	0.796	0.798	0.657	0.657	0.595	0.605	0.554
a10_mouse	---	---	1	0.983	0.93	0.918	0.923	0.913	0.925	0.782	0.787	0.657	0.655	0.593	0.6	0.55
a10_rat	---	---	---	1	0.92	0.906	0.911	0.904	0.911	0.775	0.782	0.645	0.643	0.584	0.592	0.542
a10_cat	---	---	---	---	1	0.965	0.962	0.939	0.946	0.793	0.796	0.666	0.662	0.603	0.607	0.554
a10_dog	---	---	---	---	---	1	0.967	0.927	0.934	0.8	0.796	0.664	0.659	0.599	0.607	0.554
a10_cow	---	---	---	---	---	---	1	0.934	0.941	0.798	0.803	0.659	0.655	0.603	0.607	0.558
a10_megabat	---	---	---	---	---	---	---	1	0.941	0.803	0.805	0.662	0.657	0.606	0.607	0.566
a10_microbat	---	---	---	---	---	---	---	---	1	0.789	0.791	0.657	0.652	0.603	0.6	0.562
a10_opossum	---	---	---	---	---	---	---	---	---	1	0.953	0.645	0.638	0.591	0.591	0.553
a10_wallaby	---	---	---	---	---	---	---	---	---	---	1	0.652	0.645	0.6	0.602	0.557
a10_chick	---	---	---	---	---	---	---	---	---	---	---	1	0.96	0.753	0.742	0.686
a10_turkey	---	---	---	---	---	---	---	---	---	---	---	---	1	0.732	0.724	0.663
a10_american_alligator	---	---	---	---	---	---	---	---	---	---	---	---	---	1	0.774	0.759
a10_anole_lizar	---	---	---	---	---	---	---	---	---	---	---	---	---	---	1	0.745
a10_chinese_softshell_turtle	---	---	---	---	---	---	---	---	---	---	---	---	---	---	---	1

[truncated: 7 more sheets: beta1, beta2, beta3, beta4, gamma, delta, epsilon]
