# Supplementary material for: Distinct Evolutionary Trajectories of Neuronal and Hair Cell Nicotinic Acetylcholine Receptors
Source: Mol Biol Evol. 2019 Dec 10;37(4):1070–89. doi: 10.1093/molbev/msz290 (PMC7086180; doi:10.1093/molbev/msz290)
Supplement: msz290-Supplementary_Data [file msz290-supplementary_data.zip › msz290-Suppl_Data/SuppFile3_typeII_values.xlsx]

## Sheet: a1_type_II_diverge
Main Tree:	((((((((a1_dog:0.006593,a1_cat:0.009827):0.003112,a1_cow:0.006421):0.000000,(a1_microbat:0.016838,a1_megabat:0.012953):0.000000):0.003252,((a1_human:0.002927,a1_chimp:0.003485):0.012617,(a1_mouse:0.004312,a1_rat:0.005463):0.029537):0.011112):0.022941,(a1_opossum:0.011146,a1_wallaby:0.089710):0.013373):0.082599,(a1_anole_lizard:0.116457,((a1_chinese_softshell_turtle:0.009783,a1_painted_turtle:0.00…
Cluster a1_mammals:	((((a1_dog:0.006593,a1_cat:0.009827):0.003112,a1_cow:0.006421):0.000000,(a1_microbat:0.016838,a1_megabat:0.012953):0.000000):0.003252,((a1_human:0.002927,a1_chimp:0.003485):0.012617,(a1_mouse:0.004312,a1_rat:0.005463):0.029537):0.011112,(a1_opossum:0.011146,a1_wallaby:0.089710):0.013373):0.000000
Cluster a1_sauropsida:	((a1_american_alligator:0.071771,((a1_zebra_finch:0.013523,a1_flycatcher:0.000000):0.027684,(a1_duck:0.000000,(a1_chick:0.006591,a1_turkey:0.000000):0.030688):0.007496):0.007737):0.004873,(a1_chinese_softshell_turtle:0.009783,a1_painted_turtle:0.006586):0.038113,a1_anole_lizard:0.116457):0.000000
	a1_mammals/a1_sauropsida
Theta-II	0.00826
Theta SE	0.035517
Alignment position	Posterio ratio	Posterior probability
8	0	0
9	0	0
10	0	0
11	0	0
12	0	0
13	0	0
14	0	0
15	0.284565	0.221526
16	3.47324	0.776449
17	0	0
18	0	0
19	0.101649	0.0922699
20	0.146241	0.127583
21	0	0
22	0	0
23	0.336361	0.251699
24	0	0
25	0	0
26	0	0
27	0	0
28	0	0
29	0	0
30	0	0
31	0	0
32	0	0
33	0.32713	0.246494
34	0	0
35	0	0
36	0.227454	0.185306
37	0	0
38	0	0
39	0	0
40	0	0
41	0	0
42	0	0
43	0	0
44	0	0
45	0	0
46	0	0
47	0	0
48	0	0
49	0	0
50	0	0
51	0	0
52	0	0
53	0	0
54	0	0
55	0	0
56	0	0
57	0	0
58	0	0
59	0	0
60	0	0
61	0	0
62	0	0
63	0	0
64	0	0
65	0	0
66	0	0
67	0.204674	0.1699
68	0	0
69	-0.150652	-0.177374
70	0	0
71	0	0
72	0	0
73	0	0
74	0	0
75	0	0
76	-0.048025	-0.0504478
77	0	0
78	0	0
79	0	0
80	0	0
81	0	0
82	0	0
83	0	0
84	0	0
85	-0.900937	-9.09459
86	0	0
87	0	0
88	0	0
89	0	0
90	0.324085	0.244761
91	0	0
92	0	0
93	0	0
94	0	0
95	0	0
96	0	0
97	0	0
98	0	0
99	0	0
100	0	0
101	0	0
102	0	0
103	0	0
104	0	0
105	0	0
106	0	0
107	0	0
108	0	0
109	0	0
110	0	0
111	0	0
112	0	0
113	0	0
114	0	0
115	0	0
116	0	0
117	-0.060665	-0.0645829
118	0.26642	0.210373
119	0	0
120	0	0
121	-0.037273	-0.0387161
122	0	0
123	0	0
124	0	0
125	0	0
126	0	0
127	0	0
128	0	0
129	0	0
130	0	0
131	0	0
132	0	0
133	0	0
134	0	0
135	0	0
136	0	0
137	0	0
138	0	0
139	0	0
140	0	0
141	0	0
142	0	0
143	0	0
144	0	0
145	0.26642	0.210373
146	0	0
147	0	0
148	0	0
149	0	0
150	0	0
151	0	0
152	0	0
153	0	0
154	0	0
155	0	0
156	0	0
157	0	0
158	0	0
159	0	0
160	-0.15275	-0.180289
161	-0.05302	-0.0559885
162	0	0
163	-0.043712	-0.0457101
164	0	0
165	0	0
166	0	0
202	0	0
203	0	0
204	0	0
205	0	0
206	0	0
207	0	0
208	0	0
209	0	0
210	0	0
211	0	0
212	-0.051114	-0.0538674
213	0	0
214	0	0
215	0	0
216	0	0
217	0	0
218	0	0
219	0	0
220	0	0
221	0	0
222	0	0
223	0	0
224	0	0
225	0	0
226	0	0
227	0	0
228	0	0
229	0	0
230	0	0
231	0	0
232	0	0
233	0	0
234	0	0
235	0	0
236	0	0
237	0	0
238	0	0
239	0	0
240	0	0
241	0	0
242	0	0
243	0	0
244	0	0
245	0	0
246	0	0
247	0	0
248	0	0
249	0	0
250	0	0
251	0	0
252	0	0
253	0	0
254	0	0
255	0	0
256	0	0
257	0	0
258	0	0
259	0	0
260	0	0
261	0	0
262	0	0
263	0	0
264	0	0
265	0	0
266	0	0
267	0	0
268	0	0
269	0	0
270	0	0
271	0	0
272	0	0
273	0	0
274	0	0
275	0	0
276	0	0
277	0	0
278	0	0
279	0	0
280	0	0
281	0	0
282	0	0
283	0	0
284	0	0
285	0	0
286	0	0
287	0	0
288	0	0
289	0	0
290	0	0
291	0	0
292	0	0
293	0	0
294	0	0
295	0	0
296	0	0
297	0	0
298	0	0
299	0	0
300	0	0
301	0	0
302	0	0
303	0	0
304	0	0
305	0	0
306	0	0
307	0	0
308	0	0
309	0	0
310	0	0
311	-0.051114	-0.0538674

## Sheet: a2_type_II_diverge
Main Tree:	((((((((a2_cat:0.036714,a2_dog:0.013057):0.008409,a2_cow:0.049664):0.000000,(a2_megabat:0.039898,a2_microbat:0.044624):0.004103):0.006516,((a2_human:0.003581,a2_chimp:0.007286):0.011788,(a2_rat:0.003726,a2_mouse:0.000000):0.037798):0.008066):0.038766,(a2_opossum:0.017522,a2_wallaby:0.078748):0.056213):0.061029,(a2_anole_lizard:0.059290,((a2_chinese_softshell_turtle:0.015431,a2_painted_turle:0.006…
Cluster a2_mammals:	((((a2_cat:0.036714,a2_dog:0.013057):0.008409,a2_cow:0.049664):0.000000,(a2_megabat:0.039898,a2_microbat:0.044624):0.004103):0.006516,((a2_human:0.003581,a2_chimp:0.007286):0.011788,(a2_rat:0.003726,a2_mouse:0.000000):0.037798):0.008066,(a2_opossum:0.017522,a2_wallaby:0.078748):0.056213):0.000000
Cluster a2_sauropsids:	((a2_american_alligator:0.031691,(a2_flycatcher:0.048246,(a2_chick:0.000000,a2_turkey:0.000000):0.024132):0.050344):0.000000,(a2_chinese_softshell_turtle:0.015431,a2_painted_turle:0.006568):0.015247,a2_anole_lizard:0.059290):0.000000
	a2_mammals/a2_sauropsids
Theta-II	-0.023418
Theta SE	0.031448
Alignment position	Posterio ratio	Posterior probability
11	0	0
12	-0.285173	-0.39894
13	0	0
14	0	0
15	0	0
16	0	0
17	-0.020515	-0.0209447
18	0	0
20	-0.016905	-0.0171957
21	0	0
22	0	0
23	0	0
24	0	0
27	0	0
28	0	0
29	0	0
30	0	0
31	0	0
33	0	0
34	0	0
35	0	0
37	0	0
38	0	0
39	0	0
40	0	0
41	0	0
42	0	0
43	0	0
44	0	0
45	0	0
46	0	0
47	0	0
48	0	0
49	0	0
50	0	0
51	0	0
52	0	0
53	0	0
54	0	0
55	0	0
56	0	0
57	0	0
58	0	0
59	0	0
60	0	0
61	0	0
62	0	0
63	0	0
64	0	0
65	0	0
66	0	0
67	0	0
68	0	0
69	0	0
70	0	0
71	0	0
72	0	0
73	0	0
74	0	0
75	0	0
76	0	0
77	0	0
78	0	0
79	0	0
80	-0.069749	-0.0749787
81	0	0
82	-0.113949	-0.128603
83	0	0
84	0	0
85	-0.288091	-0.404674
86	0	0
87	0	0
88	0	0
89	0	0
90	0	0
91	0	0
92	0	0
93	0	0
94	0	0
95	0	0
96	0	0
97	0	0
98	0	0
99	0	0
100	0	0
101	0	0
102	0	0
103	0	0
104	0	0
105	0	0
106	0	0
107	0	0
108	0	0
109	0	0
110	0	0
111	0	0
112	0	0
113	0	0
114	0	0
115	0	0
116	0	0
117	0	0
118	0	0
119	0	0
120	-0.111944	-0.126055
121	0	0
122	-0.016731	-0.0170157
123	0	0
124	-0.288091	-0.404674
125	0	0
126	0	0
127	0	0
128	0	0
129	0	0
130	0	0
131	0	0
132	0	0
133	0	0
134	0	0
135	0	0
136	0	0
137	0	0
138	0	0
139	0	0
140	0	0
141	0	0
142	0	0
143	0	0
144	0	0
145	0	0
146	0	0
147	0	0
148	0	0
149	0	0
150	0	0
151	0	0
152	0	0
153	0	0
154	0	0
155	0	0
156	0	0
157	0	0
158	0	0
159	0	0
160	0	0
161	0	0
162	0	0
163	0	0
164	0	0
165	0	0
166	0	0
167	-0.164544	-0.196951
168	0	0
169	0	0
170	-0.026406	-0.0271222
171	-0.091226	-0.100384
172	0	0
173	0	0
175	0	0
176	0	0
177	0	0
178	0	0
179	0	0
180	0	0
181	0	0
182	0	0
183	0	0
184	0	0
185	0	0
186	-0.090041	-0.0989506
187	0	0
188	0	0
189	-0.039491	-0.0411147
190	0	0
191	0	0
192	0	0
193	0	0
194	-0.116238	-0.131526
195	0	0
196	0	0
197	0	0
198	0	0
199	0	0
200	0	0
201	-0.028207	-0.0290257
202	0	0
203	0	0
204	0	0
205	0	0
206	0	0
207	-0.288091	-0.404674
208	0	0
209	0	0
210	-0.017075	-0.0173716
211	0	0
212	0	0
213	0	0
214	0	0
215	0	0
216	0	0
217	0	0
218	0	0
219	0	0
220	0	0
221	0	0
222	0	0
223	0	0
224	0	0
225	0	0
226	0	0
227	0	0
228	0	0
229	0	0
230	0	0
231	0	0
232	0	0
233	0	0
234	0	0
235	0	0
236	0	0
237	0	0
238	0	0
239	0	0
240	0	0
241	0	0
242	0	0
243	0	0
244	0	0
245	0	0
246	0	0
247	0	0
248	0	0
249	0	0
250	0	0
251	0	0
252	0	0
253	0	0
254	0	0
255	0	0
256	0	0
257	0	0
258	0	0
259	0	0
260	0	0
261	0	0
262	0	0
263	0	0
264	0	0
265	0	0
266	0	0
267	0	0
268	0	0
269	0	0
270	0	0
271	0	0
272	0	0
273	0	0
274	0	0
275	0	0
276	0	0
277	0	0
278	0	0
279	0	0
280	0	0
281	0	0
282	0	0
283	0	0
284	0	0
285	0	0
286	0	0
287	0	0
288	0	0
289	0	0
290	0	0
291	0	0
292	0	0
293	0	0
294	0	0
295	0	0
296	0	0
297	0	0
298	0	0
299	0	0
300	0	0
301	0	0
302	0	0
303	0	0
304	0	0
305	0	0
306	0	0
307	0	0
308	0	0
309	0	0
310	0	0
311	0	0
312	0	0
313	0	0
314	0	0
315	0	0
316	0	0
317	0	0
318	-0.288091	-0.404674
319	0	0
320	0	0
321	0	0
322	0	0
323	0	0
324	-0.292595	-0.413617
325	0	0
326	0	0
327	0	0
328	0	0

## Sheet: a3_type_II_diverge
Main Tree:	(((((((a3_human:0.000000,a3_chimp:0.000000):0.010299,(a3_rat:0.000000,a3_mouse:0.000000):0.036602):0.000000,(a3_megabat:0.013747,(a3_cow:0.006788,(a3_cat:0.017183,a3_dog:0.010292):0.000000):0.000000):0.000000):0.014325,(a3_opossum:0.024123,a3_wallaby:0.237432):0.008513):0.048473,((a3_chinese_softshell_turtle:0.020991,a3_painted_turtle:0.003372):0.013215,(a3_american_alligator:0.028364,((a3_flycat…
Cluster a3_mammals:	(((a3_human:0.000000,a3_chimp:0.000000):0.010299,(a3_rat:0.000000,a3_mouse:0.000000):0.036602):0.000000,(a3_megabat:0.013747,(a3_cow:0.006788,(a3_cat:0.017183,a3_dog:0.010292):0.000000):0.000000):0.000000,(a3_opossum:0.024123,a3_wallaby:0.237432):0.008513):0.000000
Cluster a3_sauropsids:	(((a3_flycatcher:0.013908,a3_zebra_finch:0.003475):0.002764,(a3_duck:0.041300,(a3_chick:0.003192,a3_turkey:0.002011):0.012733):0.000000):0.026758,(a3_chinese_softshell_turtle:0.020991,a3_painted_turtle:0.003372):0.013215,a3_american_alligator:0.028364):0.000000
	a3_mammals/a3_sauropsids
Theta-II	0.02747
Theta SE	0.031049
Alignment position	Posterio ratio	Posterior probability
7	0	0
8	0	0
9	0	0
10	0	0
11	0.289251	0.224356
12	0.329363	0.24776
13	0	0
14	0	0
15	0.415247	0.29341
16	0.611674	0.379527
17	0	0
18	0	0
19	11.1155	0.917461
20	-0.023681	-0.0242554
21	0	0
22	0	0
23	0	0
24	0	0
25	0.956466	0.488874
26	0	0
27	0	0
28	0	0
29	0	0
30	0	0
31	0	0
32	0	0
33	0	0
34	0.994965	0.498738
35	0	0
36	0	0
37	0	0
38	0	0
39	0	0
40	0	0
41	0	0
42	0	0
43	0	0
44	0	0
45	0	0
46	0	0
47	0	0
48	0	0
49	0	0
50	0	0
51	0	0
52	0	0
53	0	0
54	0	0
55	0	0
56	0	0
57	0	0
58	0	0
59	0	0
60	1.84234	0.648177
61	0	0
62	0	0
63	0	0
64	0	0
65	0	0
66	0	0
67	0	0
68	-0.032061	-0.033123
69	0	0
70	0	0
71	0	0
72	0.55027	0.354951
73	0	0
74	0	0
75	0.666267	0.399856
76	0	0
77	0	0
78	0	0
79	0	0
80	-0.194845	-0.241997
81	0	0
82	0	0
83	0	0
84	0.655075	0.395798
85	0.98798	0.496977
86	-0.016207	-0.016474
87	0	0
88	0	0
89	0	0
90	0	0
91	0	0
92	0	0
93	0	0
94	0	0
95	0	0
96	0	0
98	0	0
99	0	0
100	0	0
101	0	0
102	0	0
103	0	0
104	0	0
105	0	0
106	0	0
107	0	0
108	0	0
109	0	0
110	0	0
111	0	0
112	0	0
113	0	0
114	0	0
115	0	0
116	0	0
117	0	0
118	0	0
119	0	0
120	0	0
121	0	0
122	0	0
123	0	0
124	0	0
125	0	0
126	0	0
127	0	0
128	0	0
129	0	0
130	0	0
131	0	0
132	0	0
133	0	0
134	0	0
135	0	0
136	0	0
137	0	0
138	0	0
139	0	0
140	0	0
141	0	0
142	0	0
143	0	0
144	0	0
145	0	0
146	0	0
147	0	0
148	0	0
149	0	0
150	0	0
151	0	0
152	0	0
153	0	0
154	0	0
155	0	0
156	0	0
157	0	0
158	0	0
159	0	0
160	0	0
161	0	0
162	0	0
163	0	0
164	0	0
165	0	0
166	-0.030557	-0.0315202
167	0	0
168	0	0
169	0	0
170	0	0
171	0	0
172	0	0
173	0	0
174	0	0
175	0	0
176	0	0
177	0	0
178	0	0
179	0	0
180	0	0
181	0	0
182	0	0
183	0	0
184	0	0
185	0	0
186	0	0
187	0	0
188	0	0
189	0	0
190	0	0
191	0	0
192	0	0
193	0	0
194	0	0
195	0	0
196	0	0
197	0	0
198	0	0
199	0	0
200	0	0
201	0	0
202	0	0
203	0	0
204	0	0
205	0	0
206	0	0
207	0	0
208	0	0
209	0	0
210	0	0
211	0	0
212	0	0
213	0	0
214	0	0
215	0	0
216	0	0
217	0	0
218	0	0
219	-0.194845	-0.241997
220	0	0
221	0	0
222	0	0
223	0	0
224	0	0
225	0	0
226	0	0
227	0	0
228	0	0
229	0	0
230	0	0
231	0	0
232	0	0
233	0	0
234	0	0
235	0	0
236	0	0
237	0	0
238	0	0
239	0	0
240	0	0
241	0	0
242	0	0
243	0	0
244	0	0
245	0	0
246	0	0
247	0	0
248	0	0
249	0	0
250	0	0
251	0	0
252	0	0
253	0	0
254	0	0
255	0	0
256	0	0
257	0	0
258	0	0
259	0	0
260	0	0
261	0	0
262	0	0
263	0	0
264	0	0
265	0	0
266	0	0
267	0	0
268	0	0
269	0	0
270	0	0
271	0	0
272	0	0
273	0	0
274	0	0
275	0	0
276	0	0
277	0	0
278	0	0
279	0	0
280	0	0
281	0	0
282	0	0
283	0	0
284	0	0
285	0	0
286	0	0
287	0	0
288	0	0
289	0	0
290	0	0
291	0	0
292	0	0
293	0	0
294	0	0
295	0	0
296	0	0
297	0	0
298	0	0
299	0	0
300	0	0
301	0	0
302	0	0
303	0	0
304	0	0
305	0	0
306	0	0
307	0	0
309	0	0
310	0	0
311	0	0
312	0	0
313	0	0
314	0	0
315	0	0
316	0	0
317	0	0
318	0	0
319	0	0
320	0	0
321	0	0
322	0	0
323	0	0
324	0	0
325	0	0
326	0	0
327	0	0
328	0	0
329	0	0
330	0	0
331	0	0

## Sheet: a4_type_II_diverge
Main Tree:	((((((((a4_dog:0.006638,a4_cat:0.019990):0.007239,a4_cow:0.018616):0.000000,(a4_megabat:0.044829,a4_microbat:0.046348):0.015417):0.013948,((a4_human:0.000000,a4_chimp:0.000000):0.006733,(a4_mouse:0.000000,a4_rat:0.006511):0.016260):0.000000):0.048018,(a4_opossum:0.012126,a4_wallaby:0.011843):0.013576):0.008509,(a4_anole_lizard:0.016813,((a4_chinese_softshell_turtle:0.006633,a4_painted_turtle:0.00…
Cluster a4_mammals:	((((a4_dog:0.006638,a4_cat:0.019990):0.007239,a4_cow:0.018616):0.000000,(a4_megabat:0.044829,a4_microbat:0.046348):0.015417):0.013948,((a4_human:0.000000,a4_chimp:0.000000):0.006733,(a4_mouse:0.000000,a4_rat:0.006511):0.016260):0.000000,(a4_opossum:0.012126,a4_wallaby:0.011843):0.013576):0.000000
Cluster a4_sauropsids:	((a4_american_alligator:0.003291,((a4_zebra_finch:0.000000,a4_flycatcher:0.000000):0.000000,(a4_duck:0.000000,(a4_chick:0.000000,a4_turkey:0.000000):0.003217):0.000000):0.006519):0.000000,(a4_chinese_softshell_turtle:0.006633,a4_painted_turtle:0.003234):0.020327,a4_anole_lizard:0.016813):0.000000
	a4_mammals/a4_sauropsids
Theta-II	0.011977
Theta SE	0.027864
Alignment position	Posterio ratio	Posterior probability
48	0	0
49	0	0
50	0	0
51	0	0
52	0	0
53	0	0
54	0	0
55	0	0
56	0	0
57	0	0
58	0	0
59	0	0
60	0	0
61	0	0
62	0	0
63	0	0
64	0	0
65	0	0
66	0	0
67	0	0
68	0	0
69	0	0
70	0	0
71	0	0
72	0	0
73	0	0
74	0	0
75	0	0
76	0.010275	0.0101705
77	0.480695	0.324641
78	0	0
79	0	0
80	0	0
81	0	0
82	0	0
83	0	0
84	0	0
85	0	0
86	0	0
87	0	0
88	0	0
89	0	0
90	0	0
91	0	0
92	0	0
93	0	0
94	0	0
95	0	0
96	0	0
97	0	0
98	0	0
99	0	0
100	0	0
101	0	0
104	0	0
105	0	0
106	0	0
107	0	0
108	0	0
109	0	0
110	0	0
111	0	0
112	0	0
113	0	0
114	0	0
115	0	0
116	0	0
117	0	0
118	0	0
119	0	0
120	0.110988	0.0999003
121	0	0
122	0	0
123	0	0
124	0.054487	0.0516716
125	0.293358	0.226819
126	0	0
127	0	0
128	0	0
129	0	0
130	0	0
131	0	0
132	0	0
133	0	0
134	0	0
135	0	0
136	0	0
137	0	0
138	0	0
139	0	0
140	0	0
141	0	0
142	0	0
143	0	0
144	0	0
145	0	0
146	0	0
147	0	0
148	0	0
149	0	0
150	0	0
151	0	0
152	0	0
153	0	0
154	0	0
155	0	0
156	0	0
157	0	0
158	0	0
159	0	0
160	0	0
161	0	0
162	0	0
163	0	0
164	0	0
165	0	0
166	0	0
167	0	0
168	0	0
169	0	0
170	0	0
171	0	0
172	0.026824	0.0261233
173	0	0
174	0	0
175	0	0
176	0	0
177	0	0
178	0.029569	0.0287198
179	0	0
180	0	0
181	0	0
182	0	0
183	0	0
184	0	0
185	0	0
186	0	0
187	0.054487	0.0516716
188	0.114528	0.102759
189	0	0
190	0	0
191	0	0
192	0.054487	0.0516716
193	0	0
194	0	0
195	0.164935	0.141583
196	0.054487	0.0516716
197	0	0
198	0	0
199	0	0
200	0	0
201	0	0
202	0.101052	0.0917777
203	0	0
204	0	0
205	0	0
206	0	0
207	0	0
208	0	0
209	0	0
210	0	0
211	0.105571	0.09549
212	0	0
213	0	0
214	0	0
215	0	0
216	0	0
217	0	0
218	0	0
219	0	0
220	0	0
221	0	0
222	0	0
223	0	0
224	0	0
225	0	0
226	0	0
227	0	0
228	0	0
229	0	0
230	0	0
231	0	0
232	0	0
233	0	0
234	0	0
235	0	0
236	0	0
237	0	0
238	0	0
239	0	0
240	0	0
241	0	0
242	0	0
243	0	0
244	0	0
245	0	0
246	0	0
247	0	0
248	0	0
249	0	0
250	0	0
251	0	0
252	0	0
253	0	0
254	0	0
255	0	0
256	0	0
257	0	0
258	0	0
259	0	0
260	0	0
261	0	0
262	0	0
263	0	0
264	0	0
265	0	0
266	0	0
267	0	0
268	0	0
269	0	0
270	0	0
271	0	0
272	0	0
273	0	0
274	0	0
275	0	0
276	0	0
277	0	0
278	0	0
279	0	0
280	0	0
281	0	0
282	0	0
283	0	0
284	0	0
285	0	0
286	0	0
287	0	0
288	0	0
289	0	0
290	0	0
291	0	0
292	0	0
293	0	0
294	0	0
295	0	0
296	0	0
297	0	0
298	0	0
299	0	0
300	0	0
301	0	0
302	0	0
303	0	0
304	0	0
305	0	0
306	0	0
307	0	0
308	0	0
309	0	0
310	0	0
311	0	0
312	0	0
313	0	0
314	0	0
315	0	0
316	0	0
317	0	0
318	0	0
319	0.029643	0.0287896
320	0	0
321	0	0
328	0	0
329	0	0
330	0	0
331	0	0
332	0	0
333	0	0
334	0	0
335	0	0
336	0	0
337	0	0
338	0	0
339	0	0
340	0	0
341	0	0

## Sheet: a5_type_II_diverge
Main Tree:	(((((((a5_human:0.000000,a5_chimp:0.000000):0.026174,(a5_rat:0.000926,a5_mouse:0.005810):0.062015):0.006489,(a5_megabat:0.031030,(a5_cow:0.018056,(a5_dog:0.025882,a5_cat:0.021136):0.017095):0.000000):0.004260):0.031865,a5_opossum:0.057835):0.067592,(a5_painted_turtle:0.037461,(a5_american_alligator:0.005128,((a5_flycatcher:0.000390,a5_zebra_finch:0.005843):0.008870,(a5_duck:0.000000,(a5_chick:0.0…
Cluster a5_mammals:	(((a5_human:0.000000,a5_chimp:0.000000):0.026174,(a5_rat:0.000926,a5_mouse:0.005810):0.062015):0.006489,(a5_megabat:0.031030,(a5_cow:0.018056,(a5_dog:0.025882,a5_cat:0.021136):0.017095):0.000000):0.004260,a5_opossum:0.057835):0.000000
Cluster a5_sauropsids:	(((a5_flycatcher:0.000390,a5_zebra_finch:0.005843):0.008870,(a5_duck:0.000000,(a5_chick:0.002858,a5_turkey:0.005881):0.005891):0.000000):0.009494,a5_painted_turtle:0.037461,a5_american_alligator:0.005128):0.000000
	a5_mammals/a5_sauropsids
Theta-II	0.033771
Theta SE	0.029505
Alignment position	Posterio ratio	Posterior probability
10	0	0
11	0	0
12	0.153556	0.133115
13	0	0
14	0	0
15	0	0
16	0.327286	0.246583
17	0	0
18	0	0
19	0	0
22	0	0
23	0	0
24	3.82751	0.792854
25	0	0
26	0	0
27	0	0
28	0	0
29	0	0
30	0	0
31	0	0
32	0.042759	0.0410056
33	0	0
34	0	0
35	0	0
36	0.603713	0.376447
37	0	0
38	0	0
39	0	0
40	0	0
41	0	0
42	0	0
43	0	0
44	0	0
45	0	0
46	0	0
47	0	0
48	0	0
49	0	0
50	0	0
51	0	0
52	0	0
53	0	0
54	0	0
55	0	0
56	0	0
57	0	0
58	0	0
59	0	0
60	0	0
61	0	0
62	0	0
63	0	0
64	0	0
65	0	0
66	0	0
67	0	0
68	0	0
69	0	0
70	0	0
71	0	0
72	0	0
73	0	0
74	0	0
75	0	0
76	0	0
77	0	0
78	0.144508	0.126262
79	0	0
80	0	0
81	0.549176	0.354496
82	0	0
83	0	0
84	3.82751	0.792854
85	0.188962	0.15893
86	0	0
87	0	0
88	0	0
89	0	0
90	0	0
91	0	0
92	0	0
93	0.070796	0.0661153
94	0	0
95	0.561521	0.359599
96	0	0
97	0	0
98	0	0
99	0	0
100	0	0
101	0.910005	0.476441
102	0	0
103	0	0
104	0	0
105	0	0
106	0	0
107	0	0
108	0	0
109	0	0
110	0	0
111	0.204074	0.169486
112	0	0
113	0	0
114	0	0
115	0	0
116	0	0
117	0	0
118	0.910005	0.476441
119	0	0
120	0	0
121	0	0
122	0	0
123	0.111301	0.100154
124	0.287628	0.223378
125	0	0
126	0	0
127	0	0
128	0	0
129	0	0
130	0	0
131	0	0
132	0	0
133	0	0
134	0	0
135	0	0
136	0	0
137	0	0
138	0	0
139	0	0
140	0	0
141	0	0
142	0	0
143	0	0
144	0	0
145	0	0
146	0	0
147	0	0
148	0	0
149	0	0
150	0	0
151	0	0
152	0	0
153	0	0
154	0	0
155	0	0
156	0	0
157	0	0
158	0	0
159	0	0
160	0	0
161	0	0
162	0	0
163	0	0
164	0	0
165	0	0
166	0	0
167	0	0
168	0	0
169	0	0
170	0.549176	0.354496
171	0	0
172	0	0
173	0	0
174	0	0
175	0	0
176	0	0
177	0	0
178	0	0
179	0	0
180	0	0
181	0	0
182	0	0
183	0	0
184	0	0
185	0	0
186	0	0
187	0.910005	0.476441
188	0	0
189	0	0
190	0	0
191	0	0
192	0	0
193	0	0
194	0	0
195	0	0
196	0	0
197	0	0
198	0.070855	0.0661668
199	0	0
200	0	0
201	0	0
202	0	0
203	0	0
204	0.145857	0.127291
205	0.04164	0.0399754
206	0	0
207	0	0
208	0	0
209	0	0
210	0.111301	0.100154
211	0	0
212	0.140994	0.123571
213	0	0
214	0	0
215	0	0
216	0	0
217	0	0
218	0	0
219	0	0
220	0	0
221	0	0
222	0	0
223	0	0
224	0	0
225	0	0
226	0	0
227	0	0
228	0	0
229	0	0
230	0	0
231	0	0
232	0	0
233	0	0
234	0.054917	0.0520581
235	0	0
236	0	0
237	0	0
238	0	0
239	0	0
240	0	0
241	0	0
242	0	0
243	0	0
244	0	0
245	0	0
246	0	0
247	0	0
248	0.072723	0.0677929
249	0	0
250	0	0
251	0	0
252	0	0
253	0	0
254	0	0
255	0	0
256	0	0
257	0	0
258	0	0
259	0	0
260	0	0
261	0	0
262	0	0
263	0	0
264	0	0
265	0	0
266	0	0
267	0	0
268	0	0
269	0	0
270	0	0
271	0	0
272	0	0
273	0	0
274	0	0
275	0	0
276	0	0
277	0	0
278	0	0
279	0	0
280	0	0
281	0	0
282	0	0
283	0	0
284	0	0
285	0	0
286	0	0
287	0	0
288	0	0
289	0	0
290	0	0
291	0	0
292	0	0
293	0	0
294	0.910005	0.476441
295	0.910005	0.476441
296	0	0
297	0	0
298	0	0
299	0	0
300	0	0
301	0	0
302	0	0
303	0	0
304	0	0
305	0	0
306	0	0
307	0	0
308	0	0
309	0	0
310	0	0
311	0	0
312	0	0
313	0	0
314	0	0
315	0	0
316	0	0
317	0	0
318	0	0
319	0	0
320	0	0
321	0	0
322	0	0
323	0.064992	0.0610258
324	0	0
325	0	0
326	0	0
327	0.468136	0.318864
328	0	0
329	0	0
330	0.910005	0.476441
331	0	0
332	0	0
333	0	0
334	0.468136	0.318864
335	0	0
336	0	0
337	0	0
338	0	0
339	0	0
340	0	0
341	0	0
342	0	0
343	0	0
344	0	0
345	0	0
346	0	0
347	0.071489	0.0667193
348	0.308512	0.235773
349	0	0

## Sheet: a6_type_II_diverge
Main Tree:	(((((((a6_cat:0.003737,a6_dog:0.015277):0.000000,a6_cow:0.039039):0.000000,(a6_microbat:0.022784,a6_megabat:0.010656):0.004736):0.003738,((a6_human:0.000000,a6_chimp:0.000000):0.011245,(a6_rat:0.011462,a6_mouse:0.000000):0.039400):0.000000):0.015414,(a6_wallaby:0.019832,a6_opossum:0.002285):0.008563):0.023665,(a6_anole_lizard:0.051080,((a6_chinese_softshell_turtle:0.023606,a6_painted_turtle:0.080…
Cluster a5_mammals:	((((a6_cat:0.003737,a6_dog:0.015277):0.000000,a6_cow:0.039039):0.000000,(a6_microbat:0.022784,a6_megabat:0.010656):0.004736):0.003738,((a6_human:0.000000,a6_chimp:0.000000):0.011245,(a6_rat:0.011462,a6_mouse:0.000000):0.039400):0.000000,(a6_wallaby:0.019832,a6_opossum:0.002285):0.008563):0.000000
Cluster a6_sauuropsids:	((a6_american_alligator:0.031494,((a6_chick:0.007948,a6_duck:0.007051):0.000000,(a6_flycatcher:0.011643,a6_zebra_finch:0.011851):0.019097):0.019967):0.008001,(a6_chinese_softshell_turtle:0.023606,a6_painted_turtle:0.080864):0.029690,a6_anole_lizard:0.051080):0.000000
	a5_mammals/a6_sauuropsids
Theta-II	0.006377
Theta SE	0.028346
Alignment position	Posterio ratio	Posterior probability
34	0	0
35	0	0
36	0.168363	0.144102
37	0	0
38	0	0
39	-0.043703	-0.0457002
40	0	0
41	0	0
42	0	0
43	0	0
44	0	0
45	0	0
46	0	0
47	0	0
48	0	0
49	0	0
50	0	0
51	0	0
52	0	0
53	0	0
54	0	0
55	0	0
56	0	0
57	0	0
58	0	0
59	0	0
60	0	0
61	0	0
62	0	0
63	0	0
64	0	0
65	0	0
66	0	0
67	0	0
68	0	0
69	0	0
70	0	0
71	0	0
72	0	0
73	0	0
74	0.114995	0.103135
75	0	0
76	0	0
77	0	0
78	0	0
79	0	0
80	0	0
81	0.763035	0.432796
82	-0.098165	-0.10885
83	0	0
84	0	0
85	0	0
86	0	0
87	0	0
88	0	0
89	0	0
90	0	0
91	0	0
92	0	0
93	0	0
94	0	0
95	0	0
96	0	0
97	0	0
98	0	0
99	0	0
100	0	0
101	0	0
102	0	0
103	0	0
104	0	0
105	0	0
106	0	0
107	0	0
108	0	0
109	0	0
110	0	0
111	0	0
112	0	0
113	0	0
114	0	0
115	0	0
116	0	0
117	0	0
118	0	0
119	0	0
120	0	0
121	0	0
122	0	0
123	0	0
124	0	0
125	0	0
126	0	0
127	0	0
128	0	0
129	0	0
130	0	0
131	0	0
132	0	0
133	0	0
134	0	0
135	0	0
136	0	0
137	0	0
138	0	0
139	0	0
140	0	0
141	0	0
142	0	0
143	0	0
144	0	0
145	0	0
146	0	0
147	0	0
148	0	0
149	0	0
150	0	0
151	0	0
152	0	0
153	0	0
154	0	0
155	0	0
156	0	0
157	0	0
158	0	0
159	0.763035	0.432796
160	0	0
161	0	0
162	0	0
163	0	0
164	0	0
165	0	0
166	0	0
167	0	0
168	0	0
169	0	0
170	0	0
171	0	0
172	0	0
173	0	0
174	0	0
175	0	0
176	0	0
177	0	0
178	0	0
179	0	0
180	0	0
181	0	0
182	0	0
183	0	0
184	0	0
185	0	0
186	0	0
187	0	0
188	0	0
189	0	0
190	0	0
191	0	0
192	0	0
193	0	0
194	0	0
195	0	0
196	0	0
197	0	0
198	0	0
199	0	0
200	0	0
201	0	0
202	0	0
203	0	0
204	0	0
205	0	0
206	0	0
207	0	0
208	0	0
209	0	0
210	0	0
211	0	0
212	0	0
213	0	0
214	0	0
215	0	0
216	0	0
217	0	0
218	0	0
219	0	0
220	0	0
221	0	0
222	0	0
223	0	0
224	0	0
225	0	0
226	0	0
227	0	0
228	0	0
229	0	0
230	0	0
231	0	0
232	0	0
233	0	0
234	0	0
235	0	0
236	0	0
237	0	0
238	0	0
239	0	0
240	0	0
241	0	0
242	0	0
243	0	0
244	0	0
245	0	0
246	0	0
247	0	0
248	0	0
249	0	0
250	0	0
251	0	0
252	0	0
253	0	0
254	0	0
255	0	0
256	0	0
257	0	0
258	0	0
259	0	0
260	0	0
261	0	0
262	0	0
263	0	0
264	0	0
265	0	0
266	0	0
267	0	0
268	0	0
269	0	0
270	0	0
271	0	0
272	0	0
273	0	0
274	0	0
275	0	0
276	0	0
277	0	0
278	0	0
279	0	0
280	0	0
281	0	0
282	0	0
283	0	0
284	0	0
285	0	0
286	0	0
287	0	0
288	0	0
289	0	0
290	0	0
291	0	0
292	0	0
293	0	0
294	0	0
295	0	0
296	0	0
297	0	0
298	0	0
299	0	0
300	0	0
301	0	0
302	0	0
303	0	0
304	0	0
321	0	0
322	0	0
323	0	0
324	0	0
325	0	0
326	0	0
327	0	0
328	0	0
329	0	0
330	0	0
331	0	0
332	0	0
333	-0.093676	-0.103358
334	0.759265	0.431581
335	0.432282	0.301813

## Sheet: a7_type_II_diverge
Main Tree:	(((((((((a7_human:0.000000,a7_chimp:0.000000):0.008494,(a7_mouse:0.000000,a7_rat:0.000000):0.026801):0.000000,(a7_megabat:0.089961,(a7_cow:0.026364,(a7_cat:0.000000,a7_dog:0.000000):0.003210):0.000000):0.004875):0.017899,a7_opossum:0.009679):0.026309,(a7_anole_lizard:0.060384,(a7_chinese_softshell_turtle:0.009651,(a7_american_alligator:0.006106,((a7_zebra_finch:0.003119,a7_flycatcher:0.000000):0.…
Cluster a7_mammals:	(((a7_human:0.000000,a7_chimp:0.000000):0.008494,(a7_mouse:0.000000,a7_rat:0.000000):0.026801):0.000000,(a7_megabat:0.089961,(a7_cow:0.026364,(a7_cat:0.000000,a7_dog:0.000000):0.003210):0.000000):0.004875,a7_opossum:0.009679):0.000000
Cluster a7_sauropsids:	((a7_american_alligator:0.006106,((a7_zebra_finch:0.003119,a7_flycatcher:0.000000):0.000000,(a7_duck:0.000000,(a7_chick:0.000000,a7_turkey:0.000000):0.006250):0.000000):0.003344):0.009589,a7_anole_lizard:0.060384,a7_chinese_softshell_turtle:0.009651):0.000000
	a7_mammals/a7_sauropsids
Theta-II	0.023997
Theta SE	0.024493
Alignment position	Posterio ratio	Posterior probability
4	0	0
5	0	0
6	0	0
7	0	0
8	0	0
9	0	0
10	0	0
11	0	0
12	0	0
13	0	0
14	0	0
15	0	0
16	0.244103	0.196208
17	0	0
18	0	0
19	0	0
20	0	0
21	0	0
22	0	0
23	0	0
24	0	0
25	0	0
26	0	0
27	0	0
28	0	0
29	0	0
30	0	0
31	0	0
32	0	0
33	0	0
34	0	0
35	0	0
36	0	0
37	0	0
38	2.44754	0.709938
39	0	0
40	0	0
41	0	0
42	0.124293	0.110552
43	0	0
44	0	0
45	0	0
46	0	0
47	0	0
48	0	0
49	0	0
50	0	0
51	0	0
52	0	0
53	0	0
54	0	0
55	0	0
56	0	0
57	0	0
58	0	0
59	0	0
60	0	0
61	0	0
62	0	0
63	0.199304	0.166183
64	0	0
65	0	0
66	0	0
67	0.336483	0.251768
68	0	0
69	0	0
70	0	0
71	0	0
72	0	0
73	0.041179	0.0395504
74	0	0
75	0	0
76	0	0
77	0	0
78	0	0
79	0	0
80	0	0
81	0.121232	0.108124
82	0	0
83	0	0
84	0	0
85	0	0
86	0	0
87	0	0
88	0.337967	0.252597
89	0	0
90	0	0
91	0	0
92	0	0
93	0	0
94	0	0
95	0	0
96	0	0
97	0	0
98	0	0
99	0	0
100	0	0
101	0	0
102	0	0
103	0	0
104	0	0
105	0	0
106	0	0
107	0	0
108	0	0
109	0	0
110	0	0
111	0	0
112	0	0
113	0	0
114	0	0
115	0	0
116	0	0
117	0	0
118	0	0
119	0	0
120	0	0
121	0	0
122	0	0
123	0	0
124	0	0
125	0	0
126	0	0
127	0	0
128	0	0
129	0	0
130	0	0
131	0	0
132	0	0
133	0	0
134	0	0
135	0	0
136	0	0
137	0	0
138	0	0
139	0	0
140	0	0
141	0	0
142	0	0
143	0	0
144	0	0
145	0.261451	0.207262
146	0	0
147	0.462232	0.316114
148	0	0
149	0	0
150	0	0
151	0	0
152	0	0
153	0	0
154	2.44754	0.709938
155	0	0
156	0	0
157	0	0
158	0	0
159	0	0
160	0	0
161	0	0
162	0	0
163	0	0
164	0	0
165	0	0
166	0	0
167	0	0
168	0	0
169	0	0
170	0	0
171	0	0
172	0	0
173	0	0
174	0.096981	0.0884072
175	0	0
176	0	0
177	0	0
178	0	0
179	0	0
180	0	0
181	0	0
186	0	0
187	0.076171	0.0707796
188	0	0
189	0	0
190	0	0
191	0	0
192	0.13197	0.116584
193	0	0
194	0.127793	0.113312
195	0	0
196	0	0
197	0.09056	0.0830399
198	0	0
199	0	0
200	0	0
201	0	0
202	0	0
203	0	0
204	0	0
205	0	0
206	0	0
207	0	0
208	0	0
209	0	0
210	0	0
211	0	0
212	0	0
213	0	0
214	0	0
215	0	0
216	0	0
217	0	0
218	0	0
219	0	0
220	0	0
221	0	0
222	0	0
223	0	0
224	0	0
225	0	0
226	0	0
227	0	0
228	0	0
229	0	0
230	0	0
231	0	0
232	0	0
233	0	0
234	0	0
235	0	0
236	0	0
237	0	0
238	0	0
239	0	0
240	0	0
241	0	0
242	0	0
243	0	0
244	0	0
245	0	0
246	0	0
247	0	0
248	0	0
249	0	0
250	0	0
251	0	0
252	0	0
253	0	0
254	0	0
255	0	0
256	0	0
257	0	0
258	0	0
259	0	0
260	0	0
261	0	0
262	0	0
263	0	0
264	0	0
265	0	0
266	0	0
267	0	0
268	0	0
269	0	0
270	0	0
271	0	0
272	0	0
273	0	0
274	0	0
275	0	0
276	0	0
277	0	0
278	0	0
279	0	0
280	0	0
281	0	0
282	0	0
283	0	0
284	0	0
285	0	0
286	0	0
287	0	0
288	0	0
289	0	0
290	0	0
291	0	0
292	0	0
293	0	0
294	0	0
295	0	0
296	0	0
297	0	0
298	0	0
299	0	0
300	0	0
301	0	0
302	0	0
303	0	0
304	0	0
305	0	0
306	0	0
307	0	0
308	2.44754	0.709938
309	0	0
310	0	0
311	0	0
312	0	0
313	0	0
314	0	0
315	0	0
316	0	0
317	0	0
318	0	0
319	0	0
320	0	0
321	0	0
322	0	0
323	0	0
324	0	0
325	0	0
326	0	0
327	0	0
328	0	0
329	0	0
330	0	0
331	0	0
332	0	0
333	0	0
334	0	0
335	0	0
336	0	0
337	0	0
338	0	0
339	0	0
340	0	0
341	0	0
342	0	0
343	0	0
344	0	0

## Sheet: a9_type_II_diverge
Main Tree:	((((((((a9_cat:0.000000,a9_dog:0.000000):0.005919,a9_cow:0.002981):0.000000,(a9_megabat:0.015262,a9_microbat:0.018100):0.000000):0.000000,((a9_human:0.000000,a9_chimp:0.000000):0.000000,(a9_mouse:0.002932,a9_rat:0.005872):0.028300):0.000000):0.046236,(a9_opossum:0.009435,a9_wallaby:0.018559):0.000000):0.081864,(a9_anole_lizard:0.061770,((a9_chinese_softshell_turtle:0.048644,a9_painted_turtle:0.00…
Cluster a9_mammals:	((((a9_cat:0.000000,a9_dog:0.000000):0.005919,a9_cow:0.002981):0.000000,(a9_megabat:0.015262,a9_microbat:0.018100):0.000000):0.000000,((a9_human:0.000000,a9_chimp:0.000000):0.000000,(a9_mouse:0.002932,a9_rat:0.005872):0.028300):0.000000,(a9_opossum:0.009435,a9_wallaby:0.018559):0.000000):0.000000
Cluster a9_sauropsids:	((a9_american_alligator:0.024781,((a9_zebra_finch:0.003023,a9_flycatcher:0.006037):0.008992,(a9_duck:0.000000,(a9_chick:0.000000,a9_turkey:0.006041):0.003013):0.003814):0.016667):0.013760,(a9_chinese_softshell_turtle:0.048644,a9_painted_turtle:0.000000):0.010649,a9_anole_lizard:0.061770):0.000000
	a9_mammals/a9_sauropsids
Theta-II	0.050611
Theta SE	0.028593
Alignment position	Posterio ratio	Posterior probability
14	2.21729	0.689179
15	0	0
16	0	0
17	0	0
18	0	0
19	0	0
20	0	0
21	0	0
22	0	0
23	0	0
24	0	0
25	0	0
26	0	0
27	0	0
28	0	0
29	0	0
30	0	0
31	0	0
32	0	0
33	0	0
34	0	0
35	0	0
36	0	0
37	0	0
38	0	0
39	0	0
40	0	0
41	0	0
42	0	0
43	0	0
44	0	0
45	0	0
46	0	0
47	0	0
48	0	0
49	0	0
50	0	0
51	0	0
52	0	0
53	0	0
54	0	0
55	0	0
56	0	0
57	0	0
58	0	0
59	0	0
60	0	0
61	0	0
62	0	0
63	0.302584	0.232295
64	0	0
65	0.183615	0.155131
66	0	0
67	0	0
68	0	0
69	0	0
70	0.302215	0.232078
71	0	0
72	0	0
73	2.21729	0.689179
74	0	0
75	0.289599	0.224565
76	0	0
77	0	0
78	0	0
79	0	0
80	0	0
81	0	0
82	0	0
83	0	0
84	0	0
85	0	0
86	0	0
87	4.18263	0.807048
88	0	0
89	0	0
90	0	0
91	0	0
92	0	0
93	0	0
94	0	0
95	0	0
96	0	0
97	0	0
98	0	0
99	0	0
100	0	0
101	0	0
102	0	0
103	0.292554	0.226338
105	0.575319	0.365208
106	0	0
107	0	0
108	0	0
109	0	0
110	0	0
111	0	0
112	0	0
113	0	0
114	0	0
115	0	0
116	0	0
117	0	0
118	0	0
119	0	0
120	4.18263	0.807048
121	0	0
122	0	0
123	0	0
124	0	0
125	0	0
126	0	0
127	0	0
128	0	0
129	0	0
130	0	0
131	0	0
132	0	0
133	0	0
134	0	0
135	0	0
136	0	0
137	0	0
138	0.26203	0.207626
139	0	0
140	0	0
141	0	0
142	0	0
143	0	0
144	0.084389	0.0778217
145	0	0
146	0	0
147	0	0
148	0	0
149	0	0
150	0	0
151	0	0
152	0	0
153	0	0
154	0	0
155	0	0
156	0	0
157	0	0
158	0	0
159	0	0
160	0	0
161	0	0
162	0	0
163	0	0
164	0.136034	0.119745
165	0	0
166	0	0
167	0	0
168	0	0
169	0	0
170	0	0
171	0	0
172	0	0
173	0	0
174	0	0
175	0	0
176	0	0
177	0	0
178	0	0
179	0	0
180	0	0
181	0	0
182	0	0
183	0.26203	0.207626
184	0	0
185	0	0
186	0	0
187	0	0
188	0	0
189	0	0
190	0	0
191	0	0
192	0	0
193	0	0
194	0.157268	0.135896
195	0	0
196	0	0
197	0	0
198	0	0
199	0	0
200	0	0
201	0	0
202	0	0
203	0	0
204	0	0
205	0	0
206	0	0
207	0	0
208	0	0
209	0	0
210	0.26203	0.207626
211	0	0
212	0	0
213	0	0
214	0.158778	0.137022
215	0	0
216	0	0
217	0	0
218	0	0
219	0	0
220	2.21729	0.689179
221	0	0
222	0	0
223	0	0
224	2.21729	0.689179
225	0	0
226	0	0
227	0	0
228	0	0
229	0	0
230	0	0
231	0	0
232	0	0
233	0	0
234	0	0
235	0	0
236	2.21729	0.689179
237	0	0
238	0	0
239	0	0
240	0	0
241	0	0
242	4.18263	0.807048
243	0	0
244	0	0
245	0	0
246	0	0
247	0	0
248	0	0
249	0	0
250	0	0
251	0	0
252	0	0
253	0.153392	0.132992
254	0	0
255	0	0
256	0	0
257	2.21729	0.689179
258	0	0
259	0	0
260	0	0
261	0	0
262	0	0
263	0	0
264	0	0
265	0	0
266	0	0
267	0.583006	0.36829
268	0	0
269	0	0
270	0.494286	0.330784
271	0	0
272	0	0
273	0	0
274	0	0
275	0	0
276	0	0
277	0	0
278	0	0
279	0	0
280	0	0
281	0	0
282	0	0
283	0	0
284	0	0
285	0	0
286	4.18263	0.807048
287	2.21729	0.689179
288	0	0
289	0	0
290	0	0
291	0	0
292	0	0
293	0	0
294	0	0
295	0	0
296	0	0
297	2.21729	0.689179
298	2.21729	0.689179
299	0	0
300	0	0
301	0	0
302	0	0
303	0.522427	0.343154
304	0	0
305	0	0
306	0	0
307	0	0
308	2.21729	0.689179
309	0	0
310	0	0
311	0	0
312	0	0
313	0	0
314	0	0
315	0	0
316	0	0
317	0	0
318	0	0
319	0	0
320	0	0
321	0	0
322	0.26203	0.207626
323	0	0
324	0.26203	0.207626
325	0.055876	0.0529191
326	0	0
327	0	0
328	0	0
329	4.18263	0.807048

## Sheet: a10_type_II_diverge
Main Tree:	((((((((a10_cat:0.005787,a10_dog:0.005868):0.000000,a10_cow:0.011692):0.000000,(a10_macrobat:0.024583,a10_microbat:0.017003):0.007152):0.000000,((a10_human:0.002898,a10_chimp:0.002938):0.012734,(a10_mouse:0.000000,a10_rat:0.005761):0.030079):0.005020):0.055922,(a10_opossum:0.016239,a10_wallaby:0.013618):0.111661):0.398497,(a10_anole_lizard:0.061690,(a10_chinese_softshell_turtle:0.053013,(a10_amer…
Cluster a10_mammals:	((((a10_cat:0.005787,a10_dog:0.005868):0.000000,a10_cow:0.011692):0.000000,(a10_macrobat:0.024583,a10_microbat:0.017003):0.007152):0.000000,((a10_human:0.002898,a10_chimp:0.002938):0.012734,(a10_mouse:0.000000,a10_rat:0.005761):0.030079):0.005020,(a10_opossum:0.016239,a10_wallaby:0.013618):0.111661):0.000000
Cluster a10_sauropsids:	((a10_american_alligator:0.046486,(a10_chick:0.003507,a10_turkey:0.023157):0.097816):0.026164,a10_anole_lizard:0.061690,a10_chinese_softshell_turtle:0.053013):0.000000
	a10_mammals/a10_sauropsids
Theta-II	0.096089
Theta SE	0.039201
Alignment position	Posterio ratio	Posterior probability
1	0	0
2	0.495938	0.331523
3	0	0
4	0	0
5	1.51866	0.602964
6	0	0
7	0	0
8	0.00496	0.00493552
9	0	0
10	0.474999	0.322033
11	0	0
12	0	0
13	0.002699	0.00269174
14	0.467411	0.318528
15	0	0
16	0	0
17	0	0
18	0	0
19	0	0
20	0	0
21	0.024628	0.024036
22	0.00496	0.00493552
23	0	0
24	0	0
25	0	0
26	0	0
27	0	0
28	0.734653	0.423516
29	0	0
30	0	0
31	0	0
32	1.45362	0.592439
33	0.544745	0.352644
34	0	0
35	0	0
36	0	0
37	0	0
38	0	0
39	1.26549	0.558595
40	0.002494	0.0024878
41	0	0
42	0	0
43	0	0
44	0	0
45	0	0
46	0	0
47	0	0
48	0	0
49	0	0
50	0	0
51	0	0
52	0	0
53	0	0
54	0.004488	0.00446795
55	0	0
56	0	0
57	0.00496	0.00493552
58	0	0
59	0	0
60	0	0
61	0	0
62	0	0
63	0	0
64	1.39179	0.581902
65	0	0
66	0.584026	0.368697
67	0	0
68	0	0
69	0	0
70	0	0
71	0.429237	0.300326
72	0	0
73	0	0
74	1.47468	0.595908
75	0	0
76	0.440292	0.305696
77	0	0
78	1.39179	0.581902
79	0	0
80	0.024628	0.024036
81	0	0
82	0.613136	0.380089
83	0	0
84	0	0
85	0	0
86	0	0
87	0	0
88	0	0
89	0.024628	0.024036
90	0	0
91	0	0
92	0	0
93	0	0
94	0	0
95	0	0
96	0	0
97	0	0
98	0	0
99	0	0
100	7.63794	0.884232
101	0	0
102	0	0
103	0.580876	0.367439
104	0	0
105	0.924026	0.480257
106	0.004488	0.00446795
107	1.54258	0.606699
108	0	0
109	0.024628	0.024036
110	1.52762	0.60437
111	0	0
112	0	0
113	0	0
114	0	0
115	0.002838	0.00282997
116	0	0
117	0	0
118	0	0
119	0	0
120	0.492113	0.329809
121	0	0
122	1.47468	0.595908
123	0	0
124	0	0
125	1.51866	0.602964
126	0	0
127	0	0
128	0	0
129	0	0
130	0.004968	0.00494344
131	0	0
132	0	0
133	0	0
134	0.004926	0.00490185
135	0	0
136	0	0
137	0	0
138	0	0
139	0.024628	0.024036
140	0	0
141	0	0
142	0	0
143	0	0
144	1.26549	0.558595
145	0	0
146	0.732184	0.422694
147	0	0
148	0.837039	0.455646
149	0	0
150	0	0
151	0	0
152	0	0
153	0	0
154	0	0
155	0	0
156	7.63794	0.884232
157	0.004985	0.00496027
158	0	0
159	7.63794	0.884232
160	0	0
161	0.024628	0.024036
162	0	0
163	0.00499	0.00496522
164	0.597306	0.373946
165	0.004968	0.00494344
166	0.50064	0.333618
167	0.619116	0.382379
168	0.366069	0.267973
169	0.540813	0.350992
170	7.63794	0.884232
171	0.55067	0.355117
172	0	0
173	7.63794	0.884232
174	0	0
175	0	0
176	0	0
177	0	0
178	0	0
179	0	0
180	0	0
181	0	0
182	0.91872	0.478819
183	0	0
184	0	0
185	0	0
186	0	0
187	0	0
188	0	0
189	0	0
190	0	0
191	1.26549	0.558595
192	0	0
193	0.002714	0.00270665
194	0	0
195	0	0
196	0	0
197	0	0
198	0	0
199	0	0
200	0	0
201	0	0
202	0	0
203	0	0
204	0	0
205	0	0
206	0	0
207	0.00408	0.00406342
208	0	0
209	0	0
210	0	0
211	0	0
212	0.001917	0.00191333
213	0	0
214	0	0
215	0	0
216	7.63794	0.884232
217	0.024628	0.024036
218	0	0
219	0.024628	0.024036
220	1.26549	0.558595
221	0	0
222	0	0
223	0	0
224	0	0
225	0	0
226	0	0
227	0	0
228	0.004899	0.00487512
229	0	0
230	0	0
231	0.024628	0.024036
232	0	0
233	0	0
234	0	0
235	0	0
236	7.63794	0.884232
237	0	0
238	7.63794	0.884232
239	0	0
240	0	0
241	0	0
242	0	0
243	0	0
244	0	0
245	0	0
246	0	0
247	0	0
248	0	0
249	0	0
250	0	0
251	0	0
252	0	0
253	0	0
254	0	0
255	0	0
256	0	0
257	0	0
258	0	0
259	0	0
260	0	0
261	0	0
262	0	0
263	0	0
264	0.024628	0.024036
265	0	0
266	0	0
267	0	0
268	0	0
269	0	0
270	0	0
271	7.63794	0.884232
272	0	0
273	0.004488	0.00446795
274	0	0
275	0	0
276	0	0
277	0	0
278	0	0
279	0	0
280	0	0
281	0	0
282	0.024628	0.024036
283	0	0
284	0	0
285	0	0
286	0	0
287	0	0
288	0.024628	0.024036
289	0	0
290	0.00408	0.00406342
291	0	0
292	0	0
293	0	0
294	0	0
295	0	0
296	0	0
297	0.024628	0.024036
298	0	0
299	0	0
300	0	0
301	0.004687	0.00466513
302	0	0
303	7.63794	0.884232
304	0	0
305	0	0
306	0.024628	0.024036
307	0	0
308	0	0
309	0	0
310	0	0
311	0	0
312	0	0
313	0.024628	0.024036
314	0.750244	0.428651
315	0.002649	0.002642
316	0	0
317	0	0
318	0.43394	0.302621
319	0	0
320	0.00408	0.00406342
321	0.024628	0.024036
322	0.001918	0.00191433
323	0	0
324	0	0
325	0.004687	0.00466513
326	0	0
327	0.002448	0.00244202
328	0.004488	0.00446795
329	0.826477	0.452498
330	0.515305	0.340067
331	0	0

## Sheet: b2_type_II_diverge
Main Tree:	((((((((b2_cat:0.018392,b2_dog:0.004320):0.009115,b2_cow:0.008950):0.000000,(b2_microbat:0.004436,b2_megabat:0.099086):0.000000):0.009380,((b2_human:0.000000,b2_chimp:0.000000):0.004128,(b2_mouse:0.000673,b2_rat:0.008921):0.013699):0.000000):0.017960,(b2_opossum:0.000000,b2_wallaby:0.000000):0.027421):0.009768,(b2_anole_lizard:0.036615,((b2_chinese_softshell_turtle:0.105211,b2_painted_turtle:0.01…
Cluster b2_mammals:	((((b2_cat:0.018392,b2_dog:0.004320):0.009115,b2_cow:0.008950):0.000000,(b2_microbat:0.004436,b2_megabat:0.099086):0.000000):0.009380,((b2_human:0.000000,b2_chimp:0.000000):0.004128,(b2_mouse:0.000673,b2_rat:0.008921):0.013699):0.000000,(b2_opossum:0.000000,b2_wallaby:0.000000):0.027421):0.000000
Cluster b2_sauropsids:	((b2_american_alligator:0.037129,((b2_zebra_finch:0.000000,b2_flycatcher:0.000000):0.006073,(b2_duck:0.015322,(b2_chick:0.000000,b2_turkey:0.034216):0.000000):0.003016):0.009908):0.011003,(b2_chinese_softshell_turtle:0.105211,b2_painted_turtle:0.017679):0.005484,b2_anole_lizard:0.036615):0.000000
	b2_mammals/b2_sauropsids
Theta-II	0.012661
Theta SE	0.024714
Alignment position	Posterio ratio	Posterior probability
71	0	0
72	0	0
73	0	0
74	0	0
75	0	0
76	0	0
77	0.421097	0.296318
78	0	0
79	0	0
80	0	0
81	0	0
82	0	0
83	0	0
84	0	0
85	0	0
86	0	0
87	0	0
88	0	0
89	0	0
90	0	0
91	0	0
92	0	0
93	0	0
94	0	0
95	0	0
96	0	0
97	0	0
98	0	0
99	0	0
100	0	0
101	0	0
102	0	0
103	0	0
104	0	0
105	0	0
106	0	0
107	0	0
108	0	0
109	0	0
110	0	0
111	0	0
112	0	0
113	0	0
114	0	0
115	0	0
116	0	0
117	0	0
118	0	0
119	0	0
120	0	0
121	0	0
122	0	0
123	0	0
124	0	0
125	0	0
126	0	0
127	0	0
128	0	0
129	0	0
130	0	0
131	0	0
132	0	0
133	0	0
134	0	0
135	0	0
136	0	0
137	0	0
138	0	0
139	0	0
140	0	0
141	0	0
142	0	0
143	0	0
144	0	0
145	0	0
146	0	0
147	0	0
148	0	0
149	0	0
150	0	0
151	0	0
152	0	0
153	0	0
154	0	0
155	0	0
156	0	0
157	0	0
158	0	0
159	0	0
160	0	0
161	0	0
162	0	0
163	0	0
164	0	0
165	0	0
166	0	0
167	0	0
168	0	0
169	0.212697	0.175392
170	0	0
171	0	0
172	0	0
173	0	0
174	0	0
175	0	0
176	0	0
177	0	0
178	0	0
179	0	0
180	0	0
181	0	0
182	0	0
183	0	0
184	0	0
185	0	0
186	0	0
187	0	0
188	0	0
189	0	0
190	0	0
191	0	0
192	0	0
193	0	0
194	0	0
195	0	0
196	0	0
197	0	0
198	0	0
199	0	0
200	0	0
201	0	0
202	0	0
203	0	0
204	0	0
205	0	0
206	0	0
207	0	0
208	0	0
209	0	0
210	0	0
211	0	0
212	0	0
213	0	0
214	0	0
215	0	0
216	0	0
217	0	0
218	0	0
219	0	0
220	0	0
221	0	0
222	0	0
223	0	0
224	0	0
225	0.260785	0.206843
226	0	0
227	0	0
228	0	0
229	0	0
230	0	0
231	0	0
232	0	0
233	0	0
234	0	0
235	0	0
236	0	0
237	0	0
238	0	0
239	0	0
240	0	0
241	0	0
242	0	0
243	0	0
244	0	0
245	0	0
246	0	0
247	0	0
248	0	0
249	0	0
250	0	0
251	0	0
252	0	0
253	0	0
254	0	0
255	0	0
256	0	0
257	0	0
258	0	0
259	0	0
260	0	0
261	0	0
262	0	0
263	0	0
264	0	0
265	0	0
266	0	0
267	0	0
268	0	0
269	0	0
270	0	0
271	0	0
272	0	0
273	0	0
274	0	0
275	0	0
276	0	0
277	0	0
278	0	0
279	0	0
280	0	0
281	0	0
282	0	0
283	0	0
284	0	0
285	0	0
286	0	0
287	0	0
288	0	0
289	0	0
290	0	0
291	0	0
292	0	0
293	0	0
294	0	0
295	0	0
296	0	0
297	0	0
298	0	0
299	0	0
300	0	0
301	0	0
302	0	0
303	0	0
304	0	0
305	0	0
306	0	0
307	0	0
308	0	0
309	0	0
310	0	0
311	0	0
312	0	0
313	0	0
314	0	0
315	0	0
317	0	0
318	0	0
319	0	0
320	0	0
321	0	0
322	0	0
323	0	0
324	0	0
325	0.20505	0.170159
326	0	0
327	0	0
328	0	0
329	0	0
330	0	0
331	0	0
332	0	0
333	0	0
334	0	0
335	0	0
336	0	0
337	0.053488	0.0507723

[truncated: 4 more sheets: b3_type_II_diverge, b4_type_II_diverge, d_type_II_diverge, g_type_II_diverge]
