# Supplementary material for: Distinct Evolutionary Trajectories of Neuronal and Hair Cell Nicotinic Acetylcholine Receptors
Source: Mol Biol Evol. 2019 Dec 10;37(4):1070–89. doi: 10.1093/molbev/msz290 (PMC7086180; doi:10.1093/molbev/msz290)
Supplement: msz290-Supplementary_Data [file msz290-supplementary_data.zip › msz290-Suppl_Data/SuppFile4_DNAseq_trees.txt]

((((((((a4_dog:0.04288095,a4_cat:0.04388123):0.02119274,a4_cow:0.11011512):0.00484496,(a4_megabat:0.07336602,a4_microbat:0.08945425):0.01462908):0.02272802,((a4_human:0.00458759,a4_chimp:0.00975345):0.05148253,(a4_mouse:0.02795140,a4_rat:0.02820919):0.12861614):0.00037446):0.20677729,(a4_opossum:0.02874105,a4_wallaby:0.04831009):0.13407604):0.07855008,(a4_anole_lizard:0.18073965,((a4_chinese_softshell_turtle:0.04021818,a4_painted_turtle:0.03535488):0.05378516,(a4_american_alligator:0.08951289,((a4_zebrafinch:0.02020600,a4_flycatcher:0.04125810):0.03580000,(a4_duck:0.02187787,(a4_chick:0.01870253,a4_turkey:0.02006370):0.04180142):0.02340919):0.05580251):0.00825633):0.01208359):0.02570068):0.02405198,(a4_tibetan_frog:0.15291338,a4_xenopus:0.17492703):0.19793564):0.04776223,a4_coelacanth:0.28586604,(a4_zebrafish:0.74196391,(a4_fugu:0.18684727,a4_medaka:0.15908162):0.36635207):0.23824778);

>a4_human
GCCAGCAGCCATGTGGAGACCCGGGCCCACGCCGAGGAGCGGCTCCTGAAGAAACTCTTCTCCGGTTACAACAAGTGGTCCCGACCCGTGGCCAACATCTCGGACGTGGTCCTCGTCCGCTTCGGCCTGTCCATCGCTCAGCTCATTGACGTGGATGAGAAGAACCAGATGATGACCACGAACGTATGGGTGAAGCAGGAGTGGCACGACTACAAGCTGCGCTGGGACCCAGCTGACTATGAGAATGTCACCTCCATCCGCATCCCCTCCGAGCTCATCTGGCGGCCGGACATCGTCCTCTACAACAAT------GCTGACGGGGACTTCGCGGTCACCCACCTGACCAAGGCCCACCTGTTCCATGACGGGCGGGTGCAGTGGACTCCCCCGGCCATTTACAAGAGCTCCTGCAGCATCGACGTCACCTTCTTCCCCTTCGACCAGCAGAACTGCACCATGAAATTCGGCTCCTGGACCTACGACAAGGCCAAGATCGACCTGGTGAACATGCACAGCCGCGTGGACCAGCTGGACTTCTGGGAGAGTGGCGAGTGGGTCATCGTGGATGCCGTGGGCACCTACAACACCAGGAAGTACGAGTGCTGTGCCGAGATCTACCCGGACATCACCTATGCCTTCGTCATCCGGCGGCTGCCGCTCTTCTACACCATCAACCTCATCATCCCCTGCCTGCTCATCTCCTGCCTCACCGTGCTGGTCTTCTACCTGCCCTCCGAGTGTGGCGAGAAGATCACGCTGTGCATCTCCGTGCTGCTGTCGCTCACCGTCTTCCTGCTGCTCATCACCGAGATCATCCCGTCCACCTCACTGGTCATCCCACTCATCGGCGAGTACCTGCTGTTCACCATGATCTTCGTCACCCTGTCCATCGTCATCACGGTCTTCGTGCTCAACGTGCACCACCGCTCGCCACGCACGCACACCATGCCCACCTGGGTACGCAGGGTCTTCCTGGACATCGTGCCACGCCTGCTCCTCATGAAGCGGCCGTCC---GTGGTCAAGGACAATTGCCGGCGGCTCATCGAGTCC------------------ATGCATAAGATGGCCAGTGCCCCGCGCTTCTGGCCCGAGCCAGAAGGGGAGCCCCCTGCCACGAGCGGCACCCAGAGCCTGCACCCGCCC------------------------------------TCACCGTCCTTCTGTGTCCCCCTGGATGTGCCGGCTGAG------------------CCTGGGCCTTCCTGCAAGTCACCCTCCGACCAGCTCCCTCCTCAGCAGCCCCTGGAAGCTGAGAAAGCCAGCCCCCACCCCTCGCCTGGACCCTGCCGCCCGCCC---CAC---------------------------------------GGCACCCAGGCACCAGGGCTGGCCAAAGCCAGGTCCCTCAGCGTCCAGCACATGTCCAGC---CCTGGCGAAGCGGTG---GAAGGCGGCGTCCGGTGCCGGTCTCGGAGCATCCAGTACTGTGTTCCCCGAGACGATGCCGCCCCCGAGGCAGATGGCCAGGCTGCCGGCGCCCTGGCCTCT---CGCAACACCCACTCGGCTGAGCTCCCACCCCCAGACCAGCCCTCTCCGTGCAAATGCACATGCAAGAAGGAGCCCTCTTCGGTGTCCCCGAGCGCCACGGTCAAGACCCGCAGCACCAAAGCGCCGCCCCCGCACCTGCCCCTGTCGCCGGCCCTGACCCGGGCGGTGGAGGGCGTCCAGTACATTGCAGACCACCTGAAGGCCGAAGACACAGACTTCTCGGTGAAGGAGGACTGGAAGTACGTGGCCATGGTCATCGACCGCATCTTCCTCTGGATGTTCATCATCGTCTGCCTGCTGGGGACGGTGGGCCTCTTCCTGCCGCCCTGGCTGGCTGGCATGATC
>a4_chimp
gccagcagccatgtggagacccgggcccacgccgaggagcggctcctgaagaaactcttctccggttacaacaagtggtcccgacctgtggccaacatctcggacgtggtcctcgtccgcttcggcctgtccatcgctcagctcattgacgtggatgagaagaaccagatgatgaccacgaacgtatgggtgaagcaggaatggcacgactacaagctgcgctgggacccagctgactatgagaatgtcacctccatccgcatcccctctgagctcatctggcggccggacattgtcctctacaacaat------gctgacggggacttcgcggtcacccacctgaccaaggcccacctgttccatgacgggcgggtgcagtggactcccccggccatttacaagagctcctgcagcatcgacgtcaccttcttccccttcgaccagcagaactgcaccatgaaattcggctcctggacctacgacaaggccaagatcgacctggtgaacatgcacagccgcgtggaccagctggacttctgggagagtggcgagtgggtcatcgtggacgccgtgggcacctacaacaccaggaagtacgagtgctgcgccgagatctacccggacatcacctatgccttcgtcatccggcggctgccgctcttctacaccatcaacctcatcatcccctgcctgctcatctcctgcctcaccgtgctggtcttctacctgccctccgagtgtggcgagaagatcacgctgtgcatctccgtgctgctgtcgctcaccgtcttcttgctgctcatcaccgagatcatcccgtccacctcactggtcatcccgctcatcggcgagtacttgctgttcaccatgatcttcgtcaccctgtccatcgtcatcacggtcttcgtgctcaacgtgcaccaccgctcgccacgcacgcacaccatgcccacctgggtacgcagggtcttcctggacatcgtgccgcgcctgctcctcatgaagcggccgtcc---gtggtcaaggacaattgccggcggctcatcgagtcc------------------atgcacaagatggccagtgccccgcgcttctggcccgagccagaaggggagccccctgccacgagcggcacccagagcctgcacccgccc------------------------------------tcaccgtccttctgcatccccctggatgtgccggctgag------------------cctgggccttcctgcaagtcaccgtccgaccagctccctgctcagcagcccctggaagctgagaaagccagcccccacgcctcgcctggaccctgccgcccgccc---cac---------------------------------------ggcacccaggcaccagggctggccaaagccaggtccctcagcgtccagcacatgtccagc---cctggcgaagcagtg---gaaggcggcatccggtgccggtctcggagcatccagtactgtgttccccgagacgatgccacctccgaggcaggtggccaggctgctggcgccctggcctct---cgcaacacccactcggctgagctcccacccccagaccggccctctccgtgcaaatgcacgtgcaagaaggagccctcttcggtgtccccgagcgccacggtcaaggcccgcagcaccaaagcgccgccccggcacctgcccctgtccccggccctgacccgggcggtggagggtgtccagtacattgcagaccacctgaaggccgaagacacagacttctcggtgaaggaggactggaagtacgtggccatggtcatcgaccgcatcttcctctggatgttcatcatcgtctgcctgctggggacggtgggcctcttcctgccgccctggctggctggcatgatc
>a4_mouse
GCTAGCAGCCACATAGAGACCCGGGCCCATGCGGAGGAGCGGCTCCTGAAGAGACTCTTCTCTGGCTACAACAAGTGGTCTCGGCCAGTAGCCAATATCTCAGATGTGGTCCTTGTCCGCTTTGGCTTGTCGATTGCTCAGCTCATTGATGTGGATGAGAAAAACCAGATGATGACGACCAACGTGTGGGTGAAGCAGGAGTGGCATGACTACAAACTGCGCTGGGACCCTGGTGACTACGAGAATGTCACCTCCATCCGCATCCCATCTGAACTCATCTGGAGGCCTGACATCGTCCTCTACAACAAC------GCGGACGGGGACTTTGCAGTCACCCACCTAACCAAAGCCCACCTGTTCTATGATGGGCGTGTGCAGTGGACACCCCCGGCCATCTATAAGAGCTCCTGCAGCATCGACGTCACCTTCTTCCCCTTCGACCAGCAGAACTGTACCATGAAGTTTGGGTCCTGGACCTACGACAAGGCCAAGATTGACTTGGTGAGCATGCACAGCCGTGTGGACCAACTGGACTTCTGGGAAAGTGGGGAGTGGGTCATTGTGGATGCCGTGGGCACCTACAACACCAGGAAGTATGAATGCTGTGCCGAGATCTATCCTGACATCACCTACGCCTTCATCATCCGCCGACTGCCACTGTTCTACACCATCAACCTTATCATCCCGTGCCTGCTCATCTCCTGCCTCACCGTGCTGGTCTTCTATCTGCCCTCGGAGTGCGGCGAGAAGGTCACGCTGTGCATCTCGGTGCTGCTTTCTCTCACCGTCTTCCTGCTGCTCATCACCGAGATCATCCCGTCCACCTCGCTGGTCATCCCGCTCATCGGCGAGTACCTGCTCTTCACCATGATCTTCGTCACCCTCTCCATTGTCATCACGGTCTTCGTGCTCAATGTACACCACCGCTCACCACGCACACACACCATGCCCGCCTGGGTGCGCAGAGTCTTCCTGGACATTGTGCCCCGTCTCCTCTTCATGAAGCGCCCATCT---GTGGTCAAAGACAACTGCCGGAGACTTATCGAATCC------------------ATGCACAAGATGGCCAACGCCCCTCGTTTCTGGCCAGAGCCTGAGAGTGAGCCCGGCATCTTGGGTGACATCTGCAACCAAGGCCTGTCA---------------------------------CCTGCCCCAACTTTCTGCAACCGCATGGACACAGCAGTCGAG------------------ACCCAGCCTACATGCAGGTCACCCTCCCACAAGGTCCCTGACTTGAAGACATCAGAGGTTGAGAAGGCCAGTCCCTGTCCATCACCTGGCTCTTGTCACCCACCC---AAT---------------------------------------AGCAGTGGGGCCCCAGTGCTCATCAAAGCCAGGTCCCTGAGCGTCCAGCATGTGCCCAGC---TCCCAGGAAGCAGCC---GAGGGCAGCATCCGCTGCCGGTCTCGGAGTATCCAGTACTGTGTTTCCCAAGATGGAGCTGCTTCCCTGACTGAGAGCAAGCCCACTGGCTCCCCAGCCTCC---CTGAAGACCCGTCCATCCCAGCTTCCAGTGTCAGACCAGACCTCTCCATGCAAATGCACATGCAAG---GAACCATCTCCTGTGTCCCCCATCACTGTGCTCAAGGCTGGAGGCACCAAAGCACCTCCCCAACACCTGCCCCTGTCACCAGCCCTGACACGGGCAGTAGAAGGCGTCCAGTACATTGCAGACCACCTCAAGGCAGAAGACACAGACTTCTCGGTGAAGGAGGACTGGAAATACGTGGCCATGGTCATTGACCGAATCTTCCTCTGGATGTTCATCATTGTCTGCCTTCTGGGCACTGTGGGACTCTTCCTGCCTCCATGGTTGGCTGGTATGATC
>a4_rat
GCTAGCAGCCACATAGAGACCCGGGCCCATGCGGAGGAGCGGCTCCTGAAGAGACTCTTCTCCGGTTACAACAAGTGGTCTCGGCCAGTAGGCAATATCTCAGATGTGGTCCTCGTCCGCTTTGGCTTGTCCATTGCTCAGCTCATTGACGTGGACGAGAAGAACCAGATGATGACAACCAACGTGTGGGTGAAGCAGGAGTGGCACGACTACAAGCTGCGCTGGGACCCTGGTGACTACGAGAATGTCACCTCCATCCGCATCCCCTCTGAACTCATCTGGAGGCCTGACATCGTCCTCTACAACAAT------GCGGATGGAGACTTTGCAGTCACCCACCTGACCAAGGCCCACCTGTTCTATGACGGAAGGGTGCAGTGGACACCCCCAGCCATCTATAAGAGCTCCTGCAGCATCGACGTCACCTTCTTCCCCTTTGACCAGCAGAACTGTACCATGAAGTTTGGATCCTGGACCTACGACAAGGCCAAGATTGACTTAGTGAGCATTCATAGCCGTGTGGACCAACTGGACTTCTGGGAAAGTGGGGAGTGGGTCATCGTGGATGCTGTGGGCACCTACAACACCAGGAAGTACGAGTGCTGTGCCGAGATCTATCCTGACATCACCTATGCCTTCATCATCCGACGCCTGCCGCTATTCTACACCATCAACCTCATCATCCCGTGCCTGCTCATCTCCTGTCTCACCGTGCTGGTCTTCTATCTGCCTTCAGAGTGTGGCGAGAAGGTCACACTGTGCATCTCGGTGCTGCTTTCTCTCACCGTCTTCCTGCTGCTCATCACCGAGATCATCCCGTCCACCTCGCTGGTCATCCCGCTCATCGGCGAGTACCTCCTCTTCACCATGATCTTCGTCACCCTCTCCATCGTCATCACGGTCTTCGTGCTCAATGTGCACCACCGCTCGCCACGCACACACACGATGCCCGCCTGGGTGCGTAGAGTCTTCCTGGACATCGTGCCTCGCCTCCTCTTCATGAAGCGCCCCTCT---GTGGTCAAAGACAACTGCCGGAGACTTATTGAGTCC------------------ATGCACAAGATGGCCAACGCCCCCCGCTTCTGGCCAGAGCCTGTGGGCGAGCCCGGCATCTTGAGTGACATCTGCAACCAAGGTCTGTCA---------------------------------CCTGCCCCAACTTTCTGCAACCCCACGGACACAGCAGTCGAG------------------ACCCAGCCTACGTGCAGGTCACCCCCCCTTGAGGTCCCTGACTTGAAGACATCAGAGGTTGAGAAGGCCAGTCCCTGTCCATCGCCTGGCTCCTGTCCTCCACCCAAGAGC---------------------------------------AGCAGTGGGGCTCCAATGCTCATCAAAGCCAGGTCCCTGAGTGTCCAGCATGTGCCCAGC---TCCCAAGAAGCAGCA---GAAGATGGCATCCGCTGCCGGTCTCGGAGTATCCAGTACTGTGTTTCCCAAGATGGAGCTGCCTCCCTGGCTGACAGCAAGCCCACCAGCTCCCCGACCTCC---CTGAAGGCCCGTCCATCCCAGCTTCCCGTGTCAGACCAGGCCTCTCCATGCAAATGCACATGCAAG---GAACCATCTCCTGTGTCCCCAGTCACTGTGCTCAAGGCGGGAGGCACCAAAGCACCTCCCCAACACCTGCCCCTGTCACCAGCCCTGACACGGGCAGTAGAAGGCGTCCAGTACATTGCAGACCACCTCAAGGCAGAAGACACTGACTTCTCGGTGAAGGAGGACTGGAAATACGTGGCCATGGTCATTGACCGAATCTTCCTCTGGATGTTCATCATTGTCTGCCTTCTGGGCACTGTGGGACTCTTCCTGCCTCCCTGGCTGGCTGGTATGATC
>a4_cow
GTGAGCAGCCATGCAGAGACCCGGGCTCATGCGGAGGAGCGGCTGCTGAAGAAGCTCTTCTCTGGCTATAATAAGTGGTCCCGGCCTGTGGCTAACATCTCGGATGCGGTTCTTGTCCACTTCGGCCTATCCATCGCGCAGCTCATTGATGTGGATGAGAAGAACCAGATGATGACGACGAATGTGTGGGTGAAGCAGGAGTGGCACGACTATAAGCTGCACTGGGACCCCGCCGACTATGAGAACGTGACTTCCATCCGAATCCCCTCTGAGCTCATCTGGCGGCCAGACATCGTCCTGTACAACAAT------GCGGACGGGGACTTTGCCGTCACCCACCTGACCAAGGCCCACCTCTTCCATGACGGCCGGGTGCAGTGGACGCCCCCAGCCATCTACAAGAGCTCCTGCAGCATCGACGTCACCTTCTTCCCCTTCGACCAGCAGAACTGCACCATGAAGTTCGGGTCCTGGACCTACGACAAGGCCAAGATTGACCTGGTGAGCATGCACAGCCGCGTGGACCAGCTGGACTTCTGGGACAGCGGTGAGTGGGTCATCGTGGACGCCGTGGGCACCTACAACACACGCAAGTACGAGTGCTGTGCGGAGGTCTACTCGGACATCACCTATGCCTTCATCATCCGGCGCCTGCCGCTCTTCTACACCATCAACCTTATCATCCCCTGCCTGCTCATCTCCTGCCTCACCGTGCTTGTCTTCTACCTGCCCTCCGAGTGCGGCGAGAAGATCACCCTCTGCATCTCCGTGTTGCTGTCGCTCACCGTCTTCCTGCTGCTCATCACCGAGATCATCCCATCCACCTCGCTGGTCATCCCGCTCATCGGCGAATACCTGCTCTTCACCATGATCTTCGTCACGCTCTCCATCATCATCACCGTCTTCGTGCTCAACGTGCACCACCGCTCCCCGCGCACACACACCATGCCCGCCTGGGTCCGCCGCGTCTTCCTGGACATCGTGCCGCGCCTGCTCTTCATGAAGCGGCCGTCT---GTGGTCAAGGACCACTGCCGGCGGCTCATCGAGTCC------------------ATGCACAAGGCGGCCAGCACTCCGCACTTCTGGCCGGAGCCCCAGGGGGAGCCCGCCCGG------------------------------------------------------------------TCTCCGTCCCTGACCTGTGGGGTGGACCAGCCCATCAAG------------------CCCCAGCCAGCCCGTACAACACCCTCTGACCAGGTGCCGACTCTGCAGCCTTCAGAGACCGAGAAGGCCAGCCCCTGCCTATCTCCTGGGCCCTGCCGTCCACTC---ACT---------------------------------------GGCACCCAGGCCCCAGGGCTCACCAAAAGCCGGTCCCTAAGTGTCCAGCACGTGTCCAGC---CCCAGCAAAGCGGTG---GAGGACGGTGTGCGGTGCCGGTCCCGGAGCATTCAGTACTGCGGGCCGCGAGAGGAGGCCGCCTCACCGGCCGCCCACCTGGCGGATAGCTCCCCCTCCTCTCCGACCAAGGCCCCCTCAGCCGAGCTCCCGCCCCCAGACCAGGCTGCCTCCTGCAAATGCCAGTGCAGGAAGGAGCCGGGG------GCCCCAAATGCCACGCTCAAGACCTCCAGCACCAGAGCACCACCC------CTGCCCCTGTCGCCAGCCCTGGCACGGGCGGTGGAGGGCGTCCAGTACATCGCAGACCACCTGAAGGCGGAAGACACAGACTTCTCGGTGAAAGAGGACTGGAAGTACGTGGCCATGGTCATTGACCGCATCTTTCTCTGGGTGTTCATCATCGTCTGCCTGCTGGGGACTGCTGGCCTCTTCCTGCCTCCCTGGCTGGCCGGCATGATC
>a4_megabat
gagagcagccacgtggagacccgggcccacgccgaggagcggctgctgaagaagctgttctctggctacaacaagtggtcccggccagtggccaacatctcggatgtggtccttgtccacttcggcctgtccatcgcccagctcattgacgtggacgagaagaaccagatgatgaccacgaacgtgtgggtgaagcaggagtggcatgactacaagctgcgctgggacccgggtgactacgagaatgtcacctccatcagaatcccttcggagctcatctggcggccggacatcgtcctctacaacAGT------GCGGACGGGGACTTCGCCGTCACCCACCTGACCAAGGCCCACCTCTTCCACGACGGGCGGGTGCAGTGGACGCCGCCCGCCATCTACAAGAGCTCCTGCAGCATCGACGTCACCTTCTTCCCCTTCGACCAGCAGAACTGCACCATGAAGTTCGGGTCCTGGACCTACGACAAGGCCAAGATCGACCTGGTGAGCATGCACAGCCGCGTGGACCAGCTGGACTTCTGGGAGAGCGGCGAGTGGGTCATCGTGGACGCCGTGGGCACCTACAACACCAGGAAGTACGCGTGCTGCGCCGAGATCTACCCCGACATCACGTACTCGCTGTACATCCGCCGCAAGCCGCtcttctacacggtcaacctcatcgtgccctgcctgctcatctccggcctcaccgtgctcgtcttctacctgccgtccgactgcggcgagaaggtcacgctgtgcatctccgtgctgctctcgctcaccgtcttcctactgctcatcaccgagatcatcccgtccacctcgctggtcatcccgctcatcggcgagtacctgctcttcaccatgatcttcgtcaccctgtccatcatcgtcacggtcttcgtgctcaacgtgcatcaccgctccccgcgcacgcacaccatgcccgcctgggtgcgccgggccttcctggacgccgccccgcgcctgctgctcatgaagcggccgccc---gtggtcaagggcagctgccggcggctcatcgagtcc------------------atgcacaaggtggccggcgccccgcgcttctggcccgagcccgaggcgggccggggcccctcgccc------------------------------------------------------------gccccgtccctctgcggccctctggacgagccggtaaag------------------ccccagcctgcctgcccgttggccgcaggccaggcccccgctccgcagccctcggaggcccagacggccggcccctgcgcctcgcccggccccccacgcccgccc---act---------------------------------------ggcacccaggccccggggctcagcaaagcccggtccctgagcgtccagcacatgtccagc---cctgctagggcaggg---gagggcggcgtccggtgccggtctcggagcatccagtactgtgttcctcgagac------------gagggcgatggccagacggccggctcccccgcttcc---ctgaaggcccccccagccgagctcccgcccccagaccaggcctccccgtgcagatgcacgtgcaggaaggagccgtccacagggtccccaaacactgtgctcaaagcccacggcaccaaagctgcaccccggcacctgcccctgtcaccggccttgacacgggcggttgagggcatccagtacatcgcagaccacctgaaggcagaagacacggacttctcggtgaaggaggactggaagtacatggccatggtcgtcgaccgcatcttcctctgggtgttcgtcatcgtctgcctgctggggaccgtgggcctcttcctgccgccctggctggccggcatgatc
>a4_microbat
---AGCGGCCACGTGGAGACTCGGGTTCACGCAGAGGAACGGCTGCTGAAGAAACTCTTCTCTGGCTACAACAAGTGGTCCCGGCCCGTGGCCAACATCTCGGACGTGGTCCTTGTCCACTTTGGCCTGTCCATCGCCCAGCTCATTGACGTGGACGAGAAGAACCAGATGATGACCACGAATGTGTGGGTGAAGCAGGAGTGGCGGGACTATAAGCTGCGCTGGGACCCCAGGGACTACGAGAACGTGACTTCCATCCGCATCCCCTCCGAGCTCATCTGGCGGCCAGACATCGTGCTCTACAACAGC------GCGGATGGGgacttcgccgtcacccacctgactaaggcccacctgttccacgacgggcgggtgcagtggacgccgcctgccatctacaagagctcctgcagcatcgacgtcacctccttccccttcgaccagcagaactgcaccatgaagtttgggtcctggacctacgacaaggccaaggtcgacctggtgagcatgcacagccacgtggaccggctgggcttctgggagagcggcgagtgggtcctcgtggacgccgtgggcacctacaacaccaggaagtacgagtgctgcgctgaggtgtaccccgacatcacctacgccttcatcatccggcgcctgccgctcttctacaccgtcaacctcctcatcccctgcctgctcctctcctgcctcacggtgctggtcttctacctgccctcccagtgcggcgagaaggtcacgctgtgcatctccgtgctgctgtcgctcaccgtcttcctgctgctcatcaccgagatcatcccctccacctccctggtcatcccgctcatcggcgagtacctgctgttcaccatgatcttcgtcacgctctccatcatcatcaccgtcttcgtgctcaacgtgcaccaccgctccccgcgcacccactccatgcccgcctgggtgcgccgcgtcttcctggacatcgtgccgcggctgctcttcatggagcggccgccc---gtgatcaagggcaactgccggcggctcatcgaatcc------------------atgcacaggatggccagtgcccctcgcttctggccggagcctgaggaggagcccaacttcatgagcaaagtccagagccagggcccctcg---------------------------------cccaccccgtccttctgtgctcccctggatgcgccaggcaag------------------ccccagccggcctgcacattgccctcagaccaggcgcccactctgcagccagcagaggccgaggaagccagcccctgcctgtcgtccagccccagccgcccaacc---acc---------------------------------------agcacctgggacccggggcttgccaaagcccagtctctgagcatccagcacatgtccagc---cccaacaaagcaccg---gagggcggcatccggtgccggtctcaaagcatccagtactgcgttcctcaagacgaggccacctcccaggccagcggccctgtggccagctcccctccctcc---ttgcaggctccctggactgagctcccacctgcagaccaggcctctccctgcaaatgtaagtgcaag------------------------------------------------------------------------------------------------------------------------------------------------------------GTGAAGGAGGACTGGAAGTACGTGGCCATGGTCATCGACCGCATCTTCCTCTGGGTGTTCGTCATCGTCTGCCTGCTGGGGACCGCCGGCCTCTTCCTGCCGCCCTGGCTGGCCGGCATGCTC
>a4_dog
CTGAGCAGCCACGTGGAGACCCGGGCCCACGCGGAGGAACGGCTGCTGAAGACGCTTTTCTCTGGCTACAACAAGTGGTCCCGGCCCGTGGCCAACATCTCCGACGTGGTCCTTGTCCACTTCGGGCTGTCCATCGCGCAGCTCATTGACGTGGATGAGAAGAACCAAATGATGACCACCAACGTGTGGGTGAAGCAGGAGTGGCACGACTATAAGCTGCGCTGGGACCCTGCCGATTACGAGAACGTCACCTCCATCCGCATCCCCTCTGAGCTCATCTGGCGGCCGGACATCGTCCTCTACAACAAC------GCGGACGGGGACTTTGCGGTCACCCACCTGACCAAGGCCCACCTCTTCTACGACGGGCGGGTCCAGTGGACACCCCCCGCCATCTACAAGAGCTCGTGCAGCATCGACGTCACCTTCTTCCCGTTCGACCAGCAGAACTGCACCATGAAGTTCGGGTCCTGGACGTACGACAAGGCCAAGATAGACCTGGTGAGCATGCACAGCCGCGTGGACCAGCTGGACCTGTGGGAGAGCGGCGAGTGGGTCATCGTGGACGCCGTGGGCACCTACAACACCAGGAAGTACGAGTGCTGCGCCGAGGTCTACCCGGACATCACCTACGCCTTCGTCATCCGGCGCCTGCCGCTCTTCTACACCATCAACCTCATCATCCCCTGCCTGCTCATCTCCTGCCTCACCGTGCTCGTCTTCTACCTGCCGTCGGAGTGCGGCGAGAAGATCACGCTGTGCATCTCCGTGCTGCTCTCGCTCACCGTCTTCCTGCTGCTCATCACCGAGATCATCCCCTCCACCTCGCTGGTCATCCCGCTCATCGGCGAGTACCTGCTCTTCACCATGATCTTCGTCACGCTGTCCATCGTCATCACGGTCTTCGTGCTCAACGTGCACCACCGCTCGCCGCGCACGCACACCATGCCCGCCTGGGTCCGCCGGGTCTTCCTGGACGTCGTGCCCCGCCTGCTCTTCATGAAGCGGCCGTCC---GTGGTCAAGGACAACTGCAGGCGGCTCATCGAATCC------------------ATGCACAAGATGGCCAGCGCCCCAGGCTTCTGGCCCGAGCCCGAGGGGGAGCCCGGCGTCCCGAGCGGAACCCAGAGCCGGGGCCCCTCG---------------------------------CGCACCCCGTCCTTCTGCGGCCCCGTGGACGAGCTGGCCAAG------------------CCCCCGCCGGCCTGCAAGTCGCCCTCGGGCCAGGCCCCTGCTCTGCGGCCCTCAGAGGCGGAGGAAGCGAGCCCCCGCCCCTCGCCTGACTCCTGCCGTCCC------------------------------------------------------------------CTCACCAAAGCCCGGTCCCTGAGTGTCCAGCATGTGTCCAGT---CCTCCCGAAGGGGCG---GAGGACGGCGTCCGCTGCCGGTCCCGGAGCATCCAGTACGGCGGTCCCCAGGACGCCGCCGCCTCTGAAGCTGGGGGCCCCGTGGCCGGCTCCCCGGCCTTG---CTCAAGGCCAGCTCGGCCGAGCTCCCGGCCCCGGAGCAGCCCTCTCCCTGCAAATGCAGGTGCAAGAAGGAGCCGTCC---------CCGAGCGCCGTGCCCAAAGCCCGGGGCACCAAAGCGCCCCCCCGGCACCTGCCCCTGTCTCCGGCCCTGACGCGGGCGGTGGAGGGCGTCCAGTACATCGCGGACCACCTGAAGGCGGAGGACACAGACTTCTCGGTGAAGGAGGACTGGAAGTACGTGGCCATGGTCATCGACCGAATCTTCCTCTGGGTGTTCATCATCGTCTGCCTGCTGGGGACCGCGGGCCTCTTCCTGCCCCCCTGGCTGGCCGGCATGATC
>a4_cat
gcaagcagccacgtggagacccgggcccacgcagaggaacggctgctgaagaagctcttcgctggctacaacaagtggtcccggcccgtggccaacatctcggacgtggttctcgtccacttcgggctgtccatcgcacagctcattgacgtgGATGAGAAAAATCAGTTAATGACAACGAATGTCTGGTTGAAACAGGAATGGCATGACTACAAGCTGCGCTGGGACCCTGCCGACTACGAGAACGTCACCTCCATTCGCATTCCCTCCGAGCTCATCTGGCGGCCGGACATCGTCCTTTACAACAAc------gcggacggggactttgcggtcacccacctgaccaaggcccacctcttccacgacgggcgggtccagtggacgcccccggccatctacaagagctcctgcagcatcgacgtcaccttcttccccttcgaccagcagaactgcaccatgaagttcgggtcctggacctacgacaaggccaagatcgacctggtgaacatgcacagccgcgtggaccagctggacctgtgggagagcggggagtgggtcatcgtggacgccgtgggcacctacaacaccaggaagtacgagtgctgtgccgaggtctacccggacatcacctacgccttcgtcatccggcgcctgcccctcttctacaccatcaacctcatcatcccctgcctgctcatctcctgcctcacagtgctggtcttctacctgccgtccgagtgcggagagaagatcacgctgtgcatctccgtgctgctctcgctcaccgtcttcctgctgctcatcaccgagatcatcccctccacctccctggtcatcccgctcatcggcgagtacctgctcttcaccatgatcttcgtcacgctgtccatcgtcatcaccgtcttcgtgctcaacgtgcaccaccgctccccgcgcacgcacaccatgcccgcctgggtccgccgggtcttcctggacgtcgtgccccgcctgctcttcatgaaacggccgtcg---gtggtcaaggacaactgcaggcgcctcatcgagtcc------------------atgcacaagatggccggcgccccgggcttctggcccgagcccgagggggagcccaccctcacgagcgcagctcagagccagggcccctcgccc---------------gcctcgcccgcctcgccctccccgtcctcccgcggccccctggacgagccggccaag------------------gcccaggcggcctgcaagctgccctcggaccaggtccctgccccgcagccctcggaggcggagaaggggagcccctgcccctcgcctgatccctgccacccgccc---tcc---------------------------------------ggcacccgggccccggggctcgccaaagcccggtccctgagtgcccagcacgtgtccagc---cccgccgaagccgcg---gaggacggcgtccggtgccggtctcggagcatccagtgctgcgttcccccagacgatgccgcctcccaggccgggggccctgtggccggctcccccgccttt---ctgaaggccagctcggccgagctcccgcctccagaccagccctctccgtgcaagtgcaggtgccagaaggagccgtcc---------ccaaacgccgcgctcaaagcccgcggcaccaaagccgcgccccggcacctgcccctgtccccggcgctgacgcgggccgtagagggcgtccagtacatcgcagaccatctgaaggcagaagacacggacttctcggtaaaggaggactggaagtacgtggccatggtcatcgaccgcatcttcctgtgggtgttcgtcctcgtctgcctgctggggaccgcgggtctcttcctgcccccctggctggccggcatgatc
>a4_opossum
GCATCTGGCCATGTGGAGACTCGAGCCCATGCTGAGGAAAGACTTCTAAAGAAACTCTTCTCTGGCTACAACAAGTGGTCCCGACCTGTAGCCAATATCTCTGATGTGGTCCTTGTCCGATTTGGACTGTCCATTGCTCAGCTCATTGATGTGGATGAAAAGAACCAAATGATGACCACCAACATGTGGGTGAAGCAGGAGTGGCAAGATTACAAGCTTCGCTGGGACCCAATGGATTATGAGAATGTAACCTCAATCCGCATCCCCTCAGAGCTCATTTGGAGGCCTGACATCGTTCTCTACAATAAT------GCAGATGGTGATTTTGCGGTGACCCACCTGACCAAAGCCCACCTCTTCTATGATGGGAGGATCAAGTGGACACCCCCTGCCATCTATAAGAGCTCCTGCAGCATTGATGTCACCTTCTTCCCCTTTGACCAGCAAAATTGTACCATGAAGTTTGGTTCCTGGACCTACGACAAAGCAAAGATTGACCTGGTGAGCATGCACAGCCATGTGGACCAGTTGGACTATTGGGAGAGTGGCGAGTGGGTCATCATCAGCGCCGTTGGAAATTATAACATTAAGAAGTATGAGTGCTGTACAGAAACTTACTCAGATATCACCTACTCCTTCATTATCCGTAGGCTTCCCCTCTTTTACACCATCAACCTCATCATCCCCTGCCTTCTGATTTCCTGCTTGACCGTCTTGGTCTTCTATTTGCCATCAGATTGTGGGGAGAAGATCACATTGTGCATTTCTGTGCTATTATCCTTGACTGTGTTCCTACTCCTCATCACTGAAATCATCCCATCCACATCCCTGGTCATTCCCCTGATTGGGGAGTACTTGCTCTTCACCATGATCTTTGTGACGTTGTCCATCATCATCACCGTCTTTGTGCTCAACGTCCACCATCGCTCGCCTCGCACGCACACCATGCCTGCATGGGTCCGAAGGGTGTTCCTGGATATCATCCCCCGCTTACTCTTCATGAAACGCCCTGGT---GTGGTGAAGGACAACTGCAGGAAGCTGGTGGAGTCC------------------ATGCACAAACTCGCTGGAGGTCCGAGGTTCTGGCCGCAGCCA------GAGCCCAACTTTGTTACTTCACCTTCCACCAGCCCCCAAACC---------------------CCAGAACGGTCCCCCTCAGCCTCATTCTGTGTCCACCTGGAGGATCCGGTCAAA------------------CCCCAGGCTGTCTGTAAGTCTCCCTCAGGTCAGTACACTGTGCTGCAGCGCCCTGAGCCTGGGAAGGGCAGT---CCCTGCTCTCCCCCCACCCCTCACCCTCCTCTGAAT---------------------------------------AATTCCCATCCCTCTGGCTTCTCCAAAGTCAGATCTCTAAGTGTACAGCAAATGTACAGC---TCTAATAAAGTGGAG---GAAGGAAGCATCCGCTGCAGGTCAAGGAGCATCCAGTACTGCTCTCTCCAAGAGGACTCTTCCCAGGCAAACAACGGGCAGTCTACCAGCTCCCCGGCCTCT---TTGAGGAGTCAGAAAGATGAAGTCCAACCCCAGGAGAAACCCTCCCCATGCAAGTGTAAATGCAAGAAGGTCAAGGCTACACCTGTC---CCAGATCCAGTGACCAAACCACGCAGCACCAAAGAACAGCATGCCCTGCCCATGTCACCAGCCTTGAAACTCGCAGTAGAGGGAGTTCAGTACATTGCAGACCATTTGAAGGCAGAAGACACAGATTTTTCGGTGAAAGAAGACTGGAAGTACGTTGCCATGGTCATAGACAGGATCTTTCTGTGGATGTTTGTCATTGTCTGCTTGCTGGGGACTGTGGGACTCTTCCTCCCACCCTGGCTGGCTGGAATGatc
>a4_wallaby
---tctggccatgtggagactcgagcccatgctgaggaaagactgctgaagaaactcttctctggctacaacaagtggtcccgacctgtggccaacatctctgatgtggtcattgtccggtttggactttccattgctcaactcattgatgtggatgaaaagaatcaaatgatgaccactaacgtgtgggtgaagcaggaatggcgagactacaagcttcgctgggacccaatggactatgaaaatgtgacctcgatccgcatcccctcagaactcatttggagacctgacattgttctctacaacaat------gcagatggtgattttaccgtgacccacctgaccaaagctcacctcttctatgatgggaggatcaaatggacaccccctgccatctataagagctcctgcagcattgatgtcaccttcttcccctttgaccagcaaaattgtaccatgaagtttggttcctggacctatgataaagcaaagattgacttggtgagcatgcatagccatgtggaccagctggactattgggagagtggtgagtgggtcatcatcaatgctgttggaaactataacattaagaagtatgagtgctgtgccgaaatttactcagacatcacctactccttcatcatccgcaggctccccctgttttacaccatcaacctcatcatcccttgccttcttatttcctgcttgactgtcttggttttctacctgccatcagactgtggggagaagatcacattgtgcatttctgtgctgttatccttgactgtgttcctacttctcatcactgagatcatcccatccacatccctggtcattcctctaattggggagtacctgctcttcaccatgatctttgtgacattgtccatcatcatcaccgtttttgtgctcaatgtccaccatcgctcacctcgtacacacaccatgcctgcgtgggtccgaagggtgttcctggatatcattcctcgtttactcttcatgaaaCGTCCTGGT---GTGGTGAAAGACAACTGTAGGAAGCTGGTTGAGTCG------------------ATGCACAAACTTGCTGGAGGTCCAAGGTTCTGGCCACAGCCA------GAGCCCAATTTTGTTACCTCAACTTCCcccccagcccagagc---------------------ccagaccgatcaccctcagcttcattctgtgtccacctggatgatccagtcaaa------------------ccccagcctgtctgcaaatctccctcaggtcagtatactgtgctgcagcatcctgaacctgggaagcccagt---ccctgctcttcacccactccccagcctcctccaaat---------------------------------------aatacccatccctctggcttctccaaagtcagatctctaagcgtgcagcaaatgtacagc---tccagcaaaatggag---gaaggaggcatccgctgcagatcaaggagcattcagtactgctctctccaagaggactcttcccaggcaaacaatggacagtctgccagctccccagcctct---ttgaggagccccaaagatgaagtccaaccccaggagaagccttccccatgcaagtgtcagtgcaagaaggtcaaggctgca---------gctcagatcgtgaccaaaccacgcagcaccaaagaacagcatgccctgcccatgtcaccaaccttgaaacttgcagtagagggagtccagtacattgcagatcatttgaaggcagaagacacggatttttcggtgaaagaggactggaagtatgttgccatggtcatagacaggatctttctgtggatgtttgtcattgtctgcttgctggggactgtgggactcttcctcccaccatggctggctggaatgatc
>a4_chick
GCTTTCGGCCACGTGGAAACGCGAGCCCATGCGGAGGAGCGCCTCCTGAAGAAACTCTTCTCCGGGTATAACAAGTGGTCCCGTCCCGTCGCCAACATTTCGGATGTGGTCCTGGTCCGCTTCGGCTTGTCCATAGCCCAGCTCATCGATGTTGATGAGAAGAACCAAATGATGACCACAAATGTGTGGGTGAAGCAGGAGTGGCACGACTACAAGCTGCGCTGGGACCCCCAGGAGTATGAAAACGTCACATCCATCCGAATCCCCTCAGAGCTCATCTGGAGGCCGGACATTGTCCTATACAACAAT------GCTGATGGTGACTTTGCAGTCACCCACCTGACCAAAGCCCACCTCTTCTATGATGGGAGAATTAAATGGATGCCACCTGCCATCTACAAAAGCTCCTGCAGCATCGATGTTACCTTCTTCCCCTTTGATCAGCAAAACTGTAAAATGAAATTTGGCTCTTGGACATATGACAAAGCTAAGATAGACTTGGTGAGCATGCATAGCCATGTGGACCAACTGGACTACTGGGAAAGCGGGGAGTGGGTCATCATTAATGCCGTGGGCAATTACAACAGCAAGAAATATGAATGCTGCACAGAGATCTACCCTGATATAACTTACTCCTTCATTATCCGGAGGCTGCCGCTGTTCTACACAATCAATTTGATCATTCCCTGCCTGCTTATCTCCTGCTTGACTGTCCTGGTCTTCTACCTACCCTCTGAGTGCGGAGAGAAGATAACCTTGTGCATCTCTGTGCTGCTATCCCTCACGGTGTTCCTGCTGCTCATCACAGAGATCATCCCTTCTACCTCCCTGGTCATCCCCCTGATAGGAGAGTATCTGCTCTTCACCATGATATTTGTCACCTTGTCTATCATCATCACTGTCTTTGTGCTCAACGTACACCACCGTTCACCACGTACCCACACGATGCCTGACTGGGTGAGGAGGGTCTTCCTTGACATAGTCCCACGTCTCCTCTTCATGAAGCGGCCCTCC---ACAGTGAAAGACAATTGCAAGAAGCTTATTGAATCT------------------ATGCACAAACTAACCAACTCACCAAGGCTTTGGTCTGAGACCGACATGGAGCCCAACTTCACTACCTCATCCTCCCCCAGCCCCCAGAGT---------------------AATGAACCTTCACCCACATCTTCCTTCTGTGCCCACCTTGAGGAGCCAGCCAAA------------------CCT------ATGTGCAAATCCCCTTCTGGACAGTACTCAATGCTGCACCCT---GAGCCCCCACAGGTGACG---TGTTCCTCTCCGAAGCCCTCCTGCCACCCCCTGAGT---------------------------------------GACACCCAGACCACATCTATCTCAAAAGGCAGATCGCTCAGTGTTCAGCAGATGTACAGC---CCCAATAAGACAGAG---GAAGGGAGCATCCGCTGTAGGTCCCGAAGCATCCAGTACTGTTACCTGCAGGAGGACTCTTCCCAG---ACCAATGGCCACTCTAGTGCCTCTCCAGCGTCG---CAGCGCTGCCACCTCAATGAAGAGCAGCCCCAGCACAAGCCCCACCAGTGCAAGTGTAAGTGCAGAAAGGGAGAGGCAGCTGGCACA---CCGACTCAAGGAAGCAAGAGCCACAGCAACAAAGGAGAACACCTCGTGCTGATGTCCCCAGCCCTGAAGCTGGCGGTGGAAGGGGTCCACTACATTGCAGACCACCTGCGAGCAGAAGATGCAGATTTCTCAGTGAAGGAAGACTGGAAGTACGTAGCAATGGTCATTGACCGGATCTTTCTCTGGATGTTCATCATCGTGTGTTTGCTGGGGACCGTTGGGCTCTTCCTCCCGCCGTGGCTGGCAGGAATGATC
>a4_zebrafinch
---------CACGTGGAGACCCGAGCCCACGCAGAGGAGAGGCTCCTGAAGAAACTCTTCTCTGGTTATAACAAGTGGTCCCGTCCCGTGGCCAACATCTCGGACGTGGTCCTCGTGCGCTTCGGCCTGTCCATCGCCCAGCTCATCGATGTGGATGAGAAAAATCAAATGATGACCACCAATGTGTGGGTGAAGCAGGAGTGGCATGACTACAAGCTGCGCTGGGACCCCCAGGAATATGAAAATGTCACCTCCATCCGAATCCCCTCGGAGCTCATCTGGAGGCCAGACATTGTCCTGTACAACAAT------GCTGATGGTGACTTTGCAGTCACCCACCTGACCAAGGCTCACCTCTTCTACGATGGGAGAATTAAATGGATGCCCCCTGCTATCTATAAAAGCTCCTGCAGCATCGATGTCACCTTCTTCCCCTTTGACCAGCAAAACTGCACAATGAAGTTTGGCTCCTGGACCTACGACAAAGCCAAGATAGACTTGGTGAGCATGCACAGCCACGTGGACCAGCTGGACTACTGGGAGAGTGGGGAATGGGTCATCATCAACGCTGTGGGCAATTACAACAGCAAGAAATACGAGTGCTGCACAGAGATCTACCCTGATATAACTTATTCCTTCATTATCCGGAGGCTGCCGCTGTTCTACACCATCAACCTGATCATCCCCTGCCTGCTGATCTCCTGCCTGACCGTCCTGGTCTTTTACCTGCCCTCGGAGTGTGGAGAGAAGATAACCCTGTGCATCTCCGTGCTGCTGTCCCTCACTGTGTTCCTTCTGCTCATCACGGAGATCATCCCCTCCACCTCCTTGGTCATCCCTCTGATTGGGGAGTACCTGCTCTTCACCATGATATTCGTTACCTTGTCTATCATCATCACTGTCTTCGTGCTCAACGTGCACCACCGCTCGCCCCGCACCCACACCATGCCAGACTGGGTGAGGAGGGTCTTCCTTGACGTAGTCCCACGGATCCTTTTCATGAAACGTCCCTCC---ACAGTGAAGGACAATTGCAAGAAGCTCATTGAGTCC------------------ATGCACAAAATAACCAATGCACCGAGGCTTTGGTCCGAGATGGACGTGGAACCCAACTTCACTACCTCATCCTCCCCCAGCCCCCAGAGC---------------------AACGAGCCATCACCCACCTCCTCCTTCTGTGCCCACCTCGAGGAGCCAGCCAAG------------------CCTCAGCCCATCTGCAAGTCCCCCTCTGGGCAGTACTCTGTGCTGCACACA---GAGCCCATACAGGTGACC---TGCTCCTCTCCACAGCCCTCCTGCCACCCCCTGAGC---------------------------------------GACACCCAGGCCACCTCTGTTTTGAAAGGCAGGTCACTGAGTGTCCAGCAGATGTACAGC---CCCAGCAAGGCAGAG---GAGGGGACAATCCGCTGCAGGTCCAGGAGCATCCAGTACTGCTACCTGCAAGAGGACTCTTCCCAG---ACCAATGGCCACTCCAGCGGCTCTCCAGCCTCC---CAGCGGTGCCACCTCAACGGGGAGCAGCCCCAGCACAAGCCCCCTCAGTGCAAGTGTAAGTGCAAAAGGGGCGTGGTGGCAGGCACA---GCAGCCCAGGGGAGCAAGAGCCACGGCGCCAAAGAGCAGCACCTCGTGCTGATGTCCCCAGCCCTGAAGCTGGCAGTGGAAGGGGTTCACTACATCGCAGACCACCTGCGGGCGGAGGACGCGGATTTCTCGGTGAAGGAAGACTGGAAGTACGTTGCAATGGTCATCGACAGGATCTTCCTCTGGATGTTCATCATTGTGTGTTTGCTGGGAACTGTTGGGCTCTTTCTCCCACCGTGGCTGGCAGGAATGATC
>a4_turkey
GCTTTCGGCCACGTGGAAACGCGAGCCCACGCAGAGGAACGTCTCCTGAAGAAACTCTTCTCCGGTTATAACAAGTGGTCCCGTCCTGTCGCCAACATTTCAGATGTGGTCCTGGTCCGATTTGGCTTGTCCATAGCCCAGCTCATCGATGTTGATGAGAAGAACCAAATGATGACCACAAATGTGTGGGTGAAGCAGGAATGGCATGACTACAAGCTGCGCTGGGACCCCCAGGAGTATGAAAATGTCACATCCATCCGGATCCCCTCAGAGCTCATCTGGAGGCCAGACATTGTCCTCTATAATAAC------GCTGATGGTGACTTTGCAGTCACCCACCTGACCAAAGCCCACCTCTTCTATGATGGGAGAATTAAATGGATGCCACCTGCCATCTATAAAAGCTCCTGCAGCATCGATGTTACCTTCTTTCCCTTTGATCAGCAAAACTGTAAAATGAAATTTGGCTCTTGGACATATGACAAAGCTAAGATAGACTTGGTGAGCATGCACAGCCACGTGGACCAACTGGACTACTGGGAAAGCGGGGAGTGGGTCATCATCAATGCTGTGGGCAATTACAACAGCAAGAAATATGAATGCTGCACAGAGATCTACCCTGATATAACTTACTCTTTCATTATCCGGAGGCTGCCACTGTTCTACACAATCAATTTGATCATTCCCTGCCTGCTTATCTCCTGCCTGACCGTCCTAGTCTTCTACTTGCCCTCTGAGTGTGGAGAGAAGATAACCTTGTGCATCTCTGTGCTGCTGTCCCTCACGGTGTTCCTGCTGCTCATCACAGAGATCATCCCTTCTACCTCCCTGGTCATCCCCCTGATAGGAGAGTATCTGCTCTTCACCATGATATTTGTCACCTTGTCTATCATCATCACTGTCTTTGTGCTCAACGTGCACCACCGTTCCCCACGTACCCACACGATGCCTGACTGGGTGAGGAGGGTCTTCCTTGACATAGTCCCACGTCTCCTCTTCATGAAGCGGCCCTCC---ACAGTGAAGGACAATTGCAAGAAGCTTATCGAATCT------------------ATGCACAAAATAACCAACTCACCAAGGCTTTGGTCCGAGGCCGACATGGAGCCCAACTTCACTACCTCATCCTCCCCCAGCCCCCAGAGT---------------------AATGAACCTTCACCCACATCATCCTTCTGTGCCCACCTTGAGGAGCCGGCCAAG------------------CCCCAGCCTATGTGTAAATCCCCTTCTGGACAGTACTCAATGCTGCACCCT---GAGCCCCCACAGGTGACG---TGCTCCTCTCCGCAGTCCTCCTGCCTCCCCCTGAGT---------------------------------------GACACCCAGACCACATCCATCTCCAAAGGCAGATCGCTCAGTGTTCAGCAGATGTACAGC---CCCAATAAGACAGAG---GAAGGGAACATCCGCTGTAGGTCCCGCAGCATCCAGTACTGTTACCTGCAGGAGGACTCTTCCCAG---ACCAATGGCCACTCCAGTGCCTCTCCAGCATCG---CAGCGCTGCCACCTCAATGAAGAGCAACCCCAGCACAAGCCCCACCAGTGCAAGTGTAAGTGCAAAAAGGGAGAGGCAGCTGGCACA---CCGACTCAAGGAAGCAAGAGTCACAGCAACAAAGGAGAACACCTCGTGCTGATGTCCCCAGCCCTGAAGCTAGCAGTGGAAGGGGTCCACTATATTGCAGACCACCTGCGAGCAGAAGATGCAGATTTCTCGGTGAAGGAAGACTGGAAGTACGTAGCGATGGTCATTGACCGGATCTTCCTCTGGATGTTCATC------------------ACCGTTGGGCTCTTCCTCCCGCCGTGGCTGGCAGGAATGATC
>a4_flycatcher
GCCTTTGGCCACGTGGAGACCCGAGCCCACGCAGAGGAGCGCCTGCTGAAGAAACTCTTCTCTGGTTACAACAAGTGGTCGCGCCCTGTGGCCAACATCTCGGACGTGGTGCTGGTCCGCTTCGGGCTCTCCATCGCCCAGCTCATCGACGTGGATGAGAAAAATCAAATGATGACCACGAATGTGTGGGTAAAGCAGGAGTGGCACGACTACAAGCTGCGCTGGGACCCCCAGGAGTACGAAAATGTCACATCCATCCGAATCCCCTCGGAGCTCATCTGGAGGCCAGACATTGTCCTTTACAACAAT------GCTGATGGTGACTTTGCAGTGACCCACCTGACCAAGGCTCACCTCTTCTATGACGGGAGAATTAAGTGGATGCCCCCTGCTATCTATAAAAGCTCCTGCAGCATCGATGTCACCTTCTTCCCCTTTGACCAGCAAAACTGCACGATGAAGTTTGGCTCCTGGACCTATGACAAAGCCAAGATCGACCTGGTGAGCATGCACAGCCACGTGGACCAGCTGGACTACTGGGAGAGCGGGGAGTGGGTCATCATCAACGCCGTGGGCAATTACAACAGCAAGAAATACGAGTGCTGCACAGAGATCTACCCTGATATAACTTATTCCTTCATTATCCGGAGACTGCCGCTGTTCTACACCATCAACCTGATCATCCCCTGCCTGCTGATCTCCTGCCTGACCGTCCTGGTCTTCTACCTGCCCTCTGAGTGTGGAGAGAAGATAACCTTGTGCATCTCCGTGCTGCTGTCCCTCACTGTGTTCCTGCTGCTCATCACGGAGATCATCCCATCCACCTCCCTGGTCATCCCTCTGATTGGGGAGTACCTGCTGTTCACCATGATTTTCGTTACCTTGTCTATCATCATCACTGTCTTCGTGCTCAACGTGCACCACCGCTCCCCCCGCACCCACACCATGCCAGACTGGGTCAGGAGGGTTTTCCTGGACGTGGTGCCTCGGATCCTTTTCATGAAACGTCCCTCC---ACAGTGAAGGACAACTGCAAGAAGCTCATCGAGTCC------------------ATGCACAAAATAACCAACGCGCCGAGGCTCTGGTCCGAGATGGACGTGGAGCCCAACTTCACTACCTCATCCTCGCCCAGCCCCCAGAGC---------------------AACGAGCCATCACCCACCTCCTCCTTCTGTGCCCACCTCGAGGAGCCAGCCAAG------------------CCCCAGCCCGTCTGCACGTCCCCCTCTGGGCAGTACTCAGGGCTGCACCCA---GAGCCCGCACAGGTGAGC---TGCTCCTCTCCACAGCCCTCCTGCCACCCC---------------------------------------------------CAGCCCTCCTCTGTCTTGAAAGGCAGGTCACTGAGCGTGCAGCAGATGTACAGC---CCCAGCAAGGGCGAG---GAGGGGACGATGCGCTGCAGGTCCCGCAGCATCCAGTACTGCTACCTGCAGGAGGACTCCTCCCAG---ACCAACGGGCACTCCAGCGGCTCGCCAGCCTCC---CAGCGCGGCCGCCTCAACGGGGAGCAGCCCCAGCACAAGCCCCCCCAGTGCAAGTGCAAGTGCAAAAAGGCTGTGGCAGCTGGCGCA---GCAGCCCAGGGGAGCAAGAGCCACGGCACCAAAGAGCAGCACCTCGTGCTGATGTCCCCGGCCCTGAAGCTGGCAGTGGAAGGGGTTCACTACATCGCAGACCACCTGCGGGCAGAGGATGCTGATTTCTCAGTGAAGGAAGACTGGAAGTACGTTGCAATGGTCATTGACAGGATCTTCCTCTGGATGTTCATCATTGTGTGTTTGCTGGGAACTGTTGGGCTCTTTCTCCCACCGTGGCTGGCAGGAATGATC
>a4_duck
GCCTTCGGCCACGTGGAAACCCGTGCCCACGCAGAGGAGCGTCTCCTGAAGAAACTCTTCTCCGGGTATAACAAGTGGTCCCGCCCCGTCGCCAACATTTCCGACGTGGTCCTGGTTCGCTTCGGCTTGTCCATCGCCCAGCTCATCGATGTTGATGAGAAGAACCAAATGATGACCACGAACGTGTGGGTGAAGCAGGAGTGGCATGACTACAAGCTGCGCTGGGACCCCCAGGAATATGAAAATGTCACATCCATCCGAATCCCCTCGGAGCTCATCTGGAGGCCGGACATTGTCCTCTACAACAAT------GCTGATGGTGACTTTGCAGTCACCCACCTGACCAAGGCTCACCTCTTCTATGATGGGAGAATTAAATGGATGCCACCTGCTATCTATAAAAGCTCCTGCAGCATCGATGTTACCTTCTTCCCCTTTGACCAGCAGAACTGTACCATGAAATTTGGCTCCTGGACGTATGACAAAGCCAAGATAGACTTGGTGAGCATGCATAGCCATGTGGACCAGCTGGACTACTGGGAGAGTGGGGAATGGGTCATCATCAATGCTGTGGGCAATTACAACAGCAAGAAATATGAATGCTGCACAGAGATCTACCCCGATATAACTTACTCCTTCATTATCCGGAGGCTGCCACTCTTCTACACAATCAACCTGATCATCCCCTGCCTGCTTATCTCCTGCCTGACTGTCCTGGTCTTCTACCTGCCCTCTGAGTGTGGAGAAAAGATAACTTTGTGCATCTCCGTGCTGCTGTCCCTCACTGTGTTCCTGCTGCTCATCACGGAGATCATCCCTTCTACCTCCTTGGTCATCCCCCTGATTGGGGAGTACCTGCTCTTCACCATGATCTTTGTCACCTTGTCCATCATCATCACCGTCTTTGTGCTCAACGTGCACCATCGCTCCCCGCGCACCCACACGATGCCTGACTGGGTGAGGAGGATCTTCCTCGACATAGTCCCACGTCTCCTCTTCATGAAACGCCCCTCC---ACGGTGAAGGACAATTGCAAGAAGCTCATTGAATCT------------------ATGCACAAAATAACCAACTCACCGAGACTTTGGTCCGAGACCGACCTGGAGCCCAACTTCACTACCTCATCTTCCCCCAGCCCCCAGAGC---------------------AACGAGCCGTCGCCCACATCTTCCTTCTGTGCCCACCTCGAGGAGCCAGCCAAA------------------CCCCAGCCTGTCTGCAAATCTCCTTCTGGGCAGTACTCCGTGCTGCACCCA---GAGCCCGTACAGGTGACC---TGCTCCTCTCCACAACCCTCACGCCACCTCCTGAGC---------------------------------------GACACCCAGACCACGTCCATCTCCAAAGGCAGGTCGCTGAGCGTTCAGCAGATGTACAGC---CCCAACAAGGCAGAG---GAAGGGAGCATCCGCTGTCGGTCCCGAAGCATCCAGTACTGTTACCTGCAGGAGGACTCTTCCCAG---ACCAATGGCCAGTCCAGTGCCTCGCCAGCATCC---CAGCGCTGCCACCTAAATGAGGAGCAGCCCCAGCACAAGCCCCACCAGTGCAAATGCAAGTGCAAAAAGAGTGAGGCGGCTGGCACG---CCGGCTCAAGGAAGCAAGACTCACAGCAACAAAGGAGAACATCTCGTCTTGATGTCCCCAGCCCTGAAGCTGGCAGTGGAAGGGGTTCACTACATTGCAGACCACCTGCGAGCAGAAGATGCAGATTTCTCAGTGAAGGAAGACTGGAAGTACGTTGCCATGGTCATTGACAGGATCTTCCTCTGGATGTTCATCATTGTGTGTTTGCTGGGAACTGTCGGGCTCTTCCTCCCGCCGTGGCTGGCAGGAATGATC
>a4_anole_lizard
GCATTCAGCCATGTAGAAACTCGAGCCCATGCTGAGGAACGCCTGCTGAAGAAACTGTTTTCTGGATATAACAAGTGGTCTCGGCCAGTTGCCAATATTTCTGATGTGGTCATTGTGCGGTTTGGATTGTCCATTGCACAGCTGATAGATGTTGATGAAAAGAACCAAATGATGACCACGAATGTGTGGGTGAAACAAGAGTGGCATGATTATAAACTACGCTGGGATCCTGAGGAATACGAAAATGTTACATCGATACGAATTCCCTCTGAGCTCATTTGGAGGCCAGACATTGTTCTTTACAACAAT------GCAGATGGGGATTTTGCAGTCACCCACCTCACCAAAGCCCACCTATTCTATGACGGACGTATCAAATGGATGCCACCAGCCATTTACAAAAGCTCCTGCAGCATTGATGTGACCTTCTTCCCTTTTGACCAGCAAAACTGCACCATGAAGTTTGGCTCATGGACCTATGACAAGGCCAAGATAGACCTGGAGAGCATGCACCGCCATGTGGACCAGCTGGACTACTGGGAGAGTGGAGAGTGGGTGATCATCAACGCTGTGGGCAACTACAACATCAAGAAGTATGAGTGCTGCTCAGAGATCTACCCTGACATCACCTATTCCTTCATCATCAGGCGCCTCCCTTTGTTTTACACCATCAACTTAATCATCCCTTGTCTACTAATCTCCTGCTTGACAGTCTTAGTATTCTATTTGCCTTCAGAGTGTGGGGAGAAGATCACTCTTTGCATCTCAGTCCTGTTGTCCTTAACTGTCTTCCTTCTCCTCATCACCGAGATCATCCCCTCAACCTCGTTGGTCATCCCCTTGATTGGAGAGTACTTGCTCTTCACCATGATCTTTGTCACCTTGTCCATCATCATCACTGTCTTTGTGCTCAACGTCCACCACCGCTCCCCCCGCACTCACACCATGCCAGATTGGGTGAGGAAAGTTTTCCTTGATGTTGTACCACGTCTTCTCTTCATGAAGCGCCCTACG---ACGGTCAAGGACAACTGCAAGAAGCTCATTGAGTCC------------------ATGCACAAAATAGCCAACTCACAACGGTTCTGGTCTGAGACTGAAGTGGAACCCAAGTTCACTACCTCATCC---------------------------------------AATGAGCAGTCGCCCACATCCTCTTTTTGCACCCATCTTGATGACCAGGCAAAGCTG---------------CCTCCCCCATTGTGCAAGTCACCATCTGGCCAGTACTCCATGTTGCTTGCA---GAGCCCATTCGGGCTAGC---TGCACATCTCTGCAACCTCCTTGTCACTCACGG------------------------------------------GACTCCCAATCCAGCTCTATGTCCAAAAGTAGATCACTCAGTGTCCAGCAGATGTACAGCAGCCCAGGGAAGGCAGAG---GAAGGAACCATACGCTGCCGATCTAGGAGCATCCAATACTGCTACTTGCAAGAAGAGTCATCCCAG---ACCAATGGGCAATCCAGTGGGTCTCCAGCCTCC---CCACGGTGCCATCTTAATGAGGAACAGCCCAAAACCAAACCCATCCATTGCAAATGCAAATGTAAAAAAAATGAATCAGCCAGCACA---TCAGGGCATGGGAGCAAGACTCTTGGTAGCAAAGACCAGCAGGTATTGCTGATGTCACCTGCCTTGAAGTTAGCTGTGGAAGGTGTCCATTATATTGCAGATCACTTGCGAGCAGAAGATGCAGATTTTTCAGTGAAGGAGGACTGGAAGTATGTTGCGATGGTCATCGACAGAATCTTCCTCTGGATGTTCATCATAGTCTGCTTGCTGGGGACAGTGGGCCTTTTTCTTCCCCCTTGGTTGGCAGGGATGATC
>a4_american_alligator
gtgtgcggtcacgtggaaacccgagcccacgctgaggaaaggctcctgaagaaactcttctcgggctataacaagtggtcccgccctgtagccaacatttcggacgtggtgctggtccgctttggattgtccatcgcacagctcattgatgttgatgagaagaatcaaatgatgaccacgaacgtgtgggtgaaacaggagtggcacgactacaagctgcgctgggatcccctggaatatgaaaacgtgacatcaatccggatcccctctgagctcatctggaggccggacatcgtcctgtacaacaat------gcggatggagactttgccgtcactcacctgaccaaagcccacctgttttacgatggcagaatcaaatggacacctcctgccatctacaaaagctcctgcagcatcgatgtcaccttctttccctttgaccagcaaaactgcaccatgaagttcggctcctggacctatgacaaagccaagatagacttagtgagcatgcacagtcacgtggaccaactggactactgggagagtggggaatgggtcatcattaatgccgtgggcaactacaacatcaagaaatacgagtgttgcacagagatctaccctgatataacctactcctttattatcaggaggctgcctttgttctacaccatcaacctgatcatcccttgcctcctcatctcctgcttgactgtcttggtcttctacttgccttcagagtgcggtgagaagatcacgctttgcatctccgtgctgctgtcgttgactgtctttctgctgctcatcactgagatcatcccctccacctccctggtcattcccctgatcggagagtatctgctcttcaccatgatatttgtcaccttgtccatcatcatcactgtctttgtactgaacgtgcaccaccgctcgccacgcacccacaccatgccagactgggtgagaaggatcttcctcgatgtggtcccgcgcctcctcttcatgaagcggccctca---gcagtgaaggacaattgcaagaagctcatcgagtcc------------------atgcacaaaatagccaacgctccaagaatttggtccgagactgaagcagagcccaactttgtgacctcctcttcaaacagccctcagagc---------------------aatgagcaatcccccacagcctccctctgtgcccatctcgaggagccaaccaag------------------cccccatcggtctgcaagtcaccttcaggccagtactctgtgctgcaccag---gagccagtgcaggtgagc---tgctcttccccgcagccccccggccatcccctgagc---------------------------------------gacacgcaatctccctccatcgccaaaagcaggtcattaagtgttcagcagatgtacagc---cccaataaagatgag---gaagggagcatccggtgtagatccaggagcatccagtattgctacctgcaggaggagtcatcccag---accaacggccagtccagcggctctccggcctct---cagcgttgccgcctgaatgaagacaggtccccgcgcaagccctctccttgcaagtgcaagtgcaaaaagaaggaagccgccggcacg---tcagggcaaggcaccaaagctcacagcaccaaagagcagccccttctgctgatgtcccctgccctgaagctggcggtggagggggtccactatatcgcagaccacttgagagcagaagacgcagatttctcagtgaaggaggactggaagtacgttgccatggtcattgacagaatcttcctctggatgttcatcatcgtttgcttgctgggaactgtcggtctcttccttccaccttggctagcaggcatgatc
>a4_tibetan_frog
gtcttgtgtcacaccgagatccgggcccaccctgaggaacgtctgctgaagaagcttttcctggagtacaacaagtggtcccgtccagtggccaacatctccgatgcagtcttagtgcgctttggcctttctatagcccaacttatcgatgtggatgagaaaaatcagatgatgaccacgaacgtctgggtgaagcaggaatggcacgattacaagctgcgctgggaccccctggaatacgacaacgtcacatccatacggatcccgtcagagctgatctggaggccggacattgtcctttacaacaat------gccgatggggactttgcagtgacccacttgaccaaagcccacctgttctatgacggacggataaagtggacccccccggccatttacaagagctcctgcagcattgatgtcaccttcttccccttcgaccagcagaactgcaccatgaagtttggctcgtggacttatgacagagccaagatcgacctgatcagcatgcacagccacgtcgaccagctcgactactgggagagcggagagtgggtcatcgtcaacgccgtcggcaactacaacatcaaaaagtacgagtgctgcacggagatctactcggacatcacgtattccttcatcattcgtagacttcctctcttctataccattaacctgatcattccttgtcttctcatctcctgcctgaccgtgttggtcttctacttgccttcagaatgtggggagaagatcacgttgtgtatatccgtcctgctctctctcaccgtcttccttctcctcattaccgagatcattccatccacgtctctggtcatcccgttgattggagaatacctgctcttcaccatgatctttgtcaccctctccatcatcatcacggtcttcgtgttgaatgtccaccaccgttccccccgcacgcacaccatgccggcttgggtgcgcagaatatttttggacgtggtgcccagggtgttgttcatgaagaggcct---------gcgaaggacaactgcaagaagctgatcgagtccttgctgcat---------agccggccacttagttctccaccaagactgtggtctgagacagagatcgagccggccctcccaagctcatcttcggccagccccaccagc---------------------cagagggtatcgccaacgtcttcctgttgccagcagctggagcagacggccaac------------------tcgcaagtggtctgcaagtccccctctgggcaatattccatgctgtgcgag---gaatcaactttgaccagc---tgcccttgtcctccaaaccaaactggtcttcttgga---------------------------------------gagccccagaccaacctgatgcccaaggttcgctctgtaagcgtgcagcagatgtacacg---cccaaggaaaccagt---gaggctacaatccgttgtcggtccaggagcatacagtactgctaccttcatgaggattcctcccaa---gccaatggtcagtccagcgcctcgccacagtct---cagagctgccacgtgcatgaagcacagcagacttcgaat---tctcagtgcaaatgcaaacccaaaacccaggagaagccaagtggc---gccagtcaagttaccaaaacagtcagtaccaaagagcagcatgtgctgctgatgtctccatccctcaagttggccatcgaaggagtccactatatcgcagaccacatgagagcagaagatgccgacttctctgtaaaacaagactggaagtatgtggccatggtcatcgaccggatcttcctctggatgttcatcatcgtctgcctcctgggaaccgtcggactcttccttccaccctggttggccggcatgatc
>a4_chinese_softshell_turtle
gtgtgcagccatgtggaaacccgagctcacgcagaggagagactcctgaggaaactcttctctggctataacaagtggtcccggccggtagccaacatttcggacgtggtcctcgtccatttcggattgtccatcgcgcagctcattgatgttgatgagaagaaccaaatgatgaccacgaacatgtgggtgaagcaggagtggtacgactacaagctgcgttgggatcctctggagtacgagaatgttacgtccattcgaatcccttcagaactcatctggaggccagatattgttctctacaacaat------gcagatggggactttgcagtcacccacctgaccaaagctcaccttttttatgatggaagaatcaagtggatgcctcctgcgatctacaaaagctcctgtagcattgatgtcaccttcttcccatttgaccagcaaaactgcaccatgaagtttggctcctggacctatgacaaggccaagatagacttagtgagcatgcacaaccatgtggaccagctggactactgggagagtggcgaatgggttatcatcaatgctgtgggcaattacaacatcaagaaatacgagtgctgtgcagagatctaccctgatatcacttacttcttcattatccggaggctgcccttgttctacacaattaatctgatcattccatgcctcctaatctccttcctgactgtcttagtcttctacctgccttcagagtgtggggagaagatcactctttgtatctcagtgctgctgtcactgaccgtgttcctgctgctcattacggaaatcatcccttccacctccttggtcatccccctgataggggagtatctgctcttcaccatgatatttgtcaccttgtccatcatcatcaccgtctttgtgctcaacgtgcaccatcgctccccccgcacccacaccatgcccgactgggtgaggcggatctttctcgacattgtcccgcgcctcctcttcatgcaacggccctca---gtggtgaaggacaattgcaagaagctcattgagtcc------------------atgcacaaaatagcctcctcgccacagctttggtcagagaccgaagtggagcccaagtttactacctcctcttcaaacagccctcagagc---------------------aaagacgtgtcaccgacctcttccttctgtgcccatcttggggagcaagccaag------------------ccccaggctgtcggaaagtcaccatctctccagtattctgtgctacatcaa---gagccggtacaggctagc---tgctcctcccttcagcccccctgccatcctctgagc---------------------------------------gacacccagtccatgcccatctccaagggcaggtcagtaagcgttcagcagatgtacagc---cccagtaaaggagag---gatgggagcatccgctgcagatccaggagtatccagtactgctacctgcaagaggagttttcccag---accaacggccagaccgctggctctccagcatct---cagcggggccacctaaacgaaaagccaccccaaagcaaagcctcccagtgcaaatgcaagtgcaaaaagaatgaagccaccagctct---tcagagcaaggaaccaaagctctcagcgccaaagagcaacacgttttgctgatgtcccctgccttgaagctggccgtggagggggtccactacattgcagaccatttgagagcagaagatgcagatttctcagtgaaggaagactggaagtacgtcgcaatggtcatcgacagaatcttcctgtggatgttcatcatagtctgcttactgggaaccgttggtctcttcctccccccttggctggcaggaatgatc
>a4_painted_turtle
gtgtgcagccatgtggaaacccgagcccacgcagaggagagactcctgaagaaactcttctctggctataacaagtggtcccgacctgtagccaacatttcggacgtggttctcgtccatttcggattgtccatcgcgcagctcattgacgtggatgagaagaatcaaatgatgaccacgaacatgtgggtgaagcaggagtggtatgactacaagttgcgctgggatcctctggaatacgagaacgttacatccatccgcatcccttcagaactcatttggaggccggatattgttctctacaacaat------gcagatggggactttgcagtcacccacctgaccaaagcccaccttttttatgatggaagaatcaagtggatgccccctgctatctacaaaagctcctgtagcattgatgtcaccttcttcccctttgaccagcaaaactgcaccatgaagtttggctcctggacctatgacaaagccaagatagacttagtgagcatgcacagccatgtggaccaattggactactgggagagtggagaatgggtcatcatcgatgccgtgggcaattacaatatcaagaaatatgagtgctgtgcagagatctaccctgatatcacctacttctttattatcaggaggctgcccttgttctacacaattaatctgatcatcccctgcctccttatctccttcctgactgtcttagtcttctatctgccttcggagtgcggtgagaagatcaccctttgtatctcagtgctgctgtcactgaccgtgttcctgctgctcattacggagatcatcccttccacctccttggtcatccccttgattggagagtatctgcttttcaccatgatatttgtcaccttgtccatcatcatcactgtctttgtgctcaacgtgcaccaccgctccccccggacccacaccatgcccgactgggtgaagcggatctttctcgacgttgtcccacgcctcctcttcatgcaacggccctcg---gtggtgaaggacaattgcaagaagctgattgagtcc------------------atgcacaaaatagcctcctctccacagctttggtccgagactgaagtggagcctaagtttactacctcctcttcaaacagccctccgagc---------------------aaagaaccatcacccacctcttccttctgtgcccatcttgaggagcaagtcaaa------------------ccccagactgtcggcaagtcaccttctctccagtactctgtgctacaccaa---gagccagcacaggctagc---tgctcctccctgcagcccccctgccatccgctgagt---------------------------------------gacacccagtccacatccatctccaagagcagatcattaagtgtccagcagatgtacagc---ccaaataaagtagag---gatgggagcatccgctgcagatccaggagcatccagtactgctacctgcaagaggagtcctcccag---accaacggccagaccagtggctctccggcagct---cagcggtaccgtctaaatgagaagcagccccaaagcaaagcctcccagtgtaaatgcaagtgtaaaaagcatgtggcaaccagctct---tcggagcaaggaaccaaaactctcagcaccaaagagccacacgttttgctgatgtcccctgccttgaagctggcagtggagggggtccattacatcgcagaccacttgagagccgaggatgcggatttctcagtgaaggaagactggaagtacgttgcaatggtgatcgacagaatcttcctttggatgttcatcatagtctgcttactgggcaccgttggtctcttccttcccccttggctggcagggatgatc
>a4_xenopus
gctttctgccacattgagacacgagcgcacgcagaggagcgactcctgaaaggtctcttcagcggatacaacaagtggtctcgccccgtggccaatatctccgatgctgttatggtccggtttggtctctccatagcccaactcatcgatgtggatgaaaagaatcagatgatgacgactaacgtgtgggtaaagcaggagtggcacgactacaagctgcgctgggaccccctggagtatgagaacgtcacatccatccggatcccctcggagctgatctggcggccggacattgtcctgtataacaat------gccgacggggactttgccgtgacccatctcacaaaggctcatctcttccacgatggtcggatcaagtggacaccaccagccatctacaagagctcctgcagcatcgacgtcaccttcttccccttcgaccagcagaactgcaccatgaagtttggctcttggacttatgaccgagccaagatagacttgatcagcatgcatagccacgttgaccagctggactattgggaaagtggtgaatgggtaattgtcaacgcggtgggcaactataatatcaagaaatatgagtgttgcacggagatttattccgacatcacctattccttcatcataagacgtctccccttgttctacaccatcaacctcatcatcccgtgtctcctgatctcctgtctcaccgtgttggtcttctacctcccttctgagtgtggagagaagatcacgctctgtatatcagtgctgctttccttgactgtcttcctcctcctcatcaccgagatcattccttcgacgtctctggtcatccctttgattggagagtacctgctcttcaccatgatcttcgtgactctcttcatcatcatcaccgtctttgtgctgaacgtgcaccacagatctccgcgcacacacaccatgccagcctgggtccgtaggacattcctggatgtggttcctcgagtgctcttcatgaagagacca---------gcgaaagacaattgcaagaaattaatagagtcc---ctgcat---------gcaagaagcttcaaccccccacccaggctttggtctgaggccgagatcgagccggcatttgccagttcgtcatccgctagccccactagc---------------------caacgaccatctccaacgtcttcctgttgccatcagctggagcagtcgcccaac------------------gctcaagtcttttgcaagtccccatcagggcagtattccatgttgtgtgag---gaatctgccctaaccagt---tgcccttctccaaagcctgagactaagctactgtcc---------------------------------------gaggcccagccaaatttgatgcccaaggtgcgttctgtaagcgtgcagcagatgtacacc---cccaaggaggccaat---gaaggtgccgtccgctgccgatcgaggagcattcagtattgcttcctgcatgaagatttctcccag---gctaatggccaggctagcagttccccagtagcc---caaaaaggcaatgggaatgagccacagccttccagccacacctctccttgtacgtgtaagcccaaaagccaggagaagccagtagac---ccaagtcaaggtgccaaaacagtcaatgccaaagaacaccacgtgctgctaatgtccccctcgctcaagttggctatagagggggtgcactacatcgcggaccacctgagagcagaggatgccgacttctcggtgaagcaggactggaaatacgttgccatggtgatcgatcgcatcttcctgtggatgttcattattgtctgcttgctgggaacggtcggactcttcctgcctccgtggttggctggaatgata
>a4_coelacanth
---------------------------------------------------------------------------------------------------------------------------------------------------atggtggatgaaaaaaatcaggtgatgaccaccaacgtctgggtcaagcaggaatggtacgactacaagctgcgttgggatccacaggattatgaaaatgtgacgtcaatccgaatcccctccgagctcatctggaaaccagacattgtgctctacaacaac------gctgatggggactttgcagtgactcatcttacaaaagcccacttattttacgacggaagaatcaactggatgccgcccgccatctataaaagttcctgcagcattgacgttactttctttcccttcgatcagcaaaactgcaccatgaagtttggctcttggacttacgaccgggccaaaatagaccttgtgagcatgagcagccaggtggaccagctggactactgggagagcggggagtggttcatcgtcagcgccacaggcaagtacaacatcaagaaatacgaatgctgcgtggagtcctaccccgacatcacctacttctttatcattaagagactccctttgttctacaccatcaacctgattatcccctgcctactgatctcctgcttgacagttctggtgttctatctaccatcagactgcggtgagaagatcaccctctgcatttcggtgttgctgtcattaaccgtgttcctgctactcatcacggagataatcccctccacttctctggtaatacccttgattggagagtacttgctcttcactatgatctttgtgaccttgtccatcgtcatcacagtctttgtactcaacgttcaccaccgatctcctcgtacgcataatatgcccgcctgggtgaggagggtctttctcgatgtcataccacgcctcctatttatgaaacgaccttca---acaatgaaagaaaactgtaagaaactaattgagttg------------------atgcacaagaagaacaactcgcccaggtacttgtcagatatcgagacggaaccaagcttcgctgccacgccatctgacagccaacagagc---------------------aaagacccgtccccgacctctcccttctgccaccacattgatgactcctcaagg------------------cctcagtcaatctgtaagtcaccttctgaccagtactctgttctgcatgaa---gagccaactgaagccagt---tgcccgtcaccgtcatctcagcaccaccattttgct---------------------------------------gaggatcagtcatcttccccctcgaaaggaaggtctttaagcgttgaatacaccttcaac---accagcgaccttcct---cagccgaacacccgctgcaggtctagaagttttcagtactgtcacatccacgaagagtctgcccag---ctgaacggccacggcaaa---tccccagcgtct---caacacggccacgtccttgaggatcagtcccaaagcaaacctccccagtgcaagtgtaatcgtaaaaagatcagtgcggcagcaatttcgtcaagccgctccttgaaaagtctcagcaccaaagaccaacaccttctgctgatgtctcctgcaatgaagttagcagtagaaggggttcagtacattgcagaccacttgaaggcagaggacgctgatatttctgtgaaggaagattggaaatatgtagccatggtcattgaccgaatcttcctgtggatgttcatcatagtttgcctgttgggaacagtgggcctcttcctcccaccttggctggccgggatgatc
>a4_zebrafish
GTGTTTTCCATGAGCCCAGCTCATGCCCATGCGGAAGAAAGACTCCTCCAGTCTTTGTTCATCAACTACAACAAGCTTTCACGTCCAGTAGCAAACATCTCTGATGTGGTTCTGGTCCATTTCGGCTTGTCCATTGCTCAGCTCATTGATGTGGATGAGAAGAATCAGATGATGACCACAAATGTCTGGGTGAAGCAGGAGTGGAACGACTACAAGCTGCGCTGGAACCCAGAGGAGTATGAGAATGTCACCTCCATCAGGATCCCCTCTGAGATCATCTGGAGACCGGATATTGTGCTCTATAACAAC------GCGGACGGAGACTTTGCGGTGACTCACTTGACAAAAGCTCAGGTGTTTTACAACGGGAGAATCAAATGGAAACCTCCCGCCATCTATAAAAGCTCCTGCAGCATCGATGTCACCTTCTTCCCCTTTGACCAACAAAACTGCAAGATGAAATTCGGCTCTTGGACGTACGACAGGGCCAAGATTGACCTGATCAGCATGGCCAGTGACGTAGACCAGATGGACTACTGGGAAAGTGGCGAATGGGTGATAATAAATGCAGTTGGCACCTACAACATCAAGAAATACGAGTGCTGCACTGAAATCTACCCAGATATCACCTACTCTTTCATCATCAGACGCCTTCCTTTGTTCTACACCATCAATCTCATCATCCCCTGCCTGCTAATCTCCTGCCTGACAGTCCTGGTCTTTTACCTCCCCTCAGAATGTGCTGAGAAAATCACGCTGTGTATATCTGTCCTCCTATCACTGACTGTCTTCCTCCTGCTAATCACCGAAATTATCCCTTCAACCTCATTGGTCATCCCACTGATTGGCGAGTACCTACTGTTCACCATGATCTTCGTCACTCTGTCCATAATCATCACGGTGTTTGTACTCAACGTGCACCACCGTTCGTCTCGTACGCACAGCATGCCACACTGGGTCCGGCAGCTATTTCTTCACCTGGTGCCTCGTTACCTGTTCATGAAACGTCCACCAGCCTCGGGCAAGAGAAACTGCGGGAAGCTGATTGAGATG------------------ATGCACAAACAGGCTAATTCGCAATCTATGTTTCTGCGGAACAACATCCTGGATATCTCTCCGCAAAGTCCGATCCCGCATTTGGGACCT---------------------------ACTTCAGCTGCCCAGCAGGATCAAGTTCAGCAGGACTCAACTTCCCCCAAA---------------CCCCTGTTTTTCTGCAGTTCCCCCAGCAGCCAGTATTCAATCCTTCAAGAGGAAAACTCACAAACCCCCCAAACACCAGTTCTCAGCTACACATGCGCATATACAAACAGC---------------------------------------ATCTTCGCCTCCAGCACAACTTCCTTTCCAGATACTCTCCTTGGCACCCTGCTGCACACCATACCGCAGGACGGAGCCAAGAGCACAGAATGCGATTTCCAAGGCCACAGTGCTGAGAGTGTCTTCATGGAAGCCAAGGAGAGTGTTCTGGGAGCAGGGAGTTGTCAACACTGCCTTACGTCT------GAAGGGACGAGTCTGCAGAAGCTTGATCTCGATGAGGCAGGGAGGTGTACCAGACATAACATGCCCAGCGCTCAGATCTTCAGCCCCAGCAGTGACGGCTCCACTGATCTGAATGCAGCAGAGCCA---GTCAGCAATCTGTCTCAGTCCCTGCTCAAAGCCTTGGAAGGAGTTCAGTACATCGCTGACCATCTCAGAGCCGAGGATTCAGACTTTTCAGTGAGGGAAGACTGGAAATATGTTGCCATGGTGATTGATAGAATATTCCTCTGGATGTTTGTGCTGGTGTGCATTTTGGGGACCGTCGGACTGTTCCTCCCTCCGTGGCTCGCTGGGATGATC
>a4_fugu
GGCTTTTCCCAAGTTGCACCTCGTGCCCATGCTGAAGAGCGACTGCTTCAGGATCTGTTTGCGCATTACAACAAGCTCTCCCGGCCTGTGGAAAACACTACAGACACGGTGCTAGTGCACTTTGGGCTGTCTATTGCCCAGCTTATTGATGTGGATGAAAAGAACCAGATGATGACAACAAATGTCTGGGTGAAACAAGAATGGAATGATTACAAGCTCCGCTGGAACCCAGAGGAATATGAAAATGTCACCTCCATCCGTATTCCCTCAGAAATCATCTGGCGGCCTGACATTGTCCTCTACAACAAC------GCCGACGGCGACTTTGCCGTAACTCACCTGACAAAGGCTCAGCTGTTCTACGATGGTCGGATAAAGTGGATGCCCCCGGCCATTTACAAGTCTTCTTGCAGTATAGACGTCACCTTTTTCCCGTTTGACCAGCAAAGCTGCAAAATGAAGTTTGGTTCGTGGACATATGACCGTGCCAAAATTGATCTGATCAGCATGGCAAGCGATGTGGACCAGATGGATTACTGGGAGAGCGGCGAGTGGGTCATTGTCAACGCAGTGGGCAAGTACAATACGAAAAAATACGAGTGCTGCACGGAGATCTATTCGGACATCACGTATTACTTCATCATCCGGAGGCTTCCATTGTTCTACACAATCAACCTCATCATCCCCTGCCTTCTCATCTCCTGCTTGACTGTGCTGGTCTTTTATTTGCCTTCACAATGTGGAGAGAAGATCACCTTATGTATCTCAGTGCTACTGTCTCTGACCGTGTTCCTCCTTCTGATCACGGAGATCATTCCATCAACGTCTCTGGTGATCCCATTGATAGGTGAATACTTGCTGTTCACCATGGTCTTTGTCACCCTCTCCATCATAATTACTGTCTTCGTTTTGAACGTACACCATCGATCGCCACAGACCCACGGCATGCCGCACTGGGTGAGGAGAGTGTTCTTGGACTTTGTACCCAAAGTTCTCTTCATGAAGCGTCCACCAGGCACAGCCAAGCAGCACTGCAAAAAGCTTATCGAGATGATGCACCGTCCTGCCACCGTGTCAGGACCGGGAAATTCGCAACCCTTCTGGACAGGGCTGGAGACAGAACTGAGACAGATGGGCCCGGTCCACAGAACAATCCCAAAGGCTCTCACTGATAGTCCAAGCATCCATGTCAGCTCGCCCTCTCCACCCTCTTCCCCTCTCGCAAACTGTAATAAGGACAATCAATCACTGAATGCCAACACCTTCTGCCAGTCCATATCGGGACGTTATTCACTTCTGTCAGAGAAACAACTCCTGCATGGACATAAATCAGCTGCCTCGTCTTCTTCCCAGTTATCGTTACCCCCCACATTGCCACTGGGACTACTTCACAAACGAACCAACAAAGAATCCAACACCATGGCTTCAATTGGACGCTCCCTCAGTGTGGAACACATGTTTGATGGCCAAAAAGAGGCGCCTTGCAGGGGCAGGTATCGGCGTCGCTCCCGAAGCTTCCAGTACTGTTGTCTGCATGATGAAGGAGCAGGGCTCACAAGAGCCACGTGGGGGCAGAAGAAACATCCT---TCTGCAGATCATCTAGTTGAAATAATAATGGCAGAATCGACAAAAGACACAAGCTCACTGCAAGACTTTGAGGTTTCA------------------------------------------------------------ACAATTTCCCCAGCTATGCAGCGGGCCATAGAAGGAGTCCAGTACATTGCTGACCATCTCAGAGCAGAGGATGCCGACTTTTCGGTAAAGGAGGACTGGAAGTACGTGGCCATGGTCATTGACAGGATATTCCTCTGGATGTTTGTTTTGGTTTGCATACTGGGATCTGTTGGACTTTTTCTTCCTCCTTGGCTGGCTGGAATGATC
>a4_medaka
---TCCTCCCAGATTGAACCCCGCGCCCATGCTGAGGAGCGGCTGCTGCAGAACCTGTTTGCACGTTACAACAAGCTCTCGCGGCCTGTGCAGAACACTTCGGACACTGTGCTAGTCCACTTCGGACTGTCCATTGCACAGCTGATTGATGTGGATGAGAAGAACCAGATGATGACTACAAACGTCTGGCTCAAGCAAGAATGGAATGACTACAAACTCCGCTGGAACCCAGAGGACTACGAAAATGTCACCTCCATCCGCATCCCCTCAGAGATCATCTGGAGGCCTGACATTGTCCTCTACAACAACCACAGCGCTGATGGAGACTTTGCCGTGACTCACCTCACCAAAGCTCATCTGTTCTATGACGGACAGATAAAGTGGATGCCTCCGGCCATTTACAAGTCTTCATGTAGTATAGATGTCACGTTTTTCCCCTTTGACCAGCAAAGCTGCAAGATGAAGTTTGGCTCTTGGACGTACGATCGGGCGAAAATAGATCTGATCAGCATGGCCAGCGACGTGGATCAGATGGACTACTGGGAGAGCGGCGAGTGGGTCATTGTCAACGCAGTGGGCAAGTACAACACAAAAAAGTACGAGTGCTGCGCTGAAATCTACGCAGACATCACCTACTACTTCATCATCCGGAGGCTCCCCCTCTTCTACACCATCAACCTGATCATCCCCTGTCTGCTCATCTCCTGCTTGACGGTGCTTGTTTTCTATTTGCCGTCGCAGTGCGGCGAGAAGATAACTTTGTGCATCTCAGTCTTGCTGTCCCTAACGGTGTTCCTTCTGCTGATAACGGAGATCATCCCCTCCACGTCTCTGGTGATCCCGCTGATCGGTGAATACCTGCTGTTCACGATGGTGTTTGTCACGCTTTCCATCATCATCACCATCTTTGTGCTGAACGTGCACCACCGATCGCCACAGACGCACGGCATGCCTCACTGGGTGCGAAGGGTCTTCCTGGATCTGGTACCTCGGGTTCTGTTCATGAAACGGCCGCCTGGCACGGCGAAGCAGCACTGCAAGAGGCTCATTGAGATGATGCACTGTCCAACCACAATATCGGCCACGGGGAACTCGCAGTCCTTTTGGACCGGGCTGGACTCGGAGCTGAGACAGATGACACAAGTTCACAACAGCCTCCCAAAG------GTGGACAGTCCAAGAATCCTGGTGTGCTCCCCGTCTCCCTCTTCTTCTCCTGTTGATGACTGCAGCGATGAAGATCATCCACTGAAAGCCGACATCTTCTGCCAGACCCCGTCTGGTCAGTACTCCCCTCTCCTGGAGCATCAAGCCCTGTGCAGACACATCTCCACCACCCACTCCGCTCCTCAGTTGTCCATGCCG------------CTGGGCCCGTTTCCCTGCCTCTCCAGGGAGCATCCCAGCCCGCTGGCCCGAAACGGTCGCTCCCTGAGTGTGGAGCAAATGTGCGGGAAGCAGGGGCAGCCGCCTCAGAGATCAGCACATCGGTGTCGCTCGCAGAGCTTCCAGTACTGCTGTCTGCATAATGACGGGGCG------------GCGGGCTTCACGGGCCAAACCAACAAA---ACACCCGAACAGCTGACAGAAACTCTGGCGGCTGAGTTTGCTAAAGATGCAAGCACCCAGCTGGACAATATGGCTCCT------------------------------------------------------------ATAGTTTCCCCAGCGATGCAGCGCGCCATCGAGGGGGTGCAGTACATCGCCGATCATCTCAGGGCGGGAGACGCAGACTTTTCAGTGAAGGAGGACTGGAAGTACGTCGCCATGGTCATTGACCGGATCTTCCTCTGGATGTTTGTGCTGGTGTGCATTCTGGGATCAGTGGGACTCTTCCTTCCTCCTTGGTTGGCTGGAATGATC
>a4_amniote
---------CATGTGGAAACCCGAGCCCACGCAGAGGAGAGACTCCTGAAGAAACTCTTCTCTGGCTACAACAAGTGGTCCCGGCCTGTAGCCAACATTTCGGACGTGGTCCTGGTCCGCTTTGGATTGTCCATCGCTCAGCTCATTGATGTGGATGAGAAGAATCAAATGATGACCACGAACGTGTGGGTGAAGCAGGAGTGGCATGACTACAAGCTGCGCTGGGATCCTCTGGAATATGAAAATGTTACATCCATCCGAATCCCCTCAGAGCTCATCTGGAGGCCGGACATTGTTCTCTACAACAAT------GCAGATGGGGACTTTGCAGTGACCCACCTGACCAAAGCCCACCTGTTCTATGATGGAAGAATCAAATGGATGCCCCCTGCCATCTACAAAAGCTCCTGCAGCATTGATGTCACCTTCTTCCCCTTTGACCAGCAAAACTGCACCATGAAGTTTGGCTCCTGGACCTATGACAAAGCCAAGATAGACTTGGTGAGCATGCACAGCCATGTGGACCAGCTGGACTACTGGGAGAGTGGGGAGTGGGTCATCATCAATGCTGTGGGCAATTACAACATCAAGAAATATGAGTGCTGCACAGAGATCTACCCTGACATCACCTACTCCTTCATCATCAGGAGGCTGCCTTTGTTCTACACCATCAACCTGATCATCCCCTGCCTCCTTATCTCCTGCCTGACTGTCTTGGTCTTCTACCTGCCTTCAGAGTGTGGGGAGAAGATCACCCTTTGCATCTCAGTGCTGCTGTCCTTGACTGTGTTCCTGCTGCTCATCACGGAGATCATCCCTTCCACCTCCCTGGTCATCCCCCTGATTGGAGAGTACCTGCTCTTCACCATGATCTTTGTCACCTTGTCCATCATCATCACTGTCTTTGTGCTCAACGTGCACCACCGCTCCCCCCGCACGCACACCATGCCAGCCTGGGTGAGGAGGGTCTTCCTCGATGTTGTCCCACGCCTCCTCTTCATGAAACGGCCC---------GTGAAGGACAACTGCAAGAAGCTCATTGAGTCC------------------ATGCACAAAATAGCCAACTCACCAAGGTTTTGGTCCGAGACT------GAGCCCAACTTTACTACC------------------------------------------------------------ACATCTTCCTTCTGTGCCCATCTTGAGGAGCCAGCCAAG------------------CCCCAGCCTGTCTGCAAGTCACCTTCTGGCCAGTACTCTGTGCTGCACCAA---GAGCCAGTACAGGCCAGC---TGCTCCTCTCCGCAGCCCCCCTGCCATCCT---------------------------------------------------CAGTCCACCTCCATCTCCAAAGGCAGGTCTCTAAGTGTTCAGCAGATGTACAGC---CCCAATAAAGCAGAG---GAAGGGAGCATCCGCTGCAGATCCAGGAGCATCCAGTACTGCTACCTGCAAGAGGAGTCTTCC------ACCAACGGCCAGTCCAGTGGCTCTCCAGCCTCT---CAGCGGTGCCACCTAAATGAGGAGCAGCCCCAAAGCAAACCCTCCCAGTGCAAGTGCAAGTGCAAA---AATGAG------------------------------------------------------------GCACTGATGTCCCCTGCCTTGAAGCTGGCAGTGGAGGGGGTCCAGTACATTGCAGACCACTTGAGAGCAGAAGATGCAGATTTCTCAGTGAAGGAAGACTGGAAGTACGTTGCCATGGTCATCGACAGAATCTTCCTCTGGATGTTCATCATTGTCTGCTTGCTGGGAACTGTGGGTCTCTTCCTTCCACCTTGGCTGGCTGGAATGATC
>a4_tetrapod
---------CATGTGGAAACCCGAGCCCACGCAGAGGAGAGACTCCTGAAGAAACTCTTCTCTGGCTACAACAAGTGGTCCCGGCCTGTAGCCAACATTTCGGACGTGGTCCTGGTCCGCTTTGGACTGTCCATCGCCCAGCTCATTGATGTGGATGAGAAGAATCAGATGATGACCACGAACGTGTGGGTGAAGCAGGAGTGGCATGACTACAAGCTGCGCTGGGATCCTCTGGAATATGAAAATGTTACATCCATCCGAATCCCCTCAGAGCTCATCTGGAGGCCGGACATTGTCCTCTACAACAAT------GCAGATGGGGACTTTGCAGTGACCCACCTGACCAAAGCCCACCTGTTCTATGATGGAAGAATCAAGTGGATGCCCCCTGCCATCTACAAAAGCTCCTGCAGCATTGATGTCACCTTCTTCCCCTTTGACCAGCAAAACTGCACCATGAAGTTTGGCTCCTGGACCTATGACAGAGCCAAGATAGACTTGGTGAGCATGCACAGCCATGTGGACCAGCTGGACTACTGGGAGAGTGGGGAGTGGGTCATCGTCAATGCTGTGGGCAATTACAACATCAAGAAATATGAGTGCTGCACAGAGATCTACCCTGACATCACCTACTCCTTCATCATCAGGAGGCTCCCTTTGTTCTACACCATCAACCTGATCATCCCCTGCCTCCTTATCTCCTGCCTGACTGTCTTGGTCTTCTACCTGCCTTCAGAGTGTGGGGAGAAGATCACCCTTTGCATCTCAGTGCTGCTGTCCTTGACTGTGTTCCTGCTGCTCATCACGGAGATCATCCCTTCCACCTCCCTGGTCATCCCCCTGATTGGAGAGTACCTGCTCTTCACCATGATCTTTGTCACCTTGTCCATCATCATCACTGTCTTTGTGCTCAACGTGCACCACCGCTCCCCCCGCACGCACACCATGCCAGCCTGGGTGAGGAGGGTCTTCCTGGATGTTGTCCCACGCCTCCTCTTCATGAAACGGCCT---------GTGAAGGAAAACTGCAAGAAGCTCATTGAGTTG------------------ATGCACAAAATAGACAACTCACCAAGGTTTTGGTCCGAGACT------GAGCCCAACTTTACTACC------------------------------------------------------------ACATCTTCCTTCTGTGCCCATCTTGAGGAGCCAGCCAAG------------------CCCCAGCCTGTCTGCAAGTCACCTTCTGGCCAGTACTCTGTGCTGCACGAA---GAGCCAGTACAGGCCAGC---TGCTCCTCTCCGCAGCCCCCCTGCCATCCT---------------------------------------------------CAGTCCACCTCCATCTCCAAAGGCAGGTCTCTAAGTGTTCAGCAGATGTACAGC---CCCAATAAAGCAGAT---GAAGGGAGCATCCGCTGCAGATCCAGGAGCATCCAGTACTGCTACCTGCAAGAGGAGTCTTCC------ACCAACGGCCAGTCCAGTGGCTCTCCAGCCTCT---CAGAGGTGCCACCTAAATGAGGAGCAGCCCCAAAGCAAACCCTCCCAGTGCAAGTGCAAGCGCAAA---AATGAG------------------------------------------------------------GCACTGATGTCCCCTGCCTTGAAGCTGGCAGTGGAGGGGGTCCAGTACATTGCAGACCACTTGAGAGCAGAAGATGCAGATTTCTCAGTGAAGGAAGACTGGAAGTACGTTGCCATGGTCATCGACAGAATCTTCCTCTGGATGTTCATCATTGTCTGCTTGCTGGGAACTGTGGGTCTCTTCCTTCCACCTTGGCTGGCTGGAATGATC


((((((b2_human:0.00000000,b2_chimp:0.00180150):0.03122115,(b2_mouse:0.02510330,b2_rat:0.02607403):0.10220561):0.01495611,(b2_microbat:0.04039677,(b2_cow:0.04746161,(b2_dog:0.06623417,b2_cat:0.04813893):0.02980432):0.00268573):0.00558081):0.05620704,(b2_opossum:0.04297886,b2_wallaby:0.09893044):0.11507555):0.07440469,(b2_anole_lizard:0.07889407,((b2_chinese_softshell_turtle:0.27114601,b2_painted_turtle:0.02092868):0.02427379,(b2_american_alligator:0.07167832,((b2_zebrafinch:0.01859623,b2_flycatcher:0.03823759):0.04711109,(b2_duck:0.22952586,(b2_chick:0.01080894,b2_turkey:0.04095073):0.02462830):0.00471623):0.08231866):0.02626238):0.00439288):0.02463475):0.01493160,(b2_xenopus:0.13698133,b2_tibetan_frog:0.16080723):0.05062419,(b2_coelacanth:0.40418447,(b2_zebrafish:0.22735668,(b2_medaka:0.13592866,b2_fugu:0.09618548):0.08045735):0.12310159):0.08415685);

>b2_human
ggggtgtggggtacggatacagaggagcggctggtggagcatctcctggatccttcccgctacaacaagcttatccgcccagccaccaatggctctgagctggtgacagtacagcttatggtgtcactggcccagctcatcagtgtgcatgagcgggagcagatcatgaccaccaatgtctggctgacccaggagtgggaagattatcgcctcacctggaagcctgaagagtttgacaacatgaagaaagttcggctcccttccaaacacatctggctcccagatgtggtcctgtacaacaatgctgacggcatgtacgaggtgtccttctattccaatgccgtggtctcctatgatggcagcatcttctggctgccgcctgccatctacaagagcgcatgcaagattgaagtaaagcacttcccatttgaccagcagaactgcaccatgaagttccgttcgtggacctacgaccgcacagagatcgacttggtgctgaagagtgaggtggccagcctggacgacttcacacctagtggtgagtgggacatcgtggcgctgccgggccggcgcaacgagaaccccgacgactctacgtacgtggacatcacgtatgacttcatcattcgccgcaagccgctcttctacaccatcaacctcatcatcccctgtgtgctcatcacctcgctagccatccttgtcttctacctgccatccgactgtggcgagaagatgacgttgtgcatctcagtgctgctggcgctcacggtcttcctgctgctcatctccaagatcgtgcctcccacctccctcgacgtgccgctcgtcggcaagtacctcatgttcaccatggtgcttgtcaccttctccatcgtcaccagcgtgtgcgtgctcaacgtgcaccaccgctcgcccaccacgcacaccatggcgccctgggtgaaggtcgtcttcctggagaagctgcccgcgctgctcttcatgcagcagccacgccatcattgcgcccgtcagcgcctgcgcctgcggcgacgccagcgtgagcgcgagggc------------------------------------------------------------------------gctggagccctcttcttccgcgaagccccaggggccgactcctgcacgtgcttcgtcaaccgcgcgtcggtgcaggggttg------------------------------------------gccggggccttcggggctgagcctgca------------ccagtggcgggc---------------------------------------------------------------cccgggcgctcaggggagccgtgtggctgtggcctccgggaggcggtggacggcgtgcgcttcatcgcagaccacatgcggagcgag---gacgatgaccagagcgtgagtgaggactggaagtacgtcgccatggtgatcgaccgcctcttcctctggatcttt---gtctttgtctgtgtctttggcaccatcggcatgttcctgcagcctctcttccagaactacaccaccaccaccttcctccactcagaccactcagcccccagctccaag
>b2_chimp
---GTGTGGGGTACGGACACAGAGGAGCGGCTGGTGGAGCATCTCCTGGATCCTTCCCGCTACAACAAGCTTATCCGCCCAGCCACCAATGGCTCTGAGCTGGTGACAGTACAGCTTATGGTGTCACTGGCCCAGCTCATCAGTGTGCATGAGCGGGAGCAGATCATGACCACCAATGTCTGGCTGACCCAGGAGTGGGAAGATTATCGCCTCACCTGGAAGCCTGAAGAGTTTGACAATATGAAGAAAGTTCGGCTCCCTTCCAAACACATCTGGCTCCCAGATGTGGTCCTGTACAACAATGCTGACGGCATGTACGAGGTTTCCTTCTATTCCAATGCCGTGGTCTCCTATGATGGCAGCATCTTCTGGCTGCCGCCTGCCATCTACAAGAGCGCATGCAAGATTGAAGTAAAGCACTTCCCATTTGACCAGCAGAACTGCACCATGAAGTTCCGTTCGTGGACCTACGACCGCACAGAGATCGACTTGGTGCTGAAGAGTGAGGTGGCCAGCCTGGACGACTTCACACCTAGTGGTGAGTGGGACATCGTGGCGCTGCCGGGCCGGCGCAACGAGAACCCCGACGACTCTACGTACGTGGACATCACGTATGACTTCATCATTCGCCGCAAGCCGCTCTTCTACACCATCAACCTCATCATCCCCTGTGTGCTCATCACCTCGCTAGCCATCCTTGTCTTCTACCTGCCATCCGACTGTGGCGAGAAGATGACGTTGTGCATCTCAGTGCTGCTGGCGCTCACGGTCTTCCTGCTGCTCATCTCCAAGATCGTGCCTCCCACCTCCCTCGACGTGCCGCTCGTCGGCAAGTACCTCATGTTCACCATGGTGCTTGTCACCTTCTCCATCGTCACCAGCGTGTGCGTGCTCAACGTGCACCACCGCTCGCCCACCACGCACACCATGGCGCCCTGGGTGAAGGTCGTCTTCCTGGAGAAGCTGCCCGCGCTGCTCTTCATGCAGCAGCCACGCCATCATTGCGCCCGTCAGCGCCTGCGCCTGCGGCGACGCCAGCGTGAGCGCGAGGGC------------------------------------------------------------------------GCTGGAGCCCTCTTCTTCCGCGAAGCCCCAGGGGCCGACTCCTGCACGTGCTTCGTCAACCGCGCGTCGGTGCAGGGGTTG------------------------------------------GCCGGGGCCTTCGGGGCTGAGCCTGCA------------CCGGTGGCGGGC---------------------------------------------------------------CCCGGGCGCTCAGGGGAGCCGTGTGGCTGTGGCCTCCGGGAGGCGGTGGACGGCGTGCGCTTCATCGCAGACCACATGCGGAGCGAG---GACGATGACCAGAGCGTGAGTGAGGACTGGAAGTACGTCGCCATGGTGATCGACCGCCTCTTCCTCTGGATCTTT---GTCTTTGTCTGTGTCTTTGGCACCATCGGCATGTTCCTGCAGCCTCTCTTCCAGAACTACACCACCACCACCTTCCTCCACTCAGACCACTCAGCCCCCAGCTCCAAG
>b2_mouse
ggggttttgggtactgacacagaggagcggctggtggagcatctcttggatccttcccgctataacaagctgatccgtccagctactaatggctctgagctggtgactgtacagctcatggtatcattggcacagctcatcagtgtgcacgagcgggagcagatcatgaccaccaacgtctggctgacccaggagtgggaagattatcgcctcacatggaagcctgaggatttcgacaatatgaagaaagtccgactcccttctaagcacatctggctcccagatgtggttctatacaacaatgctgacggcatgtacgaagtctccttctattccaatgctgtggtctcctatgatggcagcatcttttggctaccgcctgccatctacaagagcgcatgcaagattgaggtgaagcacttcccatttgaccagcagaactgcaccatgaagttccgctcctggacctacgaccgcactgagattgacctggtgctcaaaagcgatgtggccagcctggacgacttcacacctagtggggagtgggacatcatcgcactgccaggccgacgcaacgagaacccagacgactccacctacgtggacatcacctacgacttcatcattcgtcgcaaaccgctcttctacaccatcaacctcatcatcccctgcgtactcatcacctcgctggccatcctggtcttctacctgccctcagactgtggtgaaaagatgacactttgtatttctgtgctgctggcgctcacggtgttcctgctgctcatctccaagattgtgcctcccacctccctcgacgtaccgctggtgggaaagtacctcatgttcaccatggtgctagtcaccttctccatcgtcactagcgtgtgtgtgctcaatgtgcaccaccgttcgcctaccacgcacaccatggcgccctgggtcaaggtggtcttcctggagaagctgcccaccctcctcttcctgcagcagccacgccaccgctgtgcacgtcaacgcctgcgcttgcgaaggcgccagcgggaacgtgagggg------------------------------------------------------------------------gcaggcacactattcttccgcgaaggtcctgcagctgacccatgtacctgctttgtcaatcctgcatcaatgcagggcttg------------------------------------------gctggggctttccaggctgagcccgct---------------gcagccggt---------------------------------------------------------------ctggggcgctcgatgggcccatgcagctgtggcctccgggaagctgtggacggtgtacgcttcattgcggaccatatgcgaagtgaa---gatgatgaccagagtgtgagggaggattggaaatacgttgccatggtgatcgaccgcctgttcctctggatcttt---gtctttgtctgtgtctttgggaccattggcatgttcctgcagcctctcttccagaactacactgccacgaccttccttcactctgaccactcagctcccagctccaag
>b2_rat
ggggttttgggaactgacacagaggagcggctagtggagcatctcttagatccctcccgctataacaagctgattcgtccagctactaacggctctgagctggtgactgtacagctcatggtatcattggctcagctcattagtgtgcacgagcgggagcagatcatgaccaccaatgtctggctgacccaggagtgggaagattaccgcctcacatggaagcctgaggacttcgacaatatgaagaaagtccggctcccttccaaacacatctggctcccagatgtggttctatacaacaatgctgacggcatgtacgaagtctccttctattccaatgctgtggtctcctatgatggcagcatcttttggctaccacctgccatctacaagagtgcatgcaagattgaggtgaagcacttcccatttgaccagcagaattgcaccatgaagtttcgctcatggacctacgaccgtactgagattgacctggtgctcaaaagtgatgtggccagtctggatgacttcacacccagcggggagtgggacatcatcgcactgccaggccgacgcaacgagaacccagacgactccacctatgtggacatcacctatgacttcatcattcgtcgcaaaccactcttctacactatcaacctcatcatcccctgcgtactcatcacctcgctggccatcctggtcttctacctgccctcagactgtggtgaaaagatgacactttgtatttctgtgctgctagcactcacggtgttcctgctgctcatctccaagattgtgcctcccacctccctcgatgtaccgctggtgggcaagtacctcatgtttaccatggtgctagtcaccttctccatcgtcaccagcgtgtgtgtgctcaatgtgcaccaccgctcgcctaccacgcacaccatggccccctgggtcaaggtggtcttcctggagaagctgcccaccctgctcttcctgcagcagccacgccaccgctgtgcacgtcagcgtctgcgcttgaggaggcgccagcgagagcgtgagggc------------------------------------------------------------------------gcaggcgcgcttttcttccgtgaaggtcctgcggctgacccatgtacctgctttgtcaaccctgcatcagtgcagggcttg------------------------------------------gctggggctttccgagctgagcccact---------------gcagccggc---------------------------------------------------------------ccggggcgctctgtggggccatgcagctgtggcctccgggaagcagtggatggcgtacgcttcattgcggaccacatgcgaagtgag---gatgatgaccagagtgtgagggaggactggaaatacgttgccatggtgatcgaccgcctgttcctgtggatcttt---gtctttgtctgtgtctttgggaccgtcggcatgttcctgcagcctctcttccagaactacactgccactaccttcctccaccctgaccactcagctcccagctccaag
>b2_cow
ggagtctggggtacagacacagaagagcggctggtagagcatctcctggatccttcccgctacaacaaacttatccgcccagccaccaatggctctgagctggtgacagtacagctcatggtgtcactggcccagctcatcagtgtgcatgagcgggagcagatcatgaccaccaatgtctggctgactcaggagtgggaggattatcgcctcacctggaagcctgaggaatttgacaacatgaagaaagttcggctcccttccaaacacatctggctcccagatgtggtcctatacaacaatgccgacggcatgtacgaggtgtccttctattccaatgcggtggtctcctatgatggcagcatcttctggctgccgcctgccatctacaagagcgcatgcaagatcgaggtaaagcacttcccgtttgaccagcagaactgcaccatgaagttccgctcgtggacctacgaccgcactgagatcgacctggtgctcaagagtgatgtggccaacctggacgacttcacacccagcggcgagtgggacatagtggcgctgcccggccgacgcaacgagaacccggatgactccacttacgtggacatcacatacgacttcatcatccgtcgcaagccactcttctacaccatcaatctcatcatcccctgcgtcctcatcacctctctagccatcctcgtcttctacctgccgtctgactgcggtgagaagatgacgctctgcatctccgtgctgctggcgcttacagtcttcctgctgctcatctctaagatcgtgccgcccacctcccttgacgttccgctagtcggcaagtacctcatgttcaccatggtgctggtcaccttctccatcgtcaccagcgtgtgcgtgctcaacgtgcaccaccgctcacccaccacgcacaccatggcgccctgggtcaaggtcgtcttcctggagaagctgcccacgctgctgttcatgcagcagccgcgccaccgctgcgcccgccaacgccttcgcctgcggcggcgccagcgcgagcgagaggga------------------------------------------------------------------------gccggcgct---ctcttccgcgaggccctgggggccgactcctgcacgtgcttcgtcaaccgcgcgtcggtgcagggcttg------------------------------------------gctggggccttcggctcggagccggcg------------ccggcagcaggc---------------------------------------------------------------cccgggcgcgccagggggccgtgtggctgcggcctccgggaggcggtggacggcgtgcgcttcatcgcagatcatatgcggagtgag---gacgacgaccagagcgtgagtgaggactggaagtatgttgccatggtgattgaccgcctgttcctttggatcttt---gtcttcgtctgtgtctttggcacgatcggcatgttcctgcagcctctcttccagaactacgccactgccaccttcctccacgcagaccactcggctcccagctccaag
>b2_microbat
GGAGTCTGGGGTACGGACACAGAGGAGCGGCTGGTGGAGCATCTCCTGGATCCTTCCCGCTACAACAAGCTTATCCGCCCAGCTACCAATGGCTCTGAGCTGGTGACCGTACAGCTCATGGTATCACTGGCCCAGCTCATCAGTGTGCATGAGCGGGAGCAGATCATGACCACCAATGTCTGGCTGACCCAGGAATGGGAGGATTATCGCCTTACTTGGAAGCCTGAGGAGTTCGACAACATGAAGAAAGTTCGGCTCCCTTCCAAACACATTTGGCTCCCAGATGTGGTCCTATACAACAAtGCGGACGGCATGTATGAGGTGTCCTTCTACTCCAATGCCGTGGTCTCCTACGACGGCAGCATCTTCTGGCTGCCGCCCGCCATCTACAAGAGCGCCTGCAAGATCGAGGTGAAGCACTTCCCGTTCGACCAGCAGAACTGCACCATGAAGTTCCGCTCCTGGACCTACGACCGCACGGAGATCGACCTGGTGCTCAAGAGCGACGTGGCCAGCCTGGACGACTTCACCCCCAGCGGCGAGTGGGACATCGTGGCGCTGCCAGGCCGGCGCAACGAGCACCCCGACGACTCGACTTACGTGGACATCACCTACGACTTCATCATCCGCCGCAAGCCGCTCTTCTACACCATCAACCTCATCATCCCCTGCGTGCTCATCACCTCGCTGGCCATCCTGGTCTTCTACCTGCCGTCCGACTGCGGCGAGAAGATGACGCTGTGCATCTCCGTGCTGCTGGCGCTCACCGTCTTCCTGCTGCTCATCTCCAAGATCGTGCCGCCCACCTCCCTGGACGTGCCCCTGGTCGGCAAGTACCTCATGTTCACCATGGTGCTCGTCACCTTCTCCATCGTCACCAGCGTGTGCGTGCTCAACGTGCACCACCGCTCGCCCACCACGCACACCATGGCGCCCTGGGTCAAGGCCCTGTTCCTGGAGAAGCTGCCCCCGCTGCTGTTCATGCAGCAGCCGCGCCACCACTGCGCCCGCCAGCGCCTGCGCCAGCGGCGGCGCCAGCGGGAGCGAGAGGGC------------------------------------------------------------------------GCCGGAGCCCGCTTTTTCCGCGAAGCCCCGGGGGCCGACTCCTGCACGTGCTTCGTCAACCACGCGTCCGTCCAGGGCGTG------------------------------------------GCGGGGGCCTTCGGGGCGGAGCCCGCG------------CCGGTCCCTGGG---------------------------------------------------------------CGCGCGCGGGGC------CCCTGCGGCTGTGGCCTCCGGGAGGCGGTGGACGGCGTGCGCTTCATCGCGGACCACATGCGCAGCGAG---GACGAGGATCAGAGTGTGAGCGAGGACTGGAAGTATGTCGCCATGGTGATCGACCGGCTGTTCCTTTGGATCTTT---GTCTTCGTCTGTGTCTTTGGCACCATCGGGATGTTCCTCCAGCCTCTCTTCCAGAACTACACCACCGCCACCTTCCTCCACGCAGACCACTCGGCTCCCAGCTCCAAG
>b2_dog
ggagtctggggcactgacacagaggagcggctagtggagcatctcctggatccttcccggtacaacaagctcattcgcccggccaccaatggctctgagctggtgacggtacagctcatggtgtccctggcccagctcattagtgtgcatgagcgggagcagatcatgaccaccaatgtctggttgacccaggaatgggaggactatcgccttacttggaagcctgaggagtttgacaacatgaagaaagttcggctcccttccaaacacatctggctcccagacgtggtcctatacaacaatgctgacggcatgtacgaggtgtccttctattccaatgccgtggtctcctatgatggcagcatcttttggctgccgccagccatctacaagagcgcatgcaagatcgaagtcaagcacttcccttttgaccaacagaactgcaccatgaagttccgctcgtggacctatgatcggacagagatcgacctggtgctcaagagtgacgtggccagcctggacgacttcacccccagtggcgagtgggacatcgtggcgctgcccggcaggcgcaacgagaacccagacgactccacctacgtggacatcacgtacgacttcatcatcaggcgcaagccactcttctacaccatcaacctcatcatcccctgcgtgctcatcacctcgctggccattctggtcttctacctgccatctgactgtggcgagaagatgacactgtgcatctctgtgctgctggcgctcaccgtcttcctgctgctcatctccaagatcgtgccgcccacgtccctagacgtgccgctcgttggcaagtacctcatgtttaccatggtgctggtcaccttctccatcgtcaccagcgtctgcgtgctcaacgtgcaccaccgctcgcccaccacgcacaccatggcgccctgggtcaaggtggtcttcctggagaagctgcccacgctgctctttatgcagcagccgcgccaccgttgcgcccgccagcgcttgcgtctaaggcggcggcagcgggagcgcgag---------------------------------------------------------------------------gctggcgccctcctcttccgagaagccccgggggagtcgtac------------------tccgggtctgcgcgcggcggg------------------------------------------gtggggacagat------------------------------------------------------------------------------------------------------------------------------ggctgtggcctccgctcggcggtggatggcgtgcgcttcatcgcggaccacgtgcgcaacgag---gatgacgaccagagcgtgagtgaggactggaagtatgtcgccatggtgatcgaccgcctgttcctttggatcttt---gtcttcgtctgtgtgtttggcactatcggcatgttcctgcaacctctgttccagaactattccgctgccaccttcctgcatacggaccactcggcccccagcgccaag
>b2_cat
ggcgtctggggtactgacacggaggagcggctagtggagcacctcctagatccttcccggtacaacaagctcattcgcccagccaccaatggctctgagctggtgaccgttcagctcatggtgtcgctggcccagctcattagtgtgcatgagcgggaacagatcatgaccaccaatgtctggctgacccaggaatgggaagattatcgcctcacctggaagcctgaggagttcgacaacatgaagaaggttcggctcccttccaagcacatctggctgccggatgtggtcctatacaacaacgccgacggcatgtacgaggtgtccttctattccaacgccgtggtctcctacgacggcagcatcttctggctgccgcccgccatctacaagagcgcctgcaagatcgaggtgaagcacttccccttcgaccagcagaactgcaccatgaagttccgctcgtggacctacgaccgcacggagatcgacttggtgctcaagagtgacgtggccagcctggacgacttcacgcccagtggcgagtgggacatcgtggcgctgccgggccggcgcaacgagaacccggacgactccacgtacgtggacatcacgtacgacttcatcatccggcgcaagcccctcttctacaccatcaacctcatcatcccctgcgtgctcatcacctcgctggccatcctcgtcttctacctgccgtccgactgcggcgagaagatgacgctgtgcatctccgtgctgctggcgctcaccgtcttcctgctgctcatctccaagatcgtgccgcccacctcgctggacgtgccgctggtgggcaagtacctcatgttcaccatggtgctggtcaccttctccatcgtcaccagcgtgtgcgtgctcaacgtgcaccaccgctcgcccaccacgcacaccatggcgccctgggtcaaggtcgtgttcctggagaagctgcccgcgctgctcttcatgcagcagccgcgccaccgctgcgcccgccagcgcctgcgcctgcggcggcgccagcgcgagcgcgag---------------------------------------------------------------------------gcgggcgccctcctcttccgagaagcccccggggagccg---------------------gcgggcccggcgcagggc------------------------------------------------------------------------------------------------------------------------------------------------------------------------------------------tgcgggctccgcgcggcggtggacggcgtgcgcttcatcgcggaccacgtgcgcagcgag---gacgacgaccagagcgtgagcgaggactggaagtacgtcgccatggtgatcgaccgtctcttcctgtggatcttt---gtcttcgtctgtgtttccggcaccatcggcatgttcctgcagcctctcttccagaacttctccgctgccgccttcctgcacgcggaccgctcggcgcccagttccaag
>b2_opossum
ggggtcctggccacagacacagaggaacggttggtggaacatcttctggaccctgcccgctacaacaagctcattcgcccagctaccaatggctcagagctggtgacagtacagcttacagtatctctagcccagctcattagtgtgcatgagcgggagcagatcatgaccaccaatgtctggctgacccaggaatgggaagattatcggctcacctggaaaccagaagagttcgacaatatgaagaaagtgcgactcccttccaaacacatttggcttccagatgttgttctctacaacaatgctgatggggtttatgaagtctccttctactcaaacgctgtggtctcctatgatggtagcatcttctggcttccacccgctatctacaagagtgcctgcaagattgaggtcaagcattttccctttgaccagcagaattgcaccatgaagttccgttcctggacttatgatcgaacagagattgacttggtcctgaagagtgaagttgccaacttggatgattttacacccagcggggaatgggacatcgtagctttgcctggccggcggaacgagaatcctgacgactccacttacgtggacattacctacgatttcatcatccgccgcaaacctctcttctataccattaacctcatcatcccctgcattctcatcacctccttggccatcctggtcttctacctgccctcagattgtggggagaagatgacgctttgcatctcagtcctgctggctctcaccgtcttcctcctgctcatctccaagatcgtcccacccacctcgctggacgtgccgctggtcggcaagtacctcatgttcaccatggtcttggtgactttctccatcgtcaccagcgtctgcgtcctcaacgtgcaccaccgctcccccaccacccacaccatggccccctgggtcaaggtcgtgtttctggagaagctgcccaccgtcctcttcatgaagcagccgcgccacaactgtgcccgccagcggctgcgccaacgacgacggcagcgcgagcaggaaggtggcggcgtt---------------------------------------------------------------ggcggaggaatcttcttccgagatgcgccggggaccaactcctgtacttgctttgtcaaccaggcctcggtcaaggagttc------------------------------------------ggtggagtttttggggccgagtcagcc------------gagtcggctcatggctaccga---------------------------------------------------gggcgagcgggccctgttgggccgtgcggctgtgggctcaaggaggcagcggacggtgtgcgcttcatcgccgatcacatgaggagcgag---gatgatgatcaaagcgtgagtgaagactggaagtatgttgctatggtgattgaccgcctgttcctctggatcttt---gtttttgtctgtatctttggcaccattggcatgttcctgcagccgcttttccagaactacgcgaccaacacgttcctccatctggcccatccagcttccagctccaag
>b2_wallaby
gggttcctggctacagacacagaggaaaggttggtggaacatctcctggaccctactcgctacaacaagctcattagaccagccaccaatggctctgagctggtgactgtacagcttatggtatcactagcccagctcattagtgtgcatgaacgggagcagatcatgaccaccaatgtctggctgacccaagaatgggaagattatcggcttacctggaaaccagaagaatttgacaatatgaagaaagtgcggctcccttccaagcacatctggcttccagatgttgttctctacaacaatgctgatggggtatatgaagtctccttttactccaatgctgtggtttcctatgatggtagcatcttctggcttccacctgccatctataagagtgcctgcaagattgaggtcaagcatttcccctttgaccagcagaactgtactatgaagttccgttcctggacctatgatcgcacagaaattgacttggtactgaagagtgaagttgccaacttggatgattttacacctagtggtgaatgggacattgtagccttgcctgggagacggaatgagaatccagatgactccacttatgtggacatcacatatgactttattatccgccgaaaacctctcttctacactatcaaccttatcattccttgcattctcatcacctcccttgctatcttggtcttttatttgccttctgactgcggtgagaagatgacactctgtatctctgtcctgctggctctcactgtcttcctcctgcttatctccaagattgtcccacccacctcactggatgtgccgctggtcggcaagtacctcatgttcaccatggtactggtgactttctccattgtcaccagtgtctgtgtcctcaatgtacaccaccgatcacctactacccacacaatggccccttgggtcaaagttgtcttcttggagaagctacctgctgtcctcttcatgaagcagccacgccagaactgtgcccggcagcatctgaggcaacgtaggcggcagcgggagcaggaaggt------------------------------------------------------------------------ggtagggggctcttcttccgagatgccccaggggccaattcctgtacttgctttgtcaaccaggcctctgtcaaggagttt------------------------------------------ggtggagtttttggggctgagtcagcg------------ctaatggcgggg---------------------------------------------------------------cgagcgggccatgttgggccatgtggctgtgggctcaaggaggcagtagatggtgtgcgcttcattgctgatcacatgaggagtgag---gacgatgaccaaagcgtgagtgaggactggaaatatgttgctatggtgattgaccgcctgttcctctggatcttt---gtctttgtctgtatctttggcaccattggcatgttcctgcagccacttttccagaactatgccaccaacaccttcctccacctggctcacccagcttccagctccaag
>b2_chick
cgcagtctgtgcacggacacggaggagcgcctggtggaatacctcctggaccccacacgctacaacaaactcatccgcccggccaccaacggctctcagctcgtcaccgtgcagctcatggtgtcactggcacagctcatcagcgtgcacgagcgggagcagatcatgaccaccaacgtgtggctgacccaggaatgggaggactatcgcctcacctggaagccggaggacttcgacaacatgaagaaggtccgcctgccctccaagcacatctggctgcctgatgtggtactctacaacaacgccgacgggatgtacgaggtctccttctactccaacgccgtcatctcctacgacggcagcatcttctggctgccccccgccatctacaagagcgcgtgcaagatcgaggtgaagcatttccccttcgaccaacagaactgcaccatgaagttccgttcctggacctacgaccgcaccgagatcgacctggtgctgaagagcgaggtggccagcctggatgacttcacgcccagcggcgagtgggacatcgtggcgctgccgggacggcgcaacgagaacccggacgactccacctacgtggacatcacctacgacttcatcatccggcgcaagccgctcttctacaccatcaacctcatcatcccctgcatcctcatcacctccctggccatcctcgtcttctacctcccctccgactgcggagagaagatgacgctctgcatctccgtcctgctcgccctcaccgtcttcctgctgctcatctccaagatcgtgccgcccacctcgctggacgtgccgctggtgggcaagtacctcatgttcaccatggtgctggtgaccttctccatcgtcaccagcgtctgcgtgctcaacgtgcaccaccgctcgcccaccactcacacaatgccgccctgggtgcgcacccttttcctccgcaagctcccggcgctgctcttcatgaagcagccgcagcagaactgcgcgaggcaacgcctgcgccagcgtcgccaaacccaggagcgtgccgcagctgccacg------------------------------------------------------------------------cttttcctccgggcc------ggtgctcgtgcctgcgcctgctatgccaaccctggggctgccaaa---------------------------------------------gccgaggggctcaatggttaccgggagcgg------------caggggcaggggccg---------------------------------------------------------gatcccccggcaccg---------tgcggctgcgggctggaggaggcggtggagggagtgcgcttcattgcagaccacatgcgcagcgag---gacgacgaccagagtgtgagcgaggactggaagtacgtggccatggtcatcgaccgcctcttcttatggatcttc---gtcttcgtctgcgtcttcggcaccgtcgggatgttcctgcagcccctcttccagaactacgccaccaattccctgctgcagctcggccagggcacccccacctccaaa
>b2_duck
------------------------------------------------------------------------------------------------------------------------------------------------------------------------------------------------------------------CTCACCTGGAAGCCGGAGGACTTTGACAACATGAAGAAGGTCCGCCTGCCCTCCAAGCACATCTGGCTGCCTGACGTGGTGCTCTACAACAATGCCGACGGGATGTACGAGGTGTCCTTCTACTCCAACGCGGTGATCTCCTACGACGGCAGCATCTTCTGGCTGCCCCCGGCCATCTACAAAAGCGCCTGCAAGATCGAGGTGAAGCACTTCCCCTTCGACCAGCAGAACTGCACCATGAAGTTCCGCTCCTGGACCTACGACCGCACGGAGATCGACCTGGTGCTGAAGAGCGAGGTGGCCAGCCTCGACGACTTCACGCCCAGCGGCGAGTGGGACATCGTGGCGCTGCCGGGGCGGCGCAACGAGAACCCCGATGACTCCACCTACGTGGACATCACCTACGACTTCATCATCCGGCGCAAGCCGCTCTTCTACACCATCAACCTCATCATCCCCTGCATCCTCATCACCTCCCTGGCCATCCTCGTCTTCTACCTCCCGTCCGACTGCGGCGAGAAGATGACGCTCTGCATCTCCGTCCTGCTCGCCCTCACCGTCTTCCTGCTGCTCATCTCCAAGATCGTGCCGCCCACCTCGCTGGATGTGCCGCTGGTGGGCAAGTACCTCATGTTCACCATGGTGCTGGTGACCTTCTCCATCGTCACCAGCGTCTGCGTGCTCAACGTGCACCACCGCTCGCCCAGCACCCACACCATGCCCCGCTGGGTGCGCGGCTTCTTCCTCGACTTCATCCCCCGATGGCTCTTCATGAAGCGCCCCCCGGCGCTGCCCCAGACCCCCAGCCTGGCCACATCCCTGGGGCCCCTCGGGACCCCGTTCCTGGCCCCG---------------------------------------------------------------------ACCCTGCTGCTGCGGCCCCTTCCCCAGGCCCAGCAGGATGCGGCTGCTCCAGCCCTGGATCCCGGGAGGGCTGACCCC------------------------------------ATGCAGCCGTCGCAGCAGCACCGTGAGGCTGCAGATTTCAGCGCAGGCAGGGGCAGG------------------------------------------------------------------------GCCCTGGGGCTGTGCTGCGGGCTAGAGGCAGCTCCAGGAGCCGCAGTGCTGAGGGTGCAGATTTGGGGCTCTGCA------GAGCAGCGAGGAGTGAGCGAGGACTGGAAGTACGTGGCCATGGTGATCGACCGCATCTTCCTCTGGATGTTCATCATCTTCGTCTGCGTCTTCGGCACTGTCGGCATGTTCCTCCAGCCCCTCTTCCAGAACTACGCCACCAACTCCCTGCTGCAGCTCGGCCAGGGCACCCCCACCTCCAAA
>b2_zebrafinch
gggagcctgggcacggacacggaggagcggctggtggagtatctgctggaccctgcacgctataacaagctgatccggccggcgaccaatggctctgagctggtgaccgtgcagctgatggtgtcgctggcacagctcatcagcgtgcacgagcgggagcagatcatgaccacgaacgtctggctgacccaggagtgggaggactatcgcctcacctggaaacctgaggactttgacaacatgaagaaggtccgcttgccctccaagcacatctggctgcctgatgtggtgctctacaacaacgccgatgggatgtacgaggtctccttttactccaacgcggtgatctcctacgatggcagcatcttctggctgccacctgccatctacaagagcgcatgcaagatcgaggtgaagcacttcccctttgaccagcagaactgcaccatgaagttccgttcctggacctacgaccgcaccgagattgacctggtgctgaagagtgaggtggccagcctggatgacttcacacccagcggcgagtgggacatcgtggcgctgccagggcggcgcaacgagaaccccgatgactccacctacgtggacatcacgtatgacttcatcattcggcgcaagccactcttctacaccatcaacctcatcatcccctgcatcctcattacctccctggccatccttgtgttttacctcccgtctgactgtggcgagaagatgacactctgcatctctgtcctgctcgccctcaccgtcttcctcctgctcatctccaagatcgtgccacccacctcactggacgtaccactggtgggcaagtatctcatgttcaccatggtgctggtgaccttctccatcgtcaccagcgtctgcgtcctcaacgtgcaccaccgctcgcccaccacgcacaccatgccaccctgggtccgcaccctcttcctccacaagctcccagcactgctcttcatgaagcagccgcggcagagctgcgcccggcagcgcctgcgccagcgccggcacacgcaggagcgcgccgccgccgccacg------------------------------------------------------------------------ctcttcgtgcaggct------ggtgcccgcgcctgcacctgctacgccaaccccggtgctgccaag---------------------------------------------gccgaggggctcaatggctaccgggagcgg------------caggggcaggcagcg---------------------------------------------------------gggcccgcggcgggc---------tgcggctgcgggctgcaggaggcggtggatggcgtgcgcttcatcgctgaccacatgcgcagtgag---gatgacgatcagagtgtgagcgaggactggaagtacgtggccatggtcatcgaccgcctcttcttatggatcttc---gtcttcgtctgtgtctttggcaccataggcatgttcctgcagcccctcttccagaactacaccaccaactcccttctgcagctgggccagggcacccccacctccaaa
>b2_turkey
------------------------------------------atgctgggc------tggaagtgtccactccataatccccctcccccagcaccc---------------------------tgtatttgccccttctctctgcagCACGAGCGGGAGCAGATCATGACCACCAACGTGTGGCTGACCCAGGAATGGGAGGACTATCGCCTCACCTGGAAGCCGGAGGACTTTGACAACATGAAGAAGGTCCGCCTGCCCTCCAAACACATCTGGCTGCCTGATGTGGTACTCTACAACAACGCCGACGGGATGTATGAGGTCTCCTTCTACTCCAACGCGGTCATCTCCTACGACGGCAGCATCTTCTGGCTGCCACCCGCCATCTACAAGAGCGCCTGCAAGATCGAGGTGAAGCATTTCCCCTTCGACCAACAGAACTGCACCATGAAATTCCGCTCCTGGACCTACGACCGCACTGAGATCGACCTGGTGCTGAAGAGCGAGGTGGCCAGCCTGGATGATTTCACACCCAGCGGCGAGTGGGACATCGTGGCGCTGCCGGGACGGCGCAACGAGAACCCGGATGACTCCACCTACGTGGACATCACCTACGACTTCATCATCCGGCGCAAGCCGCTCTTCTACACCATCAACCTCATCATCCCCTGCATCCTCATCACCTCCCTGGCCATCCTCGTCTTCTACCTCCCCTCCGACTGTGGCGAGAAGATGACGCTCTGCATCTCCGTCCTGCTCGCCCTCACCGTCTTCCTGCTGCTCATCTCCAAGATCGTGCCGCCCACCTCGCTGGACGTGCCGTTGGTGGGCAAGTACCTCATGTTCACCATGGTGCTGGTGACCTTCTCCATCGTCACCAGCGTCTGCGTGCTCAACGTGCACCACCGCTCTCCCACCACTCACACCATGCCTCCCTGGGTGCGCACCCTTTTCCTCCGCAAGCTCCCGGCGCTGCTTTTCATGAAGCAGCCGCAGCAGAACTGCGCACGGCAACGCCTGCGCCAGCGTCGCCAAACCCAGGAGCGAGCCGCAGCCGCCACG------------------------------------------------------------------------CTTTTCCTCCGGGCC------GGTGCTCGTACCTGTGCCTGTTACGCCAACCCTGGGGCTGCCAAA---------------------------------------------GCCGAGGGGCTCAATGGCTACCGGGAGCGG------------CAGGGGCGGGGGCCG---------------------------------------------------------GATCCAGCGGCACCG---------TGTGGCTGCGGGCTGGAGGAGGCGGTGGAGGGCGTGCGTTTCATTGCGGACCACATGCGCAGCGAG---GACGACGACCAGAGTGTGAGTGAGGACTGGAAGTATGTGGCCATGGTCATCGACCGCCTCTTCTTATGGATCTTC---GTTTTCGTCTGCGTCTTTGGCACCGTCGGGATGTTCCTGCAGCCCCTCTTCCAGAACTACACCACCAACTCCCTGCTGCAGCTTGGCCAGGGCACCCCCACCTCCAAA
>b2_flycatcher
---AGCCTGGGCACAGACACGGAGGAGCGACTGGTTGAGTATCTGCTGGACCCTGCCCGCTATAACAAGCTGATCCGGCCGGCGACCAATGGCTCTGAGCTGGTGACTGTGCAGCTGATGGTGTCGCTAGCGCAGCTCATCAGCGTGCATGAGCGGGAGCAGATCATGACCACGAACGTCTGGCTGACCCAGGAGTGGGAGGATTATCGCCTCACGTGGAAGCCTGAGGACTTTGACAACATGAAGAAGGTTCGCCTGCCCTCCAAGCACATCTGGCTGCCTGATGTGGTGCTCTACAACAACGCCGATGGGATGTACGAGGTCTCCTTTTACTCCAACGCTGTCATCTCCTATGATGGCAGCATCTTCTGGCTGCCGCCTGCCATCTACAAGAGCGCGTGCAAGATTGAGGTGAAGCACTTCCCCTTTGACCAGCAGAACTGCACCATGAAGTTCCGTTCCTGGACCTACGACCGCACCGAGATTGACCTGGTGCTGAAGAGTGAGGTGGCCAGCCTGGATGACTTCACACCCAGCGGCGAGTGGGACATTGTGGCACTGCCAGGCCGGCGCAATGAGAACCCTGATGACTCCACCTATGTGGACATCACGTACGACTTCATCATTCGGCGTAAGCCGCTCTTCTACACCATCAACCTCATCATCCCCTGCATCCTCATCACCTCCCTGGCAATCCTGGTGTTTTACCTCCCGTCTGACTGTGGCGAGAAGATGACACTCTGCATCTCTGTCCTGCTCGCCCTCACCGTCTTTCTCCTGCTCATCTCCAAGATCGTGCCACCCACCTCACTGGACGTACCCCTGGTGGGCAAGTATCTTATGTTCACCATGGTGCTGGTGACCTTCTCCATCGTCACCAGCGTCTGTGTCCTCAACGTGCACCACCGCTCGCCCACCACACACACCATGCCGCCCTGGGTCCGCACCCTCTTCCTGCACAAGCTCCCAGCGCTGCTCTTCATGAAGCAGCCGCGGCAGAGCTGCGCGCGCCAGCGCCTGCGCCAGCGCCGGCACACCCAGGAGCGCGCCGCCGCCGCC---------------------------------------------------------------------------CTCTTCGTCCAGGCT------GGCGCTCGCACCTGCACCTGCTATGCCAACCCTGGTGCTGCCAAG---------------------------------------------GCTGAGGGGCTCAACGGCTACCGGGAGGGG------------CAGGGGCAGGGGGGG---------------------------------------------------------GGGGGGGGGGGGGGGGGGGGGGGCTGCAACTGCGGGCTGGAGGAAGCGGTGGATGGTGTGCGCTTCATTGCCGACCACATGCGCAGTGAG---GATGACGATCAGAGCGTGAGCGAGGACTGGAAGTATGTGGCCATGGTCATCGACCGCCTCTTCTTGTGGATCTTC---GTCTTCGTCTGTGTCTTTGGCACCATTGGCATGTTCCTGCAGCCCCTCTTCCAGAACTACACCACCAACTCCCTGCTGCAGCTTGGCCAGGGCACCCCCACCTCCAAA
>b2_american_alligator
gggagcctgggcactgacacagaggagcgtctggtcgaacacctcctggacccgtcccgctacaacaagctgatccgcccggccaccaatggctctgagctggtgactgtgcagctcatggtgtcgctggcccaacttattagtgtgcatgagcgggagcagatcatgacaaccaacgtgtggctgacgcaggagtgggaggactaccgcctcacctggaaccccgaggattttgacaacatgaagaaggtgcggctgccctccaagcacatctggctgcctgatgtcgtcctctacaacaatgctgacgggatgtacgaggtgtccttctactccaacgcggtggtgtcccatgatggcagcatcttttggctgccgccggctatctacaagagcgcctgcaagatcgaggtgaagcacttccccttcgaccagcagaactgcaccatgaagttccggtcgtggacctatgaccgcacagagatcgacctggtgctcaagagtgacgtggccagcctggacgacttcacgcccagcggcgagtgggacatcgtggcgctgccgggccggcggaatgagaaccctgaggactccacctatgtggacatcacctacgacttcatcatccgccgcaagccactcttctacaccatcaatctcatcatcccctgcgtcctcatcacctccctggccatcctggtcttctacctgccctccgactgtggcgagaagatgacactgtgtatctcagtgctgctggccctcaccgtcttcctgctgctcatctccaagatcgtgccacccacatcgctggatgtgccactggtgggcaagtacctcatgttcaccatggtgttggtgaccttctccatcgtcaccagcgtgtgcgtgctcaacgtgcatcaccgttcacccaccacacacaccatgccaccctgggtcaaggtagtcttcctggacaagctgcccgccctgctcttcatgaagcagccgcgccagaactgcgcccgccagcggctgcgccagcgccggcagcagcaggagcgagccgctggtggcagc------------------------------------------------------------------------ttcttcctgcgccgg------ggtgcccgtgccggcacttgctacgtcaacccagcggccgccaaaccgctc------------------------------ggagcaggaggcgatggggccaatgggttccgg---ggg------------acggggccagggcca---------------------------------------------------------gggccagggccagggcaggcccagtgttcctgtggcctagaggaggcggtggatggggtacgcttcatcgctgaccacatgcggagcgag---gatgatgaccagagcgtgagcgaggattggaagtacgtggccatggtgatcgatcgcctcttcctgtggatcttc---gtctttgtctgtgtctttggcaccgtcggcatgttcctgcagccgctcttccagaactacgcctcccactccctgctgcagctggcccagggcacgcccagtgccaaa
>b2_anole_lizard
ggggtcctgggcacggacacggaggagcggctggtggagcacctcctggacccgctgcgctacaacaagctcatccgcccggccaccaacggctccgagctggtcaccgtccagctcatggtctccttggcccagctcatcagcgtgcatgaacgggaacagatcatgaccaccaacgtctggctgacgcaggagtgggaggactaccgcctgacctgggaccccgaggactttgacgacatgaagaaggtgcgcctgccctccaagcacatctggctcccggacgtggtgctgtacaacaatgcggacgggatgtacgaggtgtccttctactccaacgcggtggtctccttcgacgggagcatcttctggctcccgccggccatctacaagagcgcctgcaagatcgaggtcaagcacttccccttcgaccagcagaactgcaccatgaagttccgctcgtggacctacgaccggacggagattgacctggtgttgaagagcgaggtggccagcctggacgacttcacccccagtggcgagtgggacatcatcgccctgccgggccggcgcaacgagaaccccaacgactccacctacgtggacatcacctacgacttcatcatccggcgcaagccgctcttctacaccatcaacctcatcatcccctgcatcctcatcacctcgctggccatcctggtcttctacctgccctccgactgcggggagaagatgaccctctgcatctcggtgctgctggccctcaccgtcttcctcctgctcatctccaagatcgtgccgcccacctcgctggacgtgccgctggtgggcaagtacctgatgttcaccatggtgctggtcaccttctccatcgtcaccagcgtctgcgtgctcaacgtgcaccaccgctcgcccaccacccacaccatgccgccctgggtcaaggtggtcttcctggacaagctgcccaccctgctcttcatgaagcagccccgccagaactgcgcccgacagcgcctgcgccagaagcgccagggccaccagcgcaacgccgccctcaacgcc---------------------------------------------------------gccgccgggagcttcttcctccgcgac------ggggcccggtcctgcacctgctacgccaacccctccgccgccaagaagggt------------------------caacggggggcggccaccaccaccaccaccaccaccaccaccgga------------cag------------------------------------------------------------------------ccgcccggtcac---------tgctgctgcggcctggaggaggcggtggacggcgtccgcttcatcgccgaccacatgaagagcgag---gacgacgaccagagcgtgagcgaggactggaagtacgtggccatggtgatcgaccgcctcttcctctggatcttc---gtcttcgtctgcgtcttcggcaccatcggcatgttcctgcagccgctcttccaaaactatgccaccaactccctcctgcagatccaccaaggagcgccggggtccaaa
>b2_chinese_softshell_turtle
---------------------------------------------------------------------------------------------------------------------------atgccgccctggttctgttcgcagcatGAGCGGGAGCAGATCATGACGACCAACGTGTGGCTGACGCAGGAGTGGGAGGATTACCGCCTCACCTGGAAGCCGGAGGAGTTCGACAACATGCGCAAGGTGCGCCTGCCCTCCAAGCACATCTGGCTGCCCGACGTCGTCCTCTACAACAACGCCGACGGCATGTACGAGGTCTCCTTCTACTCCAACGCGGTGGTCTCCTACGACGGCAGCATCTTCTGGCTGCCTCCGGCCATCTACAAGAGCGCCTGCAAGATCGAGGTGAAGCACTTCCCCTTCGACCAGCAGAACTGCACCATGAAGTTCCGGTCGTGGACCTACGACCGGACGGAGATCGACCTGGTGCTGAAGAGCGAGGTGGCCAGCCTGGACGACTTCACGCCCAGCGGCGAGTGGGACATCGTGGCCCTGCCGGGGCGGCGCAACGAGAACCCCGAGGACTCCACCTACGTGGACATCACCTACGACTTCATCATCCGGCGCAAGCCGCTCTTCTACACCATCAACCTCATCATCCCCTGCGTCCTCATCACCTCCCTGGCCATCCTGGTCTTCTACCTGCCCTCCGACTGCGGCGAGAAGATGACGCTCTGCATCTCTGTGCTGCTGGCCCTCACCGTCTTCCTGCTGCTGATCTCCAAGATCGTGCCGCCCACCTCGCTGGACGTGCCGCTGGTGGGCAAGTACCTCATGTTCACCATGGTGCTGGTGACCTTCTCCATCGTCACCAGCGTGTGCGTGCTGAACGTGCATCACCGCTCGCCCACCACCCACACCAGGCCACCCTGGGTCCGGGTGGTCTTCCTGGACAAGCTGCCCACCTTCCTCTTCATGAAGCAGCCGCGCCAGCACTGGGTGGCAGAGGCGGTGGATGGGGTGCGCTTCATAGCCGACCACATGAGGAGTGAGGACGAC------------------------------------------------------------GACCAGAGCGGGAGCTGGCAGGGGCCGGGGAGGCAGAGGGAAGGGGGGTGCGCGTGCAAGAGCCTGGCCTGCAGGGCTTGGGGG---------------------------------------GTGGGGAGGGGAGCTAGCTCCCCCCACTGCTGGGGCCTTGAGGCTGCGGGATGGGGG---------------------------------------------------AGGCCGGCAGAGAGCCAGGCCGGGGAGGGAGCCCCGGGCCTCAGCCCGGCTCTGAGGGGTGCTGCCAGGCTCGCAGACAGGCTGGGGGGCGACAGGCTCTGCGCCCGTGTGGTGAGCGAGGACTGGAAGTACGTGGCCATGGTGATCGACCGCCTCTTCCTGTGGATCTTC---GTTTTCGTCTGCATCTTCGGGACCGTTGGCATGTTCCTCCAGCCGATCTTCCAGGGATGGCTC---------------------------------------------
>b2_painted_turtle
---------------------------------------------------------------------------------------------------------------------atggtgtcgctggcccagctcatcagtgtgcacgagcgggagcagatcatgacgaccaacgtgtggctgacacaggagtgggaggattaccgcctcacctggaagccaggggactttgataacatgcggaaggtgcgcctgccctccaagcacatctggctgccggacgtcgtcctctataacaatgccgacgggatgtacgaggtctccttctactccaacgcggtggtctcctacgatggcagcatcttctggctgcccccagccatctacaagagcgcctgcaagatcgaggtcaagcacttccccttcgaccagcagaactgcaccatgaagttccgctcgtggacctacgaccggacggagatcgacctggtgttgaagagcgacgtggccagcctggacgacttcacgcccagcggcgagtgggacatcatcgccctgccggggcggcggaacgagaaccccgacgactccacctacgtggacatcacctacgacttcatcatccgccgcaagccgctcttctacaccatcaacctcatcatcccctgcatcctcatcacctcactggccatcctggtcttctacctgccctccgactgcggtgagaagatgacgctctgcatctccgtgctgctggccctcaccgtcttcctgctgctcatctccaagatcgtgccgcccacctcgctggacgtgccgctggtgggcaagtacctgatgttcaccatggtgctggtgaccttctccatcgtcaccagcgtgtgtgtgctcaacgtgcaccaccgctcgcccaccacccacaccatgccgccctgggtcaaggtggtcttcctggacaagctgcccaccgtcctcttcatgaagcagccgcgccagaactgtgcccgccagcggctgcgtcagcaccggaagaaccaggagcgggctagc---------------------------------------------------------------------------agcagcttctacctgcgggag------agcgcccgctcctgcacctgctttgccaaccaggccaccgtccagaagttcagcgcggggggcggccgg------cagttcaccgaggcagctgacagtgccaatggctaccgggagcgg------------caggggcaggccccg---------------------------------------------------------gcgcccagccagcag---------tgctgctgtggggtggaggaggcggtggatggggtgcgcttcatcgcagaccacatgaggagcgag---gacgacgaccagagcgtgagcgaggactggaaatacgtggccatggtgatcgaccgcctcttcctgtggatcttc---atcttcgtctgtgtcttcgggaccatcggcatgttcctccagccgctcttccagaactacgccaccacctccctgctgcagctcaaccacggcccgcccagctccaaa
>b2_coelacanth
---AGCCTGGCTATGGACACCGAGGAGAGGCTGGTGGGACATCTACTTAATCCCGCCCACTACAACAAGCTAATCCGCCCAGCAACCAATAGATCAGAAGTTGTGACGGTCCAGCTAATGGTGTCCCTGGCACAACTCATTAGTGTGCATGAGAGAGCCCAAATTATGACCACCAACTGTTGGCTAACCCAGGAATGGAAGGATTACCGGCTAATGTGGGATCCTGATGAATTTGATGGCATGAAAAAAGTCCGGCTACCATCAACGCATATATGGCTACCAGATGTGATCCTCTATAACAATGCTGATGGGATGTACGAAGTCTCCTTTTACTCCAATGCAGTGGTGTCGTATGACGGTAGTGTTTTCTGGCTCCCTCCAGCCATCTACAAGAGTGCCTGCAAAATTGAAGTCAAGCATTTCCCCTTCGACCAGCAGAACTGCACGCTACAGTTTCGCTCCTGGACCTACGACCGCTCAGAGGTGGACCTCGTGCTGCGGGAGGAGGTGGCCACAATGGATGACTTCACACCCAGCGGGGAATGGGACATCATTTACCTGCCAGGGAGGCGCAATGAGAACCCTGGCGACTCCGGTTATGTGGATATCACATACGACTTCATTATCCGCCGGAAGCCCCTCTTCTATTCCATCAACCTCATTATTCCCTGCATGTTGATAACATCACTAGCCGTCCTGGTGTTTTACTTGCCTTCTGACTGTGGTGAAAAAATGACCCTCTGCATTTCCGTCCTGCTAGCCCTTACTGTGTTCCTGCTTCTAATTTCAAAAATTGTGCCCCCCACTTCCCTGGACGTCCCGCTGGTTGGCAAATACCTGATGTTCACTATGATCCTGGTGACCTTTTCTATTGTCACCAGTGTCTGCGTGCTGAATGTGCACCACCGTTCACCAACCACCCACACCATGCCCCCCTGGGTGAAGGTGGTCTTCCTGGAAAAGCTGCCCATGTTTCTCTTCATGAAGCAGCCCCGGCAGAGCTGTGCCTGCCGGCGGCTCCAGCAGCGGCAACAAGCTCAGGAGCGGAGGAGCCGGGGC------------------------------------------------------------------------------TTCTACTTTGGGGACTCCAGCATGAGGTCATCCACCTGCTTTGTCAACCCAGCCACAGTGAAAAAGTATGGTGGTCATCTCACCAAT------------------CTTCTGGACTGTAATGACGGCCTCAGGAATGGG------CATTTGAGGCATGCTGGGAGC---------------------------------------------------------------------------------TGCTGCCAGAACCTGAATGAAGCTGTAGATGGAGTTTGTTTTGTAGCCGACCACATCAAAAGCGAG---GACAAGAAGAGAAGTGTGATTGAGGATTGGAAGTATGTTGCCATGGTGATCGACCGCCTCTTCCTTTGGATTTTT---GTCTTTGTCTGCATCTTTGGTACCCTTGGGATGTTCCTGCAGCCCGTCTTCCAAAACAGCAGCTTCGACAGCTTACCCCAAAAAACCAATGCAGCT------------
>b2_xenopus
ggctgcctggggacggacacagaggagcgcctggtggaacatcttctggacccttctcgctacaacaaacttatccgcccggcaacaaatggctcagagcaagtcaccgttcaactaatggtctcattggcccaactcatcagcgtgcatgagcgggagcagattatgacaactaatgtctggctgactcaggagtgggaggattacagactcacctgggacccagcggagtttgatgacatgaagaaagtccgactcccatccaagcatatttggctccccgatgtcgtgctgtacaacaatgccgacgggatgtacgaggtgtcgttctactccaacgcggtggtgtcccacgacggcagcatattctggttgccccctgccatatacaagagcgcctgcaagattgaagtcaagcacttcccctttgaccagcagaactgcaccatgaagttccgctcttggacgtacgaccgcacagagctggacctggtgctgaggagcgacgtggccagcctcgacgacttcacgcccagcggcgagtgggacatcatcgcccttcccggacggaggaacgagaatcccaacgactccacctacgtggacatcacctacgacttcattatccggcgcaaacccctcttctacaccatcaacctcatcattccctgcatcctcatcacctcattggccatcctagtcttctacttgccctcggactgtggggagaaaatgactctgtgtatctcggtgcttctggctctcactgtattcctgctccttatatccaagatcgtaccccccacttctctggatgtgccactagtgggcaagtacctgatgtttactatggtcctggtgacattttccatcgtgaccagtgtctgcgtattgaacgtgcaccaccgctccccaaccacacacactatgccaccctgggtgaaggtagtcttcctggataagctgcccaccttactctttatgaagcagcccaggcagaactgtgcccgccaacggttacgccagcagaggcaaagccaggagagggctgcc---------------------------------------------------------------------------ggtagcttcttcctccgggac------ggcgccaggtcctgcacctgttatgttaaccaagcctcggtgaaaaagtac------------ggagcc------cagctttccgagctccccgaaggagtcaacggcttccgggacaga------------cag---------------------------------------------------------------------ggcaaggtgcgccag---------tgtctgtgcggcctgcaggaagcggtggacggagtgcgtttcatcgccgaccacatgaagagcgaa---gatgatgatcagagcgtgagcgaggactggaaatacgtggccatggttatcgaccgcctcttcctgtggatcttc---gtgttcgtctgcgttttcgggacgatcggcatgttcctgcagccgctgtttcagaactacacgaccaatgcgttggtacatatgaaccacgcggccaactga------
>b2_tibetan_frog
ggatgcctaggcacagacaccgaggaacgtctggtggagcacctgctcagtccaggccgctacaacaagctcatccggccagctacgaacggttcggaacaagtcaccgtacagctgatggtgtccctggcccaactcatcagcgtgcatgaacgggaacagataatgacgaccaacgtgtggctgactcaggaatgggaggactaccggctgacgtggaaccccgccgagtttgaccacatgaagaaagtgcgtctaccctccaagcacatctggttaccggatgtcgtcctctacaacaatgccgatggcatgtatgaggtgtccttctactctaacgcggttgtgtcgtacgacggcagcatcttttggttgcctccagccatctacaagagcgcctgtaaaatagaggtcaagcacttccctttcgaccagcagaattgcaccatgaaattccgctcgtggacttacgaccgaaccgagattgacctcgttttgaagagcgatgtggccagtctagacgacttcactcccagcggcgaatgggatatcatggcacttccggggaggaggaatgagaacccagacgaccctttgtatgtagatatcacctacgacttcatcatccgccgcaaacctttattctacaccatcaatctcatcatcccgtgtattctgatcacgtcattggcgatcctcgtcttctatctgccctcggactgcggagagaagatgactttgtgcatctcggtcttgctggctctcactgtcttcctgcttctgatttccaagattgtgccacccacctcgctcgatgtgccgctagtcggcaagtacttgatgttcaccatggttctggtgaccttctccatcgtgaccagcgtctgtgtgttaaacgtgcaccaccgatctcccaccacgcacaccatgccgccgtgggtcaaggtggtgtttctagacaagctgcccactttgctgttcatgaagcagccccggcagaactgtgcccgccagaggctgcgccaacagaggaagaaccaagagagagccacg---------------------------------------------------------------------------gggagcatcttcctccgagac------agcgccaaatcttgcacctgctatgtcaaccaggccacggtgaagaaatac------------gggggg------cagctccccgatttacccgagggggtcaatggcttccgggatcgg------------cag---------------------------------------------------------------------gggaaaatgcgacag---------tgtctctgtggcctggaggaggcggtggaaggggtgcgcttcattgccgaccacatgaagagcgaa---gacgatgaccagagcgtgagcgaggactggaagtatgttgccatggtgatcgaccgccttttcctctggatcttc---atcttcgtctgcgtcttcgggacggtcggcatgttcctgcagcccctcttccagaactacaccgcaaacactttactacaactgaatcacgctgcccccaccacaaac
>b2_zebrafish
---------------------------------gtggagcatcttctcaatccagctcactacaacaaactgatccgaccagctactaatggatcagaagtggtgacagtgcagctgatggtctcgctggcgcagctcatcagtgtgcacgagagagaacagatcatgaccaccaatgtctggcttacacaggaatggcaggactacagactaacatggagcccagaagagtttgatggcatgaagaaggtccgtcttccctccaagcatatttggctgcctgatgttgttctttataacaatgctgacggcatgtatgaggtgtcattctactccaatgctgtcgtctcctatgatggaagtgtcttctggttgccaccagcgatctataagagtgcctgtaaaattgaggtgaagcacttcccattcgaccagcaaaactgcactctaagctttcgttcctggacctatgaccgtacagaagtggacttggttctgcgtgcagacgtggcaagcatggatgatttcacacccagtggtgagtgggatatcattgctcttcctggccgtcgaaatgagaacccttcagacccaacttacgtagacatcacctacgacttcatcatccgccgaaaacccctgttctacacaatcaacctcatcattccttgcgtcctcatcacctcgctggccatcctggtgttctacctgccgtcagactgtggcgaaaagatgacgctgtgcatctcggtgctccttgccctcactgtgttcctgctgctgatctctaaaattgtgccccccacttctctcgatgtccctctggttgggaagtatctgatgttcaccatggtgctggtcacattctccattgtgacgagtgtgtgtgtgctgaacgtgcaccaccggtcgcccaccacacacactatgcctccgtgggtgaagttggtgttcctcaacaagttgcctgctcttctcttcatgcggcagccgcgtaacagcagtgaacgacagcgtctgcgccaacgtcggcgtgccaatgaacagcaggaaggtgggcgagggggtctggctgccgggctcatggcaggattgggtctgagc------ggctcttcatcaggg---------------------agcaaagagaacaatgaggcttgcacatgctatgtgaaccgggcctctgtgaaacagtttggggcagagttgggtggagggggtggtggaggtgggtcaacagatggactaaacggaataagagaagggggcagagagaccagggaaggaggtgcaaatccattgcagggatctgctctacctcgggggaaacagcagccccct---actgtcctcactcaggctctgctggcccaggcctgtccagggtttgaggaggctgtagatggagtccgcttcatcgcaaaccacatgaagagtgag---gatgacgatcgtagcgtgagtgaagactggaaatatgtggccatggtgattgatcgccttttcctctggatcttt---gtgtttgtgtgcgtctttggcacaatcggaatgttcctccaacctctgtttcaaaactacacagccaaaacaatcacccacacaccaggc------------------
>b2_medaka
---------------------------------gtggaacatcttctcaacccggctcactacaacaaactgatccgtcctgccactaatggttccgagctggttactgtgcagctgatggtgtcactagctcagctcatcagtgtgcatgaaagggagcaggtgatgaccaccaatgtctggttaacccaggagtggcaggactatcggctcacttgggttcctgaggagtttgatggcatgctgaaggtcaggctgccctcaaaacacatttggttgcctgatgtggttctttacaacaatgctgatggggtgtatgaggtgtcgttctactccaacgcagtggtgtcctatgatggcagcatcttctggttgccgcctgccatctataagtccgcctgtaagatcgaggtcaagcattttccctttgaccaacagaactgcacgctgcgatttcgctcctggacttacgaccgcactgagatcgatctggtgcttcgcgcagacgtggccagcatggatgactttacgcccagtggggagtgggacatcattgccctgccagggagaagaaatgaaaacccagctgacccagcttatgtggacatcacgtacgactttatcatccgcaggaaaccccttttttataccatcaatctcatcatcccctgtgtgctcatcacctctctggccatcctggtcttctacctgccctcagactgtggagagaagatgactttgtgcatctcagtactgctggctctcactgtgttcctgctgctgatctccaagatcgttccacctacttccctggatgttcctctagtggggaagtacctgatgttcaccatggttctagtcaccttctctatagtcaccagtgtgtgtgtcctcaatgtgcaccatcgttcacctactacacacaccatgcccccatgggtcaaactggtgttcctgaacaagctcccggccttgctcttcatgcgccagccgaggaacagctgcgagcgccagcggttacgtcaaagaaggagggcgcaggaacagagagagggtggg------------------------atgatgggagtcggcgtggggggtgctggcgggaatggagggggggcctccacagcagtgtttggcaaagacgacagtgacccttgcacatgctatgtgaaccgagcatcagttaagcagtttggaggggatcttggtggt------gcaggaggcgggtcaatggatggtttgaacagggtaagggaaggc------------cgggaggggggtgca---------------ggaatactgccccgaggaaagcaagcagcaggtggtcctgctttgactcaagctctgctggctcaggcctgtccaggctttgaggaagcagtggaaggagtacgcttcattgccaaccacatgaagagtgag---gacgatgatcaaagcgtgagcgaggactggaagtatgtcgccatggtgatcgaccgcctctttctgtggatcttt---gtgtttgtttgtgtgttcggcacactgggcatgttcctgcagcccctcttccagaattacacagtaaaaaccatcgcaagtactgcaggc------------------
>b2_fugu
---------------------------------gtggagcatctgctaaaccccgcccactacaacaaactgatccgtcccgccacgaatggctccgaactggtcacggtgcagctgatggtgtcgttggcgcagctcatcagcgtgcacgaacgcgagcaggtgatgaccaccaatgtctggctgacacaggagtggcaggactaccgtctgacctggattcccgaggagtttgacgggatgctgaaggtcaggctgccctcaaaacacatctggctgcctgacgtggtcctctacaacaatgccgacggggtgtacgaggtgtccttctactccaacgcggtggtctcctacgacggcagcatattctggctgcctccagccatctacaagtcggcttgtaagatcgaggtcaagcatttccccttcgaccagcagaactgcaccctgcgcttccgctcctggacttacgaccgcaccgagatcgacctggtcctccgcgctgacgtagccagcatggatgacttcacacccagcggggagtgggacatcatcgccctgccgggcagaaggaacgagaacccgggcgaccccacctacgtcgacatcacgtacgacttcatcattcgcaggaagcctcttttttacactatcaacctcatcatcccgtgcgtgctcatcacctcgctggcgatactcgtcttctacttgccgtccgactgtggcgagaagatgacgctctgcatctccgtgctgctggcgctcaccgtcttcctgctgctgatttccaaaattgtccctcccacttcgctggatgtacctttggtggggaagtacctgatgttcaccatggtcctggtcaccttctccatcgtcacgagcgtgtgcgtgctcaatgtgcaccaccgctcgcccaccacccacaccatgcccccctgggttaaaatggtctttctccagaagcttccggctttgctcttcatgcgccagcccaggaacagctgcgagcgccagcgtctccgacagcgacggcgggctcaggaacataaggagggtgggtgctgtggcgagcccgggggcttgatggtggggctcggcctgggcaatgcaggaagcagtggaggtggcaccacgacagggatatttggcaaggaggacagtgacccctgtacctgctacgtgaaccgggcgtctgttaaacagttcggtggggatttaggagga------gcaggagga---tccatggatggcctcaacagggcgagagacggc------------cgagaagggggatct---------------ggaaaccagtcacgggggaaacagccagcagggggtccagccctgagtcacgccctgctggcccaagcgtgccctggtttcgaggaggccgtggaaggagtacgcttcatcgccaaccacatgaagagcgag---gacgatgatcaaagtgtgagcgaggactggaagtacgtcgccatggtgatcgaccggctcttcctgtggatcttt---gtgtttgtgtgcgtgttcggcaccatgggcatgtttatgcagccgctcttccagaattacacagccaagaccatcaacagctcaccgggc------------------
>b2_amniote
---------------------------------------------------------------------------------------------------------------------------TCGCTGGCCCAGCTCATCAGTGTGCATGAGCGGGAGCAGATCATGACCACCAATGTCTGGCTGACCCAGGAGTGGGAGGATTACCGCCTCACCTGGAAGCCAGAGGAGTTTGACAACATGAAGAAAGTGCGGCTGCCCTCCAAGCACATCTGGCTGCCGGATGTCGTCCTCTACAACAATGCCGACGGGATGTACGAGGTGTCCTTCTACTCCAACGCGGTGGTCTCCTACGATGGCAGCATCTTCTGGCTGCCGCCAGCCATCTACAAGAGCGCCTGCAAGATCGAGGTCAAGCACTTCCCCTTCGACCAGCAGAACTGCACCATGAAGTTCCGCTCGTGGACCTACGACCGCACAGAGATCGACCTGGTGCTGAAGAGCGACGTGGCCAGCCTGGACGACTTCACGCCCAGCGGCGAGTGGGACATCATGGCCCTGCCGGGGCGGCGGAACGAGAACCCCGACGACTCCACCTACGTGGACATCACCTACGACTTCATCATCCGCCGCAAGCCGCTCTTCTACACCATCAACCTCATCATCCCCTGCATCCTCATCACCTCACTGGCCATCCTGGTCTTCTACCTGCCCTCCGACTGCGGCGAGAAGATGACGCTGTGCATCTCCGTGCTGCTGGCCCTCACCGTCTTCCTGCTGCTCATCTCCAAGATCGTGCCGCCCACCTCGCTGGACGTGCCGCTGGTGGGCAAGTACCTGATGTTCACCATGGTGCTGGTGACCTTCTCCATCGTCACCAGCGTGTGCGTGCTCAACGTGCACCACCGCTCGCCCACCACCCACACCATGCCGCCCTGGGTCAAGGTGGTCTTCCTGGACAAGCTGCCCACCCTGCTCTTCATGAAGCAGCCGCGCCAGAACTGTGCCCGCCAGCGGCTGCGCCAGCAGCGGCAGAACCAGGAGCGG---------------------------------------------------------------------------------------TTCTTCCTCCGGGAG------GGCGCCAACTCC------------------------------------------------------------------------------------------------------------------------------CAGGCCTCG---------------------------------------------------------GTGAAGGCCCAG---------------TGCTGTGGCCTGGAGGAGGCGGTGGATGGGGTGCGCTTCATCGCCGACCACATGAGGAGCGAG---GACGATGACCAGAGCGTGAGCGAGGACTGGAAGTACGTGGCCATGGTGATCGACCGCCTCTTCCTGTGGATCTTC---GTCTTCGTCTGTGTCTTCGGCACCATCGGCATGTTCCTGCAGCCGCTCTTCCAGAACTACACCACCAACACCTTGCTGCAGCTGAACCAC------------------
>b2_tetrapod
---------------------------------------------------------------------------------------------------------------------------TCGCTGGCCCAGCTCATCAGTGTGCATGAGCGGGAGCAGATCATGACCACCAATGTCTGGCTGACTCAGGAGTGGGAGGATTACCGCCTCACCTGGAACCCAGAGGAGTTTGACGACATGAAGAAAGTGCGGCTGCCCTCCAAGCACATCTGGCTGCCGGATGTCGTCCTCTACAACAATGCCGACGGGATGTACGAGGTGTCCTTCTACTCCAACGCGGTGGTCTCCTACGATGGCAGCATCTTCTGGCTGCCGCCAGCCATCTACAAGAGCGCCTGCAAGATCGAGGTCAAGCACTTCCCCTTCGACCAGCAGAACTGCACCATGAAGTTCCGCTCGTGGACCTACGACCGCACAGAGATCGACCTGGTGCTGAAGAGCGACGTGGCCAGCCTGGACGACTTCACGCCCAGCGGCGAGTGGGACATCATCGCCCTGCCGGGGCGGCGGAACGAGAACCCCGACGACTCCACCTACGTGGACATCACCTACGACTTCATCATCCGCCGCAAGCCGCTCTTCTACACCATCAACCTCATCATCCCCTGCATCCTCATCACCTCACTGGCCATCCTGGTCTTCTACCTGCCCTCCGACTGTGGCGAGAAGATGACGCTGTGCATCTCGGTGCTGCTGGCCCTCACCGTCTTCCTGCTGCTCATCTCCAAGATCGTGCCGCCCACCTCGCTGGACGTGCCGCTGGTGGGCAAGTACCTGATGTTCACCATGGTGCTGGTGACCTTCTCCATCGTCACCAGCGTGTGCGTGCTCAACGTGCACCACCGCTCGCCCACCACCCACACCATGCCGCCCTGGGTCAAGGTGGTCTTCCTGGACAAGCTGCCCACCCTGCTCTTCATGAAGCAGCCGCGGCAGAACTGTGCCCGCCAGCGGCTGCGCCAGCAGCGGCAGAACCAGGAGCGG---------------------------------------------------------------------------------------TTCTTCCTCCGGGAG------GGCGCCAAC------------------TCCCAGGCCTCGGTGAAG------------------------------------------------------------------------------------------------------------------------------------------------------------------------GCCCAG---------TGC---TGTGGCCTGGAGGAGGCGGTGGATGGGGTGCGCTTCATCGCCGACCACATGAAGAGCGAG---GACGATGACCAGAGCGTGAGCGAGGACTGGAAGTACGTGGCCATGGTGATCGACCGCCTCTTCCTGTGGATCTTC---GTCTTCGTCTGTGTCTTCGGCACCATCGGCATGTTCCTGCAGCCGCTCTTCCAGAACTACACCACCAACACCTTGCTGCAGCTGAACCAC------------------


(((((((((a7_human:0.00411979,a7_chimp:0.00410264):0.05193975,(a7_mouse:0.01197314,a7_rat:0.02161269):0.09881494):0.00000000,(a7_megabat:0.20542906,(a7_cow:0.09258016,(a7_cat:0.03433724,a7_dog:0.03767601):0.01196311):0.00690343):0.01606739):0.19174345,a7_opossum:0.08873408):0.09645285,(a7_anole_lizard:0.30145593,(a7_chinese_softshell_turtle:0.05645940,(a7_american_alligator:0.05281820,((a7_zebra_finch:0.02078587,a7_flycatcher:0.02333076):0.03009493,(a7_duck:0.03463460,(a7_chick:0.01590520,a7_turkey:0.00906094):0.02945426):0.01820877):0.06228583):0.02142125):0.03746111):0.00923374):0.01612547,(a7_xenopus:0.17522523,a7_tibetan_frog:0.15976515):0.11677052):0.04047947,a7_coelacanth:0.21494353):0.28166968,(a7_zebrafishA:0.32563734,a7_zebrafishB:0.95906016):0.00000000):0.03424357,a7_medaka:0.42228402,(a7_fuguC:1.05230217,(a7_fuguA:0.84585670,a7_fuguB:0.69960371):0.00000017):0.14139792);

>a7_human
gtgtccctgcaaggcgagttccagaggaagctttacaaggagctggtcaagaactacaatcccttggagaggcccgtggccaatgactcgcaaccactcaccgtctacttctccctgagcctcctgcagatcatggacgtggatgagaagaaccaagttttaaccaccaacatttggctgcaaatgtcttggacagatcactatttacagtggaatgtgtcagaatatccaggggtgaagactgttcgtttcccagatggccagatttggaaaccagacattcttctctataacagtgctgatgagcgctttgacgccacattccacactaacgtgttggtgaattcttctgggcattgccagtacctgcctccaggcatattcaagagttcctgctacatcgatgtacgctggtttccctttgatgtgcagcactgcaaactgaagtttgggtcctggtcttacggaggctggtccttggatctgcagatgcaggaggcagatatcagtggctatatccccaatggagaatgggacctagtg------------ggaatccccggcaagaggagtgaaaggttctatgagtgctgcaaagagccctaccccgatgtcaccttcacagtgaccatgcgccgcaggacgctctactatggcctcaacctgctgatcccctgtgtgctcatctccgccctcgccctgctggtgttcctgcttcctgcagattccggggagaagatttccctggggataacagtcttactctctcttaccgtcttcatgctgctcgtggctgagatcatgcccgcaacatccgattcggtaccattgatagcccagtacttcgccagcaccatgatcatcgtgggcctctcggtggtggtgacagtgatcgtgctgcagtaccaccaccacgaccccgacgggggcaagatgcccaagtggaccagagtcatccttctgaactggtgcgcgtggttcctgcgaatgaagaggcccggggag------gacaaggtgcgcccggcctgccagcacaag---------------------------cagcggcgctgcagcctggccagtgtggagatgagcgccgtggcgccg---------------------------------------------------------------------------------------------------------------------------------------ccgcccgccagcaacgggaacctgctgtacatcggcttccgcggcctggacggcgtgcactgt------------------------------------------------------------------------------------------------------gtcccgacccccgactctggggtagtgtgtggccgcatggcctgctcccccacgcacgatgagcacctcctgcacggc------------------------------------------------------------------gggcaaccccccgagggggacccggacttggccaagatcctggaggaggtccgctacattgccaaccgcttccgctgccaggacgaaagcgaggcggtctgcagcgagtggaagttcgccgcctgtgtggtggaccgcctgtgcctcatggccttctcggtcttcaccatcatctgcaccatcggcatcctgatgtcggctcccaacttcgtggaggccgtgtccaaagactttgcg
>a7_chimp
GTGTCCCTGCAAGGCGAGTTCCAGAGGAAGCTTTACAAGGAGCTGGTCAAGAACTACAATCCCTTAGAGAGGCCCGTGGCCAATGACTCGCAACCGCTCACCGTCTACTTCTCCCTGAGCCTCCTGCAGATCATGGACGTGGATGAGAAGAACCAAGTTTTAACCACCAACATTTGGCTGCAAATGTCTTGGACAGATCACTATTTACAGTGGAATGTGTCAGAATATCCAGGGGTGAAGACTGTTCGTTTCCCAGATGGCCAGATTTGGAAACCAGACATTCTTCTCTATAACAGTGCTGATGAGCGCTTTGACGCCACATTCCACACTAACGTGTTGGTGAATTCTTCCGGGCATTGCCAGTACCTGCCTCCAGGCATATTCAAGAGTTCCTGCTACATCGATGTACGCTGGTTTCCCTTTGATGTGCAGCACTGCAAACTGAAGTTTGGGTCCTGGTCTTACGGAGGCTGGTCCTTGGATCTGCAGATGCAGGAGGCAGATATCAGTGGCTATATCCCCAATGGAGAATGGGACCTAGTG------------GGAATCCCCGGCAAGAGGAGTGAAAGGTTCTATGAGTGCTGCAAAGAGCCCTACCCCGATGTCACCTTCACAGTGACCATGCGCCGCAGGACGCTCTACTATGGCCTCAACCTGCTGATCCCCTGTGTGCTCATCTCCGCCCTCGCCCTGCTGGTGTTCCTGCTTCCTGCAGATTCCGGGGAGAAGATTTCCCTGGGGATAACAGTCTTACTCTCTCTTACTGTCTTCATGCTGCTCGTGGCTGAGATCATGCCCGCAACATCCGATTCGGTACCATTGATAGCCCAGTACTTCGCCAGCACCATGATCATCGTGGGCCTCTCGGTGGTGGTGACGGTGATCGTGCTGCAGTACCACCACCACGACCCCGACGGGGGCAAGATGCCCAAGTGGACCAGAGTCATCCTTCTGAACTGGTGCGCGTGGTTCCTGCGAATGAAGAGGCCCGGGGAG------GACAAGGTGCGCCCGGCCTGCCAGCACAAG---------------------------CAGCGGCGCTGCAGCCTGGCCAGTGTGGAGATGAGCGCCGTGGCGCCG---------------------------------------------------------------------------------------------------------------------------------------CCGCCCGCCAGCAACGGGAACCTGCTGTACATCGGCTTCCGCGGCCTGGACGGCGTGCACTGT------------------------------------------------------------------------------------------------------GTCCCGACCCCCGACTCTGGGGTAGTGTGTGGCCGCATGGCCTGCTCCCCCACGCACGACGAGCACCTCCTGCACGGT------------------------------------------------------------------GGGCAGCCCCCCGAGGGGGACCCGGACCTGGCCAAGATCCTGGAGGAGGTCCGCTACATTGCCAACCGCTTCCGCTGCCAGGACGAAAGCGAGGCGGTCTGCAGCGAGTGGAAGTTCGCCGCCTGCGTGGTGGACCGCCTGTGCCTCATGGCCTTCTCGGTCTTCACCATCATCTGCACCATCGGCATCCTGATGTCGGCTCCCAACTTCGTGGAGGCCGTGTCCAAAGACTTCGCG
>a7_mouse
gtgtccctgcaaggcgagttccagaggaggctgtacaaggagctggtcaagaactacaacccgctggagaggccggtggccaacgactcgcagccgctcaccgtgtacttctccctgagcctcctgcagatcatggatgtggatgagaagaaccaagttttaaccaccaacatttggctacaaatgtcttggacagatcactatttgcagtggaacatgtctgagtaccccggagtgaaaaatgttcgttttccagatggccagatttggaaaccagacattctcctctataacagtgcagatgaacgctttgatgccacattccacaccaacgtcttggtgaatgcatctgggcattgccagtatctccctccaggcatattcaagagctcctgctacatcgatgtacgctggttcccttttgatgtgcagcagtgcaaactgaagtttgggtcctggtcctatggagggtggtccttggacctgcagatgcaagaggcagatatcagcagctatatccccaatggagaatgggatctcatg------------ggaatccctggcaaaaggaatgagaagttctatgaatgctgcaaagagccatacccagatgtcacctacacagtaaccatgcgccgtaggacactctactatggcctcaacctgctcattccttgtgtgctcatttcagccctggctttgctggtattcttgctgcctgcagactctggagagaaaatctctcttggaataactgtcttactttctctgactgtcttcatgctgcttgtggctgagatcatgccagcaacatctgattccgtgcccttgatagcacagtacttcgccagcaccatgatcatcgtgggcctctcagtggtcgtgacagtgattgtgctgcgatatcaccaccatgaccctgatggtggcaaaatgcctaagtggaccaggatcattcttctgaattggtgtgcatggtttctgcgcatgaagaggccgggagag------gacaaggtgcggccggcttgtcagcacaag---------------------------cctcggcgctgcagcctggccagtgtggagctgagcgcaggtgcgggg---------------------------------------------------------------------------------------------------------------------------------------ccacccaccagcaatggcaacctgctctacattggcttccgaggcctggagggcatgcactgt------------------------------------------------------------------------------------------------------gccccaactccagactctggggtcgtgtgtggtcgtttggcctgctccccaacacatgatgagcacctcatgcatggt------------------------------------------------------------------acacacccctctgatggggaccccgacctggccaagatcctggaggaggtccgctacatcgccaaccgcttccgctgccaggatgagagtgaggtgatctgcagtgagtggaagtttgcggcctgtgtggtggaccgcttgtgcctcatggccttttcggtttttaccatcatctgcaccatcggcatcctcatgtcagccccaaactttgtggaggctgtgtccaaagactttgct
>a7_rat
gtgtccctgcaaggcgagttccagaggaggctgtacaaggagctggtcaagaactacaacccgctggagaggccggtggccaacgactcgcagccgctcaccgtgtacttctccctgagtctcctgcagatcatggatgtggatgagaagaaccaagttttaaccaccaacatttggctacaaatgtcttggacagatcactatttgcagtggaacatgtctgagtaccccggagtgaagaatgttcgttttccagatggccagatttggaaaccagacattctcctctataacagtgctgatgagcgctttgatgccacgttccacaccaatgttttggtgaatgcatctgggcattgccagtatctccctccaggcatattcaagagctcctgctacattgacgttcgctggttcccttttgatgtgcagcagtgcaaactgaagtttgggtcctggtcctatggagggtggtcactggacctgcaaatgcaagaggcagatatcagcagctatatccccaacggagaatgggatctcatg------------ggaatccctggcaaaaggaatgagaagttctatgagtgctgcaaagagccatacccagatgtcacctacacagtaaccatgcgccgtaggacactctactatggcctcaatctgctcatcccttgtgtactcatttcagccctggctctgctggtattcttgctgcctgcagactctggagagaaaatctctcttggaataactgtcttactttctctgactgtcttcatgctgcttgtggctgagatcatgccagcaacatctgattctgtgcccttgatagcacaatacttcgccagcaccatgatcatcgtgggcctctctgtagtggtgacagtgattgtgctgagatatcaccaccatgaccctgatggtggcaaaatgcctaagtggaccagaatcattctcctgaactggtgtgcatggtttctgcgcatgaagaggcccggagag------gacaaggtgcggccagcttgtcagcacaag---------------------------cctcggcgctgcagcctggccagtgtggagctgagtgcaggtgctggg---------------------------------------------------------------------------------------------------------------------------------------ccacccaccagcaatggcaacctgctctacattggcttccgaggcctggagggcatgcactgt------------------------------------------------------------------------------------------------------gccccaactccagactctggggtcgtatgtggccgtttggcctgctccccaacacatgatgagcacctcatgcacggt------------------------------------------------------------------gcacacccctctgatggggaccccgacctggccaagatcctggaggaggtccgctacatcgccaaccgcttccgctgccaggacgagagtgaggtgatctgcagtgaatggaagtttgcagcctgcgtggtggaccgcttgtgcctcatggccttttcggtctttaccatcatctgtaccatcggcatcctcatgtcagctccaaactttgtggaggctgtgtccaaagactttgct
>a7_cow
gtgtccctgcaaggcgagttccagaggaagctctacaaagacctggtgaagaactacaaccccttggagaggccggtggccaacgactcgctgccgctcacagtctacttctccctgagcctcctgcagatcatggacgtggatgagaagaaccaggtgttgaccaccaacatttggctacaaatgacttggacagatcactatttacagtggaatgcatccgagtatccaggcgtgaagacggttcgtttcccagacggccagatctggaagccagacattctcctctacaacagtgctgatgaacggtttgatgctacgttccacaccaatgtgttagtgaattcttctgggcactgccagtacctccctccaggcatctttaagagctcctgctacatcgatgtgcgctggttcccatttgatgtgcagcagtgcaaactgaagtttgggtcctggtcttatggaggatggtccttggatctgcaaatgcaggaggcagacatcagcggctatatcccaaatggagaatgggaccttgtg------------ggggtcttgggcaagcggagtgagaagttctacgagtgctgcaaagaaccctacccagacgtgaccttcacggtcagcatccgccgcaggactctctactacggcctcaacctgctcatcccctgtgtgctcatctctgccctagccctcctcgtcttcttgctccctgcagactctggagagaaaatctccctgggaatcacagttttactctccctcaccgtcttcatgctgctggtagctgagatcatgcctgcgacctctgactcagtgcccttaatagcccagtacttcgccagcaccatgatcatcgtgggcctctctgtggttgtcacggtgatcgtgctacagtaccaccaccacgaccctgatggtggcaagatgcccaagtggaccagagtcgtcctcctgaactggtgtgcctggttccttcgcatgaagaggccgggggag------gacaaggtgcggccagcctgccagcacaac---------------------------gagcggcgctgcagcctggccagcgtggagatgagcgcagtggcgggg---------------------------------------------------------------------------------------------------------------------------------------ccgccggccaccaatggcaacctgctgtacatcggctttcgcggcctggacaccatgcactgc------------------------------------------------------------------------------------------------------gcacccacccctgactcaggggtcgtgtgcggccgcgtggcctgctccccaacccatgacgagcacctgctgcacgcc------------------------------------------------------------------ggccagccctctgagggggacccggacctagccaagatcctggaggaggtgcgctacattgcccaccgcttccgctgccaggatgagagtgaggccgtgtgcagtgagtggaagttcgcggcctgtgtggtggaccgcctgtgtctcatggccttctccgtcttcaccatcctctgcaccattggcatcctgatgtcggcgcccaacttcgttgaagctgtgtccaaagacttcgct
>a7_megabat
acattacttgtcacgaccaagaacaggaagctctacagggagctggtcaagaactacaaccccctggagaggcccgtggccaacgacacgcagccgctcaccgtctacttctccctgagcctcctgcagatcatggacgtgGATGAGAAGAACCAAATGATGACCACCAACGTCTGGctgcagatgtCCTGGACAGATCACTACCTGCAGTGGAACGTGTCGGAGTACCCGGGCGTGAAGACCGTGCGCTTCCCCGACGGCCAGATCTGGAAGCCGGACATCCTTCTCTACAACAGTGCCGACGAGAGATTCGACGCCACCTTCCACacgaacgtgctggtgaactcctctgggcattgccagtacctccccccagGCATCTTTAAGAGCTCGtgctccatcgacgtccgctggttccccttcgacgtgcagcattgcaagctcaagttcgggtcctggtcgtacggagggtggtccctggacctgcagatgcaggaggcggacaccagcggctacatcaccaacggcgagtgggacctcatg------------ggggtCCCCGGCAAGCGGAGCGAGAATTTCTACGAGTGCTGCCAAGAGCCATACCCGGACGTCACCTTCACGGTGACCATTCGCCGCAGGACGCTGTACTATGGCCTCAACCTGCTCGTGCCCTGTGTGCTCATCTCCGCTCTGGCTCTCCTGGTCTTCCTGCTGCCTGCGGACTCCGGGGAGAAGATCTCCCTCGGAGTGTTCCtcctgctgtccctcaccgtcttcatgctgctggtggctgagatcatgcctgcgacgtccgactcggtgcccctgatcgcccagtacttcgccagcaccatgctcatcgtgggcctgtccgtggtcgtcaccgtcatcgtgctccagtatcaccaccacgaccccgacggcggcaagatgcccaagtggaccagagtcatcctcctgaactggtgcgcctggttcctgcgcatgaagcggccgggggag------gaccgcgtgcggccagcctgccagctcgcc---------------------------ccgcgccgctgcagcctggccagcgtggacatgggcgcggtggccacg---------------------------------------------------------------------------------------------------------------------------------------ccgcccgccgccaacggcaacctgctctacatcggcttccgtggcctggacggcgggccctgc------------------------------------------------------------------------------------------------------gccccgacccccgactcgggcgtggtgtgcggccgcctggcctgctccccggcgcacgacgcgcacctgctgcacggc------------------------------------------------------------------ggccaggcccccgagggcgaccccgacctggccaggatcctggaggaggtccgctacctggccgcccgcttccgccgccaggacgagagcgacgcgcgtggcagcgagtggaagttcgcggcctgcgtggtggaccgcctgtgcctcatggccttctccgtgttcaccatcctgtgcaccatcggcatcctcatgtccgcgcccaacttcgtggaggccgtgtccaaggactttgcg
>a7_cat
gtgtccctgcaaggcgagttccagaggaagctctacaaggagctggtcaagaactacaaccccttggagaggcccgtggccaacgactcgcagccgctcaccgtctacttctccctgagcctcctgcagatcatggacgtggatgagaagaaccaagttctaactaccaacatttggctgcaaatgtcttggacagatcactatttacaatggaatatgtcagaatatccgggcgtgaagactgttcgtttcccagatggcctgatttggaagccagacattcttctctataacagtgctgatgagcgatttgatgccacattccacaccaacgtgttagttaattcttctgggcattgccagtacctccctccaggcatattcaagagctcctgttacattgatgtgcgctggttcccctttgatgtgcagcagtgcaaactcaagtttgggtcctggtcctacggagggtggtccttggatctacagatgcaagaggcggatatcagcggctatatcccaaacggagagtgggaccttgtg------------ggaatcccaggcaagcggagtgagaagttctatgagtgctgcaaagagccgtacccagacgtcaccttcacagtgaccattcgccgcaggaccctctactatggcctcaacctgctcatcccctgtgtgctcatctctgcgctggccctcctcgtcttcttgctccctgcagattctggggagaaaatatccctggggataacagttttactctctcttactgtcttcatgttgctggtggctgagatcatgcctgcgacatctgactcagtgcccttgatagcccagtactttgccagcaccatgatcatcgtgggcctctctgtggtcgtgacagtgattgtgctgcagtatcaccaccacgaccccgatggcggcaagatgcccaagtggaccagagtcatccttctgaactggtgcgcatggtttctgcgcatgaagaggccgggggag------gaccaggtgcggccggcctgccagcacaag---------------------------ccgcgccgctgcagcctggccagcgtagagatgagcgcggtggcaagg---------------------------------------------------------------------------------------------------------------------------------------gccacgaccaccaacggcaacctgctctacatcggcttccgcggcctggacggtgtgcactgt------------------------------------------------------------------------------------------------------gcccccaccccggactcgggcgtcgtgtgtggccgcatggcctgctcccccacgcacgacgagcagcttctgcatggc------------------------------------------------------------------gggcagccccccgagggggatcccgacctggccaagatcctggaggaggtccgctacattgccaatcgcttccgctgccaggacgagagtgaggccatctgcagtgagtggaagtttgccgcctgcgtggtggaccgcctgtgtctcatggccttctccgtcttcaccatcatctgcaccatcggcatcctgatgtctgccccaaacttcgtggaggctgtgtccaaagactttgct
>a7_dog
gtgtctctgcaaggcgagttccagaggaagctctacaaggagctggtcaagaactacaaccccttggagaggcccgtggccaatgactcgcaaccgctcactgtgtacttctccctcagcctcctgcagatcatggacgtggatgagaagaacCAAGTTTTAACCACCAACATTTGGCTGCAGATGTCTTGGACAGATCACTATTTACAATGGAATATGTCAGAATATCCAGGCGTGAAGACTGTTCGTTTCCCAGATGGCCTGATTTGGAAGCCAGACATTCTTCTCTATAACAGTGCTGATGAGCGATTCGATGCCACATTCCACACCAACGTGTTAGTTAATTCTTCTGGGCATTGCCAGTACCTCCCTCCAGGCATATTCAAGAGCTCCTGCTACATCGATGTGCGCTGGTTCCCCTTTGATGTGCAGCAGTGCAAGCTGAAGTTTGGGTCCTGGTCTTATGGAGGGTGGTCCTTGGATCTGCAGATGCAGGAGGCAGACATCAGTGGCTACATCCCAAATGGAGAATGGGACCTTGTG------------GGAATCCCAGGCAAGCGGAGTGAGAAGTTCTATGAGTGCTGCAAAGAGCCCTATCCAGATGTCACCTTCACAGTGACCATTCGCCGCAGGACCCTCTACTATGGCCTCAACCTGCTCATCCCTTGTGTGCTTATCTCTGCGCTAGCCCTCCTTGTCTTCTTGCTCCCTGCAGATTCAGGGGAGAAGATTTCCCTGGGGATAACAGTTTTACTCTCTCTTACGGTCTTCATGTTGCTGGTGGCTGAGATCATGCCTGCGACATCTGACTCGGTGCCCTTGATAGCCCAGTACTTTGCCAGCACCATGATCATCGTGGGCCTCTCCGTGGTCGTGACAGTGATTGTGCTGCAGTATCACCACCATGACCCTGACGGTGGCAAGATGCCCAAGTGGACCAGAGTCATCCTTCTGAACTGGTGTGCATGGTTCCTGCGCATGAAGAGGCCGGGGGAA------GACAAGGTACGGCCAGCCTGCCAGCATAAG---------------------------CAGCGCCGCTGCAGCCTGGCCAGTGTGGAGATGAGCGCAGTGGCAGGG---------------------------------------------------------------------------------------------------------------------------------------CCGCCTACCACCAATGGCAACCTGCTCTACATCGGCTTCCGTGGCCTGGATGGTGTGCACTGT------------------------------------------------------------------------------------------------------GCCCCCACCCCCGACTCCGGTGTCGTGTGTGGCCGCATGGCCTGCTCTCCCACGCACGACGAGCACCTCCTGCATGGC------------------------------------------------------------------GGGCAGCCCTCGGAGGGAGACCCGGATCTGGCCAAGATCCTAGAGGAGATCCGATACATCGCCAACCGCTTCCGCTGCCAGGACGAGAGTGATGCCATCTGCAGTGAGTGGAAGTTCGCGGCCTGCGTGGTGGACCGCCTGTGTCTCATGGCCTTTTCTGTCTTCACCATCATCTGCACCATCGGCATCCTGATGTCAGCTCCAAACTTCGTCGAGGCAGTATCCAAAGACTTTGCT
>a7_opossum
gcatccctgcaaggcgagttccagaggaagctctataaggaattgctcaagaattacaaccccttggaaagaccggtcgccaacgactctcagccgctcacagtctatttctccctgagcctcctgcaaatcatggacgtggatgaaaagaatcaagttttaaccaccaatatttggctgcagatgtattggacagattactatttgcaatggaatatgtctgaatacccgggggtgaagaatgttcgctttccagatgggcagatttggaaaccagatattcttctgtacaacagtgctgatgagagatttgatgctacatttcataccaacgttttggtgaattcttctggacattgtcaatacctccctccaggcatattcaaaagctcctgttacattgatgtgcgctggtttccctttgatgtacaacagtgcaaactgaagtttggatcatggtcctatggagggtggtccctggacttgcagatgcaagaagcagatatttctggctacatttcaaatggagaatgggatctagtt------------gaaattcctggaaagaggagtgagcgattttatgattgctgtaaagaaccatatccagatgtaacattcaccgtgaccatgagacgaaggacgctctattatggccttaatcttctcatcccgtgtgtgctgatatctgcactggccttattagtgtttttgcttcctgcagactctggagagaaaatctcacttggaataacagttttgctgtctctcactgtcttcatgctcctcgtggctgaaatcatgcctgcaacatctgattcagtgccattaatagctcagtattttgccagcacaatgatcatcgttggtttttctgttgtggtgacagtcatcgttttgcagtatcaccaccatgatcctgatggagggaaaatgccaaagtggaccagaatcatccttctgaattggtgcgcctggtttctgagaatgaaacgaccaggagag------gacaaggtccgccctgcctgtcagcacaag---------------------------cagcaccggtgtagcctgaccagcgtcgaactcaatgccatgtctggg---------------------------------------------------------------------------------------------------------------------------------------caaccgaccagtaatggaaacatgctctatattggcttccgtggactagaagggacgcactgt------------------------------------------------------------------------------------------------------atgcctgctagtgactctggggtgatctgtgggaggatgacttgctctcccaccgaggaggagaatatccttcacagt------------------------------------------------------------------gggcacacctcagagggggacccagacctggctaaaattctggaagaggttcgctacattgccaatcgattccgtgaccaggatgaagaggaagctgtctgcaatgaatggaagttcgcagcctgtgtggtggatcgcctgtgcctgatggccttttcagtcttcaccatcatttgcaccattgggatcttgatgtcagcaccaaactttgttgaggctgtgtctaaagattttgct
>a7_chick
gagtccctgcaaggagagttccaaaggaagctgtacaaggagctgctgaagaactacaaccctctggaacgaccagttgcaaatgactcccagccgctcactgtctatttcactctcagcctcatgcagatcatggatgtggatgaaaagaatcaagtattaacaacaaacatctggctacaaatgtactggacagatcattacttacagtggaatgtgtctgaataccctggagtgaagaacgtccgttttcctgatggactgatttggaagccagatattcttctctataacagtgctgatgaaagatttgatgctacatttcacactaatgttttagtcaattcttcgggacactgccaatatctgccaccaggcatatttaaaagctcatgctacatagacgtgcgttggtttccatttgatgttcagaagtgcaatctgaagtttggatcttggacatatggaggctggtccttagacttacaaatgcaagaagcagatatatccggctatatttcaaatggagagtgggatttagta------------ggaattcctgggaagagaactgagagcttttatgagtgctgtaaagaaccatacccagatatcacattcacagtaaccatgagacgcagaactctctactacgggctcaaccttcttattccctgtgtactgatatcagcacttgccttattagtctttctgcttccagcagactcaggagaaaagatctcactaggtataacagttttattgtctctcaccgtcttcatgttactcgtggctgaaattatgccagcaacatctgattctgtgcccttaattgctcagtattttgccagcaccatgattattgttggcctctctgttgttgtcactgttatcgttctacaataccatcatcacgatccagatgggggaaaaatgcctaaatggacaagagtcatccttctgaattggtgtgcttggtttctgaggatgaagagaccaggggaa------gataaagtgcgtcccgcctgtcaacataaa---------------------------cagcgtcgatgcagcctgtcaagcatggagatgaacactgtgagtggt---------------------------------------------------------------------------------------------------------------------------------------cagcaatgcagtaatgggaacatgctgtatattgggtttcgagggctggatggggttcactgc------------------------------------------------------------------------------------------------------acacccaccactgattcaggggtgatctgtgggaggatgacctgttcaccaacagaggaagaaaatcttctgcacagt------------------------------------------------------------------ggccacccctctgaaggcgacccagatttggctaagatcctggaagaggtcagatacattgcaaacaggttcagagaccaggatgaagaagaagccatttgcaacgaatggaagtttgcagcctctgtagtagatcggctctgcttgatggcattttcggtcttcaccatcatttgtacaattggcatcttaatgtcagcaccaaactttgtagaggctgtctctaaagattttgct
>a7_zebra_finch
gaatctctgcaaggagagttccaaaggaagctttacaaggagctgctgaaaaattacaatccgttggagagaccagttgcaaatgattcccaaccactcactgtctatttcactctcagcctcatgcagatcatggatgtggatgaaaagaatcaagtattaaccacaaatatttggctacaaatgtactggacagaccattatctacagtggaatgtgtcggactaccctggagtgaagaatgtccgttttcctgatggactcatttggaagcccgatattcttctctacaacagtgctgatgaaagatttgatgctacttttcacactaatgttttagtcaattcttcaggacattgccaatacctgccaccaggcatatttaagagctcatgctacatagacgtgcgctggtttccgtttgatgttcagaaatgtaacctgaagtttggatcctggacttatggaggctggtccttggatttacaaatgcaagaagcagatatatctggctatatttcaaatggagaatgggatttagta------------ggagttcctgggaagagaactgagagcttttatgagtgctgtaaagaaccctacccagatgtaaccttcacggttactatgagacgtaggactctctattacggactcaatctccttattccttgtgtcctgatatcagctcttgccttgttggtttttctgcttccagcagactcaggagaaaaaatctcactaggtataacagttttattgtctctcactgtcttcatgctccttgtggctgaaattatgccagcaacctctgactctgtgcccttaattgctcagtattttgccagcaccatgattattgttggtctttctgttgttgtcaccgttattgttctacaataccaccatcatgatccagatggaggaaaaatgcctaaatggacaagaatcatccttctgaattggtgtgcttggtttctgaggatgaaaagaccgggggaa------gagaaagtgcgtcctgcctgccaacataaa---------------------------cagcgtcgctgcagcctgtccagtgtggagatgaacactgtgagtggc---------------------------------------------------------------------------------------------------------------------------------------cagcaatccagcaatgggaatatgctctacattgggttcagggggctggaaggggttcactgc------------------------------------------------------------------------------------------------------acacccaccactgattcaggcgtgatctgtgggaggatgacctgctcaccaacagatgaagaaaacctgctgcacagt------------------------------------------------------------------ggccacccctctgaaggtgacccagatttggctaagattttggaagaggtcaggtacattgcaaaccgattcagagaccaggatgaagaggaagccatttgcaatgaatggaaatttgcagcctctgtagtggatcggctctgcttgatggccttctcagtattcacaatcatttgtacaattggtattttaatgtcagcaccaaactttgtagaggctgtgtctaaagattttgct
>a7_duck
GAGTCCCTGCAAGGAGAGTTCCAAAGGAAGCTTTATAAGGAGCTGCTGAAAAATTACAACCCTCTGGAACGACCGGTCGCGAATGATTCCCAGCCTCTCACTGTCTATTTCACTCTCAGCCTCATGCAGATCATGGATGTGGATGAAAAGAATCAGGTATTAACAACAAACATCTGGCTACAAATGTACTGGACAGATCATTACTTACAGTGGAATGTGTCTGAATACCCTGGAGTGAAGAACGTCCGTTTTCCTGATGGACTGATTTGGAAGCCAGATATTCTTCTCTATAACAGTGCTGATGAAAGATTTGATGCTACATTTCACACTAATGTTTTAGTCAATTCTTCAGGACATTGCCAATATCTGCCACCAGGCATATTTAAGAGCTCATGCTACATAGATGTGCGCTGGTTTCCGTTTGACGTTCAGAAGTGTAACCTGAAGTTTGGGTCCTGGACATATGGAGGCTGGTCCTTAGACTTGCAAATGCAAGAAGCGGATATATCTGGCTATATTTCAAATGGAGAGTGGGATTTAGTA------------GGAGTCCCTGGGAAGAGAACTGAGAGTTTTTATGAATGTTGTAAGGAACCTTACCCAGATGTGACATTCACAGTAACCATGAGACGCAGGACTCTCTATTATGGACTCAATCTTCTTATTCCCTGTGTACTGATATCAGCGCTTGCCTTATTAGTTTTTCTACTTCCAGCAGACTCTGGAGAAAAGATCTCGCTAGGTATAACAGTTTTATTGTCTCTCACTGTCTTCATGTTACTTGTGGCTGAAATTATGCCAGCAACATCTGATTCTGTGCCCTTAATCGCTCAGTATTTTGCCAGCACTATGATTATTGTTGGCCTCTCTGTTGTTGTCACTGTTATTGTTCTACAATACCATCATCATGATCCAGATGGGGGAAAAATGCCTAAATGGACAAGAATCATCCTTCTGAACTGGTGTGCTTGGTTTCTGAGGATGAAGAGACCAGGGGAA------GACAAAGTGCGCCCTGCCTGTCAACACAAA---------------------------CAGCGTCGATGTAGCCTGTCGAGTGTGGAGATGAACACTGTGAGTGGA---------------------------------------------------------------------------------------------------------------------------------------CAACAGTCCAGTAATGGGAATATGCTGTACATTGGGTTTAGGGGGCTGGATGCCGTGCACTGC------------------------------------------------------------------------------------------------------ACACCTACCACTGATTCAGGGGTGATCTGCGGGAGGATGACCTGTTCACCAACAGAAGAAGAAAACCTTCTCCACAGC------------------------------------------------------------------GGCCACCCCTCTGAAGGCGACCCGGATTTGGCTAAGATCTTGGAAGAGGTCAGGTACATTGCAAACAGATTCAGAGACCAGGATGAAGAGGAAGCCGTTTGCAATGAATGGAAGTTTGCAGCCTCTGTAGTGGATCGGCTCTGCTTGATGGCTTTTTCAGTCTTCACAATCATTTGTACAATTGGTATTTTGATGTCAGCACCAAACTTCGTAGAGGCTGTCTCTAAAGATTTTGCT
>a7_flycatcher
GAGTCTCTGCAAGGAGAGTTCCAAAGGAAGCTTTACAAGGAGCTGCTGAAAAATTACAACCCGTTGGAGCGACCAGTTGCAAATGATTCCCAGCCACTCACTGTCTATTTCACCCTGAGCCTCATGCAGATCATGGATGTGGATGAAAAGAATCAAGTACTAACAACAAATATTTGGCTACAAATGTACTGGACAGATCATTACCTGCAATGGAATGTGTCTGAGTACCCAGGGGTGAAGAATGTTCGTTTTCCTGATGGACTGATCTGGAAGCCTGATATTCTTCTCTATAACAGTGCTGATGAAAGATTTGATGCTACTTTTCACACTAATGTTTTAGTCAATTCTTCAGGACATTGCCAATACCTCCCACCAGGCATATTTAAGAGCTCATGCTACATAGATGTGCGCTGGTTTCCATTTGATGTTCAGAAATGTAACCTGAAGTTTGGATCCTGGACTTATGGAGGCTGGTCCTTGGACCTACAAATGCAAGAAGCAGATATATCTGGCTATATTTCAAATGGAGAGTGGGATTTAGTA------------GGAGTTCCTGGGAAGAGAACTGAGAGCTTTTATGAATGTTGTAAAGAACCCTACCCAGATGTAACCTTCACTGTTACTATGAGACGTAGGACTCTTTACTATGGGCTCAACCTCCTTATTCCTTGTGTCCTGATATCAGCACTTGCCTTGTTGGTTTTCCTGCTTCCAGCAGACTCAGGAGAAAAGATCTCACTAGGTATAACAGTTTTATTGTCTCTCACTGTCTTCATGCTGCTTGTGGCTGAAATTATGCCAGCAACCTCTGACTCTGTGCCCTTAATTGCTCAGTATTTTGCCAGCACTATGATTATTGTTGGTCTTTCTGTTGTCGTCACCGTTATTGTTCTGCAATACCACCACCATGATCCAGATGGAGGAAAAATGCCTAAATGGACAAGAATCATCCTTCTGAACTGGTGTGCTTGGTTTCTGAGGATGAAAAGACCGGGGGAA------GAAAAAGTGCGTCCTGCCTGCCAACATAAA---------------------------CAGCGTCGCTGCAGCCTGTCCAGCGTGGAGATGAACACTGTGAGTGCA---------------------------------------------------------------------------------------------------------------------------------------CAGCAGGCCAGCAATGGGAACATGCTCTACATTGGCTTCAGGGGGCTGGAAGGGGTTCACTGC------------------------------------------------------------------------------------------------------ACACCCACCACTGATTCCGGCGTCATCTGTGGGAGGATGACCTGCTCACCAACAGATGAAGAAAACCTGCTGCACAGT------------------------------------------------------------------GGCCACCCCTCTGAAGGTGACCCAGATTTGGCTAAGATTTTGGAAGAGGTCAGGTACATTGCAAACCGATTCAGAGACCAGGATGAAGAGGAAGCCATTTGCAATGAATGGAAATTTGCAGCCTCTGTAGTGGATCGGCTCTGCTTGATGGCCTTTTCAGTCTTCACAATCATTTGCACAATTGGTATTTTAATGTCAGCACCAAACTTTGTAGAGGCTGTGTCTAAAGATTTTGCT
>a7_turkey
GAGTCCCTGCAAGGAGAGTTCCAAAGGAAGCTGTACAAAGAGCTGCTGAAGAACTACAACCCTCTGGAACGACCAGTTGCGAATGACTCCCAGCCACTCACTGTCTATTTCACTCTCAGCCTCATGCAGATCATGGATGTGGATGAAAAGAATCAGGTCTTAACAACAAACATCTGGCTACAAATGTACTGGACAGATCATTACTTACAGTGGAATGTGTCTGAATACCCTGGAGTGAAGAACGTCCGCTTTCCTGATGGACTGATTTGGAAGCCAGATATTCTTCTCTATAACAGTGCTGATGAAAGATTTGATGCTACATTTCACACTAATGTTTTAGTCAATTCTTCGGGACATTGCCAATATCTGCCACCAGGCATATTTAAAAGCTCGTGCTACATAGATGTGCGTTGGTTTCCATTTGATGTTCAGAAGTGTAACCTGAAGTTTGGCTCTTGGACATATGGAGGCTGGTCCTTAGACTTACAAATGCAAGAAGCAGATATATCCGGCTATATTTCAAACGGAGAGTGGGATTTAGTA------------GGAATTCCTGGGAAGAGAACTGAGAGCTTTTATGAGTGCTGTAAAGAACCATACCCAGATATAACATTCACAGTAACTATGAGACGTAGGACTCTCTATTATGGACTCAACCTTCTTATTCCCTGTGTACTGATATCAGCACTTGCCTTATTAGTCTTTCTGCTTCCAGCAGACTCAGGAGAAAAGATCTCACTAGGCATAACAGTTTTATTGTCTCTCACTGTCTTCATGTTACTCGTGGCTGAAATTATGCCAGCAACATCTGATTCCGTGCCCTTAATTGCTCAGTATTTTGCCAGCACCATGATTATTGTTGGCCTCTCTGTTGTTGTCACTGTTATCGTTCTACAATACCATCATCATGATCCAGATGGGGGAAAAATGCCGAAATGGACAAGAGTCATCCTTCTGAATTGGTGTGCTTGGTTTCTGAGGATGAAGAGACCAGGGGAA------GATAAAGTGCGTCCTGCCTGTCAACATAAA---------------------------CAGCGTCGATGCAGCCTGTCAAGCGTGGAGATGAACACTGTGAGTGGT---------------------------------------------------------------------------------------------------------------------------------------CAGCAATGCAGCAATGGGAATATGCTGTATATTGGGTTTCGAGGGCTGGATGGGGTTCACTGC------------------------------------------------------------------------------------------------------ACACCCACCACTGATTCAGGGGTGATCTGTGGGAGGATGACCTGTTCACCAACAGAGGAAGAAAATCTTCTGCACAGT------------------------------------------------------------------GGCCACCCCTCTGAAGGCGACCCAGATTTGGCTAAGATCCTGGAAGAGGTCAGATACATTGCAAACAGGTTCAGAGACCAGGATGAAGAAGAAGCCATTTGCAACGAATGGAAGTTTGCAGCCTCTGTAGTAGATCGGCTCTGCTTGATGGCATTTTCAGTCTTCACCATCATTTGTACAATTGGTATCTTAATGTCAGCACCAAACTTTGTAGAGGCTGTTTCTAAAGATTTTGCT
>a7_american_alligator
gtgtccctgcaaggagaattccagagaaagctctacaaggagctcctgaagaattacaaccctctggagagacccgtggccaacgattcccagccacttactgtctacttcacgctcagccttacgcagatcatggatgtggatgaaaagaaccaagtcttaacaacaaacatttggttacaaatgtattggacagattactatttacaatggaatgtatccgagtaccctggagtgaagaatgttcgttttcctgatggtctgatttggaaaccagatattcttctgtataacagtgctgatgaacggtttgatgctacatttcacaccaatgttttagtcaattcttcaggacactgtcaatacctacctccaggcatattcaagagctcttgctacatagatgtgcgctggtttccatttgatgttcagaagtgcaatttgaagtttggatcatggacctatggtggttggtctttggacttacagatgcaagaagcagatatatcaggctatatttcaaatggagagtgggatcttgta------------ggagtccctgggaagaggactgagagtttttatgactgttgtaaagaaccatacccagatgtgacattcacagtgactatgagacgtaggactctttattatggactcaatcttctcattccttgtgtactgatatctgcacttgctcttttagtttttctacttccagcagactcaggagaaaagatctcgctagggataacagttttattgtctctcactgtctttatgttacttgtggcagaaattatgccagcaacatcggattctgtaccattaatagctcagtattttgccagcactatgattattgttggtctgtcagttgttgtcactgttattgttctacaatatcatcatcacgatccagatggagggaaaatgcccaaatggaccagaatcatacttctgaactggtgtgcctggttcctgaggatgaagagaccaggggag------gataaagtgcgccctgcctgtcagcataag---------------------------caacgtaggtgtagcttgtccagtgtggagatgaatactgtgagtggc---------------------------------------------------------------------------------------------------------------------------------------cagcagtccagtaatggaaacatgctctatattgggttcagggggctagaaggggtccattgt------------------------------------------------------------------------------------------------------actcccaccactgattctggggtaatctgtgggaggatgacttgttcaccaaccgaggaagaaaatctcctgcacagt------------------------------------------------------------------gggcatccctctgaaggtgacccagatttagctaagatcttggaagaggtccgctacattgcaaaccggttcagagaccaggatgaggaggaagctatttgcaacgaatggaagtttgctgcctccgtggtagatcgtctctgcttgatggccttttctgtcttcaccatcatttgtacgattggtattttaatgtcagcaccgaactttgtggaggctgtgtctaaagattttgct
>a7_anole_lizard
---nccttacaaggcgaatatcagaggaagctctacaaggaactcctcaagaactacaacccattggaaagacccgtggccaacgattcccaacctctcactgtctccttcaccctcaacctccggcaaatcatggacgtggatGAGAAGAACCAAGTCCTGACCACCAACGTCTGGCTCCAGATGGTAtggacagactattacctacagtggaatatgtcggactatccgggagtgaaaaatgtccgttttccagatggactgatatggaagccagacattcttctctataacagggcagatgagcgtttcgatgccacgtttcataccaacgttttggtgaactcctctggatattgtcaatatcttcccccaggaatattcaagagcacttgctccatcgacgtgcgttggttcccctttgatgtccagaagtgcaaactgaagttcggctcctggacgtacggcggatggtccctggatctgcaaatgcaagaagctgaaatctcggggtacatttcgaacggcgagtgggatttggtg------------ggggttcctgggaaaaggaccgaaaccttctacgactgttgcaaagaaccctatccagatgtgaccttcacggtgacgatgcgacggaggacgttatattatgggctgaacctccttgtcccgtgtgttctcatttctgctctcgctcttctcgtttttcttctgccggcagactctggagagaagatctcactcgggataactgttctattgtctctcaccgtttttatgctcctggtcgccgaaattatgccagccacatccgattcggtgccattgatagcacagtatttcgccagcacgatgattatcgtcggcctctccgtggttgtgacagtcattgtgttgcaatatcaccaccacgatccggacgggggcaaaatgcccaaatggaccaggatcatccttctcaactggtgtgcctggttcctgaggatgaagcggcctggagag------gacaaagtccgccccgcctgccaacacaag---------------------------caacgccgatgtagcatgtccagcgtggagatcaacacggtcagcggg---------------------------------------------------------------------------------------------------------------------------------------caacaatccagcaatgggaacatgctctatatcggattcagaggcttggaaggggtccattgt------------------------------------------------------------------------------------------------------actccgaccaccgattcgggcgtgatttgcggaaggatgacgtgttccccgacggatgacgacaacctcctccacagc------------------------------------------------------------------ggacacccttcggaaaacgacccggaccttgcgaagatcttggaggaggtccgctacatcgccaaccggttcagagaccaagacgaggcggaagctgtttgcaacgagtggaagtttgccgcttccgtcgtggaccgcctctgcttgatggccttctcggttttcaccatcatctgcaccatcggcatcctgatgtcggcgcccaatttcgtcgaggccgtttcaaaggatttcgct
>a7_chinese_softshell_turtle
GTGTCCCTGCAAGGAGAGTTCCAGAGGAAGCTCTATAAGGAGTTGCTGAAGAATTACAATCCTCTGGAGAGGCCCGTGGCCAATGATTCCCAGCCGCTTACTGTCTACTTCACTCTCAGCCTCATGCAGATCATGGATGTGGATGAAAAGAATCAAGTTTTAACTACCAACATTTGGTTACAAATGTATTGGACAGATTACTATTTACAATGGAACATGTCTGACTACCCTGGAGTGAAGAATGTTCGTTTTCCTGATGGTCAGATTTGGAAGCCAGATATTCTTCTGTACAACAGTGCTGATGAGCGGTTTGATGCAACGTTTCATACCAATGTTTTGGTCAATTCTTCAGGACACTGCCAATACCTGCCCCCAGGCATATTCAAGAGCTCATGCTACATAGATGTGCGCTGGTTTCCATTTGATGTTCAGAAGTGCAATCTGAAGTTTGGATCTTGGACCTATGGTGGATGGTCCTTGGATTTACAAATGCAAGCAGCAGATATATCGGGGTACATTTCAAATGGAGAGTGGGATCTAGTA------------GGAGTTCCTGGAAAAAGGAGCGAGAGTTTTTATGAATGTTGTAAAGAACCTTACCCAGATGTGACATTCACAGTTACTATGAGACGTAGAACTCTGTATTATGGACTCAATCTTCTCATTCCTTGTGTGCTGATATCAGCACTTGCCCTATTAGTTTTTCTACTTCCAGCTGACTCAGGAGAGAAAATCTCACTAGGTATAACCGTTTTATTGTCTCTTACTGTCTTTATGCTACTTGTGGCAGAAATTATGCCAGCAACATCAGATTCAGTGCCACTAATAGCTCAGTATTTTGCCAGCACCATGATTATTGTTGGTCTTTCTGTTGTTGTCACTGTTGTTGTTCTGCAGTATCACCATCATGACCCAGATGGGGGGAAAATGCCAAAGTGGACAAGAATCATCCTTCTGAACTGGTGTGCCTGGTTCCTGAGAATGAAGAGACCAGGGGAG------GATAAAGTGCGCCCTGCCTGTCAGCACAAG---------------------------CAGCGTCGTTGCAGCTTGTCAAGCGTAGATATGAACACTGTGAGCGGA---------------------------------------------------------------------------------------------------------------------------------------CAACAAGCCAGCAATGGGAACATGCTCTATCTTGGGTTCCGGGGGCTGGACGGGGTCCATTGC------------------------------------------------------------------------------------------------------ACTCCTACCACTGATTCTGGGGTAATTTGTGGGAGGATGACCTGCTCGCCAACGGAAGAAGAGACGCTCCTGCACAGT------------------------------------------------------------------GGACACCCCTCGGAAGGTGACCCAGATTTGGCGAAGATATTGGAGGAGGTCCGCTATATTGCAAACCGGTTCAGAGACCAGGATGAGGAGGAAGCCATTTGTAATGAATGGAAGTTTGCAGCCTCTGTGGTAGACCGTCTATGCTTGATGGCCTTTTCTGTCTTCACAATTATTTGTACGATCGGTATTTTAATGTCAGCGCCAAACTTTGTAGAGGCTGTGTCTAAAGATTTTGCT
>a7_xenopus
gtgtccctgcaaggagagtaccagaggaagctgtacaaggaattgatgaaaaattacaacccattggaaagaccagtgttgaatgactcccaccctcttactgtctactttgggatgagccttatgcagattatggatgtggatgaaaagaatcaagtactaacaacaaacatatggctacaaatgcaatggatagattactatttgcagtggaacatgtctgagtaccctggggtaaaaaatgttcgttttccagatggacagatttggaagcctgatattcttctctataacagtgcagatgaaagatttgatgcctcatttcatactaatgtactggtgaactccagtggacactgccaatatctgccaccagggatttttaaaagttcgtgttacatagatgtacgatggtttccttttgatatacagaaatgtaacctgaagtttggctcttggacttatgggggatggtcacttgacctgcagatgctggagtcagacatatctgaatatatttcaaatggagagtgggaccttgta------------ggtgttcctggaaaaagaagtgagaattattatgaatgctgcaaggaaccataccttgacgtgacatttacaataataatgaggcgcagaactttatactacggacttaaccttctaattccctgcgtgctgatatctgctctagccctgctggtattccttcttcccgcagactcaggagagaagatctcacttggtataacagtcctattgtccctcactgtgttcatgctgttggtggccgagattatgccagcaacctcagactctgttccactgatagcacaatactttgccagcacaatgattattgttggattgtcagtggttgtcacagttattgtcctgcaatatcatcaccatgatccacatggtgggaacatgccaaaatggactagaataattctcctaaactggtgtgcctggttcctgagaatgaaaagacctggggaa------gataaagtcaggccagtctgtcagcataaa---------------------------gagcgcagatgtagcatgacaagtgtggatgttaacactgtaagtggg---------------------------------------------------------------------------------------------------------------------------------------cagcagtccagcaatggcaacatgctatacattggcttccgtggtctggaaggcatccactgc------------------------------------------------------------------------------------------------------acacccaccccggattctggtgtaatctgcggcaggatgacttgttctccaacagacgatgaaaatctccttcacaat------------------------------------------------------------------gttcaccactctgagggtgatcctgacttaagcaagattttagaggaactgcggtatattgctaacagatttcgagaccaggacgatgatgaatccatttgtaatgaatggaaatttgctgcatccgttgtagaccgattgtgtcttatggccttctctgtcttcactattatttgtacgattggcattctaatgtctgcaccaaactttgtagaagcggtctcaaaagattttgct
>a7_tibetan_frog
gtgtccttgcaaggagagtaccagagaaagctctacaaggaattactgaagaattataatcctctggagagaccagtagccaatgactcccatcctctcactgtctactttggaattaatctgatgcagatcatggatgttgatgagaaaaaccaagttttaacaacaaatatatggctgcaaatgtattggacagattactatttacaatggaatgtgtctgaataccctggagtgaaaaatgttcgtttcccagatggacaaatttggaagccagatatccttctatataacagtgcagatgaaagatttgatgcttcatttcacactaatgtactggtgaactcctctggtcattgtcagtatttaccaccagggatattcaagagcacgtgctacatagatgttcgttggtttccttttgatattcagaagtgcaaactaaagtttggctcttggacttatggaggatggtctttggatctacaattaaaagaagcagacatatctgagtatattgcaaatggagagtgggacctagta------------ggagtccctgtgaagcggagtgaaagtttttataactgctgtaaagagccctatccagatgtgacatttactattacaatgagacgcagaactctctactatgggctgaacctcctcattccctgcgttttgatatctgcacttgccttgctagtgtttctgttacctgcagactcaggagaaaagatctcacttggtataactgtgttgttgtcacttactgtatttatgttactggtagcagaaataatgcctgccacatcagattctgtcccattaatagcccaatactttgccagtacaatgatcattgtgggtctctcggtagttgcaacagttattgttttgcaatatcatcaccatgaccctcatggaggtaaaatgccaaaatggacgagaatcattcttctaaactggtgtgcctggttcctgagaatgaagaggcctggagaa------gacaaggtcagacctgtttgtcaacacattaataagcagcaacagcagcaacaccaacagcaacgttgcagcatgaccagtgtggaagttaatactgttagtggt---------------------------------------------------------------------------------------------------------------------------------------cagcagtccagcaatgggaacatgctttatattggttttcgaggtttagaaggaatccattgt------------------------------------------------------------------------------------------------------acacctactacagattctggagtaatatgcggcagaatggcctgttcaccaacccatgatgaaaatctaattcaccac------------------------------------------------------------------acacgccacgctgaaggtgatcatgacttagccaagattttagaagaactgcgttttatcgccaataggtttagagaccaggatgaagatgaaatcatatgtaatgaatggaagtttgctgcctctgtggtggaccggttgtgtttaatggcattttctgtctttaccatcatttgtactattggcatattaatgtcagctcccaattttgtagaagcagtgtctaaagattttgct
>a7_zebrafishA
gtgtcacttcagggggagcatcagaggagactctatagagacctgatgaaagattataacccactggagagacctgtgttcaatgacacccactcactcacggtgtatttcagcatgagcctcatgcagattatggatgtggatgagaagaatcaagttcttacgaccaacatttggctacagctgtactggtatgactactatcttcaatggaacgcctcagaatatcctggagtaaccaatgtaaggtttcctgacagtcagatctggaagcctgacatcttactttataacagtgctgatgaaaggtttgatgccacatttcatactaatgtgctggtgaactcttctggtgcctgccaatacttaccgccagggatcttcaaaagcacctgctacattgacgttcgctggttcccctttgatcttcagaggtgtgatctgaaatttggctcctggacgtatggaggatggtctctggacctgcagatgattgatgccgacatcacaggatacattgctaatggagagtgggaccttgtg------------gaagttccaggtagacggaatgagaggttctacgactgctgcaaggagccgtacccagatgtgacttttacggtggtgatgcggagacgaacactgtattacggtcttaatctacttattccctgtgtgctcatctctactctggccctgctggtgttcctgctacctgctgactcaggagaaaagatctcgctcgggatcaccgtcctgctctcgctgacagttttcatgcttttggtagcagagataatgccggcaacatctgactctgtgcctttaatagctcagtattttgccaccaccatggttattgttggactatctgtaatagccacagtctgggttttacaataccactaccatgatcctgaaggaggaaaaatgccaaaatggacacgtgtggtgctgttgaactggtgtgcctggttcctgcggatgaagagacctggcgaa------gacaaagttcgcccagcttgtcacaac---------------------------aagcagccgcgcagcagcctctccagcgtggatctaaacatcagc------------------------------------------------------------------------------------------------------------------------------------cctggagtcgcacagtccaccaatggaaacctgctgtacatcggcttccgcgggatggacactattcactat------------------------------------------------------------------------------------------------------gctacttcacctgattctggggtgatctgcagccggcttgtggcgaccggagaggaggatgtgctgctccccggagcccaggcatct---------------------------------------------------tcagttagtagtagcggccctggagaaaccgaactgtccaagatcttggatgaggtgcggtacatttccaagcgctttcgggaccaagacgaggaagacactgtgtgtaatgagtggaagtttgcagcgtctgtgattgaccgtctctgtctcatggctttttccctgttcaccatcctctgcaccattggtatcttaatgtctgcccctaactttgttgaggccatatcaaaagattttttc
>a7_zebrafishB
gtgtcagtgcaagggccgtaccagcggaccctgttgaagaacctcctgaaggattataaccgcatggagaggcctgtagccaacgactcgcaacccctcaccgtcttcctgtctatgagcttgatacagatcatggatgttgatgaaaaaaatcaagtactgaccaccaatatctggctgaacatgcactggtatgatcattatctgcagtggaaccagtcggagtatccaggtgtcaaaaaccttcgcttcaccacagaccaagtgtggacaccagatattctgctctacaacagtgcagatgacaagtttgactccaccttcaaatccaatgttgtggtgaactccagcggatactgcaactatctgcctccagggatcttcatgagcacctgtaacgtggacgtgcgctggtttccgttcgacatccagaagtgcgagctcaaattcggctcatggacgtttgacggatggctgctggacctccagatgaatgaggccgatatctctggctacatgcccaatggagaatgggaccttgtg------------ggtgtgccgggcaccagaaatgagctgttctacgactgctgtaaggagccctatccagacgtgacgttcgtggtgaccatccgcaggcgaacgctctactacgccttgaatctgctcattccctgcgtcctcctttcatccatgaccttgctcatcttcctcctgcctgcagactccggggagaagatctcactaggcatcactgtgctgctctcattaacagtcttcatgctattggtggcagagatcatgccagcaacctcagactccatcccgctaatagggcagtatttcgccagtatcatgatcatcgtgggaatgtcggttattgccacagtggttgtgcttcaatatcaccatcatgaccccaacggagggaacatgccaaaatgggttcagctagtcttgctccagtgggtggcctggtttttgcgtatgaagcgtcctggtgaaagcgaagaccccgagcgacctccttgtgccccccac---------------------------ttacgccgttgctcttcaggttcccagagtggcagcctcccaaacgcacccggctctgcctctgcagacctccaccaccaccacatctcctctacactccatcctctgcacccccagagcctccttcaagctgctgctgccgccggccacaca------caccatctccacaaccagactaacagtgccaacaacaatggcaacctgctctacatcggattctccagtctggatgaagcttcgccgccagccttgcttgccgattctgtgcagaggaacagc---------------------atgtcgggtgggcctcgtcctacagtagtgtcccccccggtggtcggctccagtcctccacctcacctgccctctcagttctgcagtcctccaccaccccctacgcccaatctggaggccacgggttgtccgagtacagtgtcc------------------ggtggtggaggaggctgctcctgctctggaaccagcggcggaggggatccccaacttcaggctattttagaagaagtccgctatgtcgctgacaggtttcgtggacaggatgagaatgagagcgtgaccgaacagtggaagtttgctgcagctgttattgaccgactttgtctggtggctttcagcgttttcaacatcatctgcaccatctccattctgatgtccgcaccaaactttgtggaggcagtttccaaggacttcatc
>a7_fuguA
---acagttcaggggccaaccgaggaaaggctgtacaattacctgttgcgtagatacaactcgatgatccggcccgtcgccaacgactctgaaaccctcatggttcggctcggcctcagcctaatgcagatcatggacgtggatgaaaagaatcagattttaacaaccaatgtttggctgcaaatggaatggactgattcttacctcacgtgggatgtgtcagaatatccaggcataaactcgctgaggcttcccagccgaaacatctggaagccagacattctgctgtataacagtgcagatgaaaggtttgatgccacttatcacaccaatgttgtggtcgtcccgtctggcaactgtacctacgtacctccagggatcttaaagagcacctgccacatagatgtgcgctggttccccttcgatgttcagaaatgtgacctgaaatttggctcctggacgcacggaatctggactctggacctgcagatgttggaggcggacatctccagctacatccccaacggagagtgggacctgcta------------gaggtcaaagggcgagtgaaccagcgcaagtacgactgctgcgaggaaacgtatcctgatgtcacgttcacagtggtgatgcagaggcggaccctctactatggtatcaacctgctcctcccatgtgtcctgatctccactctggctctgctggtctttgttttgccagctgactctggggagaagatctcgctgggcattactgtcctgctctccatgactgtcttcatgctgatggttgcagaaataatgcccgccacatcagagtctgtgcctttaatagctcagtacttggctgcaatcatggtcattgttggtctgtcagtgatcgctacagttgtggtcttacaacaccatcatcacgatccttgtggagagaagatgcccaagtggacccgcgtgttcctgctcgactgctgtgcctcgtttttgtgtatgaagcgaccgggggag------gagcaggtacccttaaccggtccctccaag------------------------gttcaacatagaagcctggtttatgagctcaatgaggataccccaggcccc------------------------------------------------------------------------------------------------------------------------------------------cagcccaccaat---------gtttaccccagcatcagtggcctgaag---------------------------------------------------------------------------------------------------------------------agcagccagaccaccggagtccctggtggacgagcgggc------------gaagatgagacgctccttgccaaaggtcctggc---------------------------------------------------------tcatcagcaggcaacatagagcgagagctggccaaactcttggatgaggtgcactccattgccaaacatttccggaaacaagacgtgaatatggccatgtctaacgattggaaatttgctgcactggtcattgacaggctttgtctggtggctttttctgtcatcacgatcctctgcaccatcggcatcctcatgtcagcacccagatttgttggggcattttccaaaaacttcaat
>a7_fuguB
---tcgctgcaaggccctcaccagaggaccctgctgaagaacctcctgaaggactacaaccggatggagcggccggtggccaacgactcgcagcccctgaccgtcgtgttcacgctcagcttgatccagatcatggacgtggatgagaagaaccagatcctcaccaccaacatttggctgcggatgagctggttcgaccactacctccagtggaaccagagcgagcatcccggggtgaagaacctccgtttcaccacggaccagatctggactccggacatcctgctctacaacagtgcagatgacgactttgactccaccttcaagaccaacgtcctggtgaactccagcggctacgccgagtaccagcccccaggaatcttcatgagcacctgcaacgtggacgtccgctggttccccttcgacatccagaggtgtgagctgaagttcggctcttggacctacgacggctggttgctggacctccagatgaacgaggccgacatctcgggctacatggccaacggggaatgggacctaatc------------ggggttcctgggaccaggaacgaggtcttttacgactgctgtaaggagccttacccggccgttacgttcgtggtggcgattcgccggcggacgctctactacgccctgaatcttctcatcccctgcgtgctgctgtcgtcgatgactctgctcatcttcgtcctgccggcggactcgggggagaaaatctcgctgggtatcaccgtcctgctgtccttgaccgtcttcatgctgctggtggcagagatcatgccggccacctccgactccgtccctctcatcggtcagtactttgccagcataatgatcatcgtggggatgtcagtggtcgccaccgtggtggttctgcagtaccaccatcacgatccgaacgggggaaacatgcccaaatgggttcagctggtcctgctgcagtgggtcgcctggttcttgcgcatgaagcggcccggagagaaagacagcccggagcggcccccctgcgccccccac---------------------------ctgcgtcgctgctcctcgggctcccagagcggcagcatccccaaccctccg------------------------------------gatcacgccctgcacccgctgcaccctcagggcctggcccctctccagccggggggcctgcacgcggggcagccccacgtccacgcccagtcc---agcgccaacaacaacgggaacctggtttacctgggcttccagagcgtggaggactccgcgggg---------ctcccggagcccatccagaggaacaat---------------------atctccaccggtcct---------------------ccaagagtagcgggaagcccacctccacatctgccgtctcagttctgcagctccccaccacctcctgcctctaatatggac---acgggctgccccagcacggtctccagcggagggggcttcggcggggggggcggaggtctgggagggtgctcggcttcggcggtgggagacccccagctgcacgccatcctggaggaggtgcgcttcgtggcggatcgattccgggaacaggacgaggtcagcggcgcggccgaccagtggaagtttgcgggcgcggtgatcgaccgcctgtgtctggtggcgttcagcgttttcaacatcatctgcaccatctccatcctcatgtccgctcccaactttgtggaggccatctccaaagacttcgtt
>a7_fuguC
---tcggtgcagggtcctcaacagcgcttcctgctcacggagctgctcaaagactacaaccccatggagaggccggtggccaacgactcccaggctctcaccgtccagttctccttcatcttaatccaggtcatggacgtggatgaaaagaaccagatcatcaccacaaacgcctggttgcagatgcaatggtacgaccactacctccagtggaaccagtcagagtatcctggagtcaagaacctgcgtttcacccccgaccaggtgtggacgccggacatactgctctacaacagcgctcatgacaagtttgatgccacgttcaaggccaacgtgctggtgaactccagcggctactgtgaatatctgcctcctggaatatttaccagcacgtgcaacgtggacgtgcgatggtttcccttcgacatccagcggtgtgagctgaagttcggctcctggacgttcgacggatggctgctggacattcagatgaaggaggccgacgtctcaggatacatgcacaacggagagtgggatctgctt------------gaggtccccggcgggcgccatgaggttttctatgactgctgtgcggaaccctatcccgacgttacctttgtggtgaccctacgaaggcggaccttgttttacgccctcaatctgctcatcccctgcgtgctgctctcctccatgaccctgctggtgttcttgctgcctgcaaactcgggggagaagatcagtcttggcatcacagttctgctttcactaactgtcttcatgctgatggttgcagagatcatgcctgccacttctgattctgtccccctgattggtcaatactttgccagcaccatggtgatcgttgggatgtcagtcgtggccacagtcatcgtgcttcagtttcatcaccacaacaccaacaacggacagatgcctcgttgggtgcacttggttctgctccagtggattccttggttcctgcggatgaagcatccaggagagaccgaggagccgagtcttccccacagccagacggcctcccagagcaggaagctgtcgtctcctggcaccagcagcagcagcagcagcagcagcgccgccgccaggcccgctaacacggatcagctcggc---------------------------------------------------------------------------------------------ctgtctctatcaaggctccggcaacactcgcagctcaacggaaacgcgctctacgtgggcttccaggccacggcggaaccggagctgcctcaaaggagcagaagtgtgagcaacggacgggtcggttgtggtgacggaggagaaggagcgagcgtggaacgaggaggaccttcactcgtccaacgtctcctcccttctttgaaatctgaggtcccccaactggaaggcccaacaactcctggccctgatgcatcctctggttccagtggtgcagaagctgccccgcacccc------------------------------cctggaggtctcacgcagtccccagtggtcaggcgacagctgcaggctctgctcgcagaggtgcagttcttggtcgaacgtgtgaaagagcaggacaggcagctgcgcctggcggagcagtggcagttcgccgcgtccgtcatcgaccgcctcttcctggtgggattcagcgtcttcaacatcatctgcaccatcgccattctcatggcggccccgcactttggagaggcgctctcaaaggacttcctc
>a7_medaka
---------ATGGGAGTTCACCAGCGGCGTCTCTACAAAGAGCTGATAAGGAACTACAACCCTTTGGAGAGACCAGTGAGCAATGACTCGCACAGCCTGACCGTCCACTTCAGCTTCAGCCTGCTGCAGATCATGGATGTGgatgagaagaaccaggttctgaccactaacatctggcttcagctgtactggaaagatttctacctgcagtggaacatgtctgactatccaggtgtgaccaacgtacggtttcctgacagccagatctggaggcctgacatcctgctttacaacagtgcagatgaaaggtttgatgcttcattccacaccaacatcttggtcaactccagcggctactgccaatacctgccaccaggaatattcaaaagcacttgccacatcgatgtccgctggtttccgtttgacgtgcagcgttgtgaccttaagttcggatcgtggacctatggaggctggtccctggacttgcagatgatcaacgccgacactactggatacattgccaatggagagtgggatcttgtt------------gaggttcccggacaaagaagtgagcgattttacgattgctgtaaggagccgtatcctgatgtgaccttcactgttgtgatgaggaggaggacgctctactatggcctgaacttcctcatcccttgtgttctcatttccacccttgcactcctcgtcttcctgttgcctgcagactctggggagaagatctctcttggcatcacagtgctgctgtctctgaccgtcttcatgctgctggtggctgaaatcatgccggccacttcagattcagttcctctcatagcacagtactttgccacaaccatggcgatcgtgggtctgtcagtcatcgccactgttctggttctacagtaccaccatcatgacccggatggaggacacatgcctcagtggacccgggtggttttgctgaactggtgcgcctggttcttacgcatgcggcgtccgggagaa------gccaaagtccttctggcatgtcacaatatgggc---------------------aagcgccaacgagggagcctctccagcctggagctcagcattaaccctgtgtct------------------------------------------------------------------------------------------------------------------------gtccccccccagccacatgttaccaacagcaaccttctctatgtgggctttcaaggggtggaggggctgcactgt------------------------------------------------------------------------------------------------------ggctcagccacagatccagagccgctctgcgcacggttcatt---------gaggaagactttctgaga------------------------------------------------------------------------------aatgactccgccctagaggtggagctgcagcagatcctggaggaggttaggttcattggtcagcgtttccgcaaccaggaccaggagaaggcggcgtgcagcgagtggaagtttgccgcagcggtcatcgaccgcctctgcctggtggccttctctgtcttcaccatcctctgcaccatcggcatcctcatgtctgcccccaactttgtggaagccatctccaaagacttc---
>a7_coelacanth
GTTTCGCTGCAAGGGGAGTTCCAGAGGAAACTCTATAAAGAATTGCTGAAGAATTACAACCCATTGGAGAGACCAGTGGGTAATGACACCCAGCCCCTCACCGTCTACTTCACCTTAAGTCTCATGCAGATCATGGATGTAGATGAAAAAAATCAAGTTTTAACTACTAACATCTGGCTGCAAATGAACTGGATTGATTACTATTTGAGTTGGAATGTCTCCGAATATGTTGGGGTAAAAAATGTAAGATTTCCTGATGGGGTGATATGGAAGCCAGACATTCTTTTATATAACAGTGCTGATGAGAAATTTGATGCCACTTTTCACACCAATACTTTGGTGAATTCTACGGGTGGCTGTCAGTACATACCACCAGGTATCTTCAAGAGCTCATGCTACATAGATGTACGTTGGTTCCCATTTGATGTCCAAAAGTGTGATCTGAAGTTTGGGTCATGGACTTATGATGGCTGGTCCTTGGACCTGCAAATGCAAGAGGCAGATATATCTGGCTACATTCCAAATGGAGAGTGGGATCTAGTGGTCATACAAAAAGGAGTGCCTGGGAAAAGAAGCGAGACCTTTTATGAATGCTGTAAAGAGCCATATCCAGATGTGACATTCACTGTAGTTATGAGACGAAGAACTCTGTATTATGGACTGAACCTCTTGATTCCTTGTGTGCTTATATCAGCCCTAGCCCTGCTAGTTTTCCTGCTGCCAGCTGATTCTGGAGAGAAAATCTCACTAGGAATCACTGTGTTATTGTCTCTCACTGTCTTTATGTTATTGGTGGCAGAAATTATGCCAGCCACATCAGACTCTGTACCATTAATAGCTCAATATTTTGCAAGCACTATGATTATAGTTGGTCTTTCAGTGGTTGTGACAGTTCTTGTATTGCAGTATCATCATCATGACCCGGACGGTGGAAAAATGCCTAAGTGGACAAGAATTATTTTGTTGAACTGGTGTGCCTGGTTTTTGCGTATGAAAAGACCAGGGGAA------GATAAAGTACGATCAGTCTGCAAACACAAG---------------------------CAGCGTCGTTGCAGTCTGTCCAGTGTGGAGATGAATACTGTGAGTGGT---------------------------------------------------------------------------------------------------------------------------------------CAGCAGTCCAGTAATGGAAACATGCTCTACCTAGGATTCAAGGGACTAGATGGACTCCACTGC------------------------------------------------------------------------------------------------------ACACCGACAACAGACTCTGGGGTGATCTGTGGAAGAGTGACCTGCTCACCTACAGAAGACGATCATCTTGTGCACAAT------------------------------------------------------------------GGACCTCCTTCAGATGGGGACCCTGACTTAGTCAAAATTCTGGAGGAAGTTCGTTACATTGCAAATAGATTTAGAGACCAGGATGAGGGTGAAGCTATCTGCAATGAGTGGAAATTTGCTGCCTCTGTGGTAGACCGGCTGTGCCTAATGGCTTTTTCAGTGTTCACCATTATCTGTACTATTGGCATTTTGATGTCTGCACCAAATTTTGTAGAGGCTGTGTCCAAAGACTTTGCC
>a7_amniote
----CCCTGCAAGGAGAGTTCCAGAGGAAGCTCTACAAGGAATTGCTGAAGAATTACAACCCTCTGGAGAGACCCGTGGCCAATGACTCCCAGCCGCTCACTGTCTACTTCACCCTCAGCCTCATGCAGATCATGGATGTGGATGAAAAGAATCAAGTTTTAACTACCAACATTTGGCTACAAATGTATTGGACAGATTACTATTTACAATGGAATATGTCTGAATACCCTGGAGTGAAGAATGTTCGTTTTCCAGATGGACAGATTTGGAAGCCAGATATTCTTCTGTATAACAGTGCTGATGAGAGATTTGATGCTACATTTCACACCAATGTTTTGGTGAATTCTTCTGGACACTGTCAATACCTGCCTCCAGGCATATTCAAGAGCTCATGCTACATAGATGTGCGCTGGTTTCCATTTGATGTTCAGAAGTGCAATCTGAAGTTTGGATCTTGGACCTATGGAGGATGGTCCTTGGACCTGCAAATGCAAGAAGCAGATATATCTGGCTACATTTCAAATGGAGAGTGGGATCTAGTA------------GGAGTTCCTGGGAAGAGGAGTGAGAGTTTTTATGAATGCTGTAAAGAACCATATCCAGATGTGACATTCACAGTGACTATGAGACGTAGGACTCTCTATTATGGACTCAATCTTCTCATTCCTTGTGTGCTGATATCTGCACTTGCCCTACTAGTTTTTCTGCTTCCAGCAGACTCAGGAGAGAAGATCTCACTAGGTATAACAGTTTTATTGTCTCTCACTGTCTTTATGCTACTGGTGGCAGAAATTATGCCAGCAACATCAGATTCTGTGCCATTAATAGCTCAGTATTTTGCCAGCACCATGATTATTGTTGGTCTTTCTGTGGTTGTGACAGTTATTGTTCTGCAATATCACCACCATGATCCAGATGGAGGGAAAATGCCAAAATGGACAAGAATCATCCTTCTGAACTGGTGTGCCTGGTTCCTGAGAATGAAGAGACCAGGGGAG------GATAAAGTGCGCCCTGCCTGTCAGCACAAG---------------------------CAGCGTCGTTGCAGCCTGTCCAGCGTGGAGATGAACACTGTGAGT------------------------------------------------------------------------------------------------------------------------------------------CAGCAGTCCAGCAATGGGAACATGCTCTATATTGGCTTCCGGGGGCTGGAAGGGGTCCACTGC---------------------------------------------------------------------------------------------------------CCTACCACTGATTCTGGGGTAATCTGTGGGAGGATGACC------------GAAGAAGAAAATCTCCTGCACAGT------------------------------------------------------------------GGACACCCCTCTGAAGGTGACCCAGACTTGGCTAAGATCTTGGAGGAGGTCCGCTACATTGCCAACCGGTTCAGAGACCAGGATGAGGAGGAAGCCATTTGCAATGAATGGAAGTTTGCAGCCTCTGTGGTAGACCGTCTGTGCCTGATGGCCTTTTCTGTCTTCACCATCATTTGTACCATTGGCATTTTAATGTCAGCACCAAACTTTGTAGAGGCTGTGTCTAAAGATTTTGCT
>a7_tetrapod
----CCCTGCAAGGAGAGTTCCAGAGGAAGCTCTACAAGGAATTGCTGAAGAATTACAACCCTCTGGAGAGACCAGTGGCCAATGACTCCCAGCCGCTCACTGTCTACTTCACCCTCAGCCTCATGCAGATCATGGATGTGGATGAAAAGAATCAAGTTTTAACTACCAACATTTGGCTACAAATGTATTGGACAGATTACTATTTACAATGGAATATGTCTGAATACCCTGGAGTGAAGAATGTTCGTTTTCCAGATGGACAGATTTGGAAGCCAGATATTCTTCTGTATAACAGTGCTGATGAGAGATTTGATGCTACATTTCACACCAATGTTTTGGTGAATTCTTCTGGACACTGTCAATACCTGCCACCAGGCATATTCAAGAGCTCATGCTACATAGATGTGCGCTGGTTTCCATTTGATGTTCAGAAGTGCAATCTGAAGTTTGGATCTTGGACCTATGGAGGATGGTCCTTGGACCTGCAAATGCAAGAAGCAGATATATCTGGCTACATTTCAAATGGAGAGTGGGATCTAGTA------------GGAGTTCCTGGGAAAAGGAGTGAGAGTTTTTATGAATGCTGTAAAGAACCATATCCAGATGTGACATTCACAGTGACTATGAGACGTAGAACTCTCTATTATGGACTCAATCTTCTCATTCCTTGTGTGCTGATATCTGCACTTGCCCTGCTAGTTTTTCTGCTTCCAGCAGACTCAGGAGAGAAGATCTCACTAGGTATAACAGTTTTATTGTCTCTCACTGTCTTTATGCTACTGGTGGCAGAAATTATGCCAGCAACATCAGATTCTGTGCCATTAATAGCTCAGTATTTTGCCAGCACCATGATTATTGTTGGTCTTTCTGTGGTTGTGACAGTTATTGTTTTGCAATATCACCACCATGATCCAGATGGAGGGAAAATGCCAAAATGGACAAGAATCATCCTTCTGAACTGGTGTGCCTGGTTCCTGAGAATGAAGAGACCAGGGGAA------GATAAAGTCCGCCCTGCCTGTCAGCACAAG---------------------------CAGCGTCGTTGCAGCCTGTCCAGTGTGGAGATGAACACTGTGAGT------------------------------------------------------------------------------------------------------------------------------------------CAGCAGTCCAGCAATGGGAACATGCTCTATATTGGCTTCCGGGGGCTGGAAGGGGTCCACTGC---------------------------------------------------------------------------------------------------------CCTACCACTGATTCTGGGGTAATCTGTGGGAGGATGACC------------GAAGACGAAAATCTCCTGCACAGT------------------------------------------------------------------GGACACCCCTCTGAAGGTGACCCAGACTTGGCTAAGATCTTGGAGGAGGTCCGCTACATTGCCAACCGGTTCAGAGACCAGGATGAGGAGGAAGCCATTTGCAATGAATGGAAGTTTGCAGCCTCTGTGGTAGACCGTCTGTGCCTGATGGCCTTTTCTGTCTTCACCATCATTTGTACCATTGGCATTTTAATGTCAGCACCAAACTTTGTAGAGGCTGTGTCTAAAGATTTTGCT


((((((((a9_cat:0.01802996,a9_dog:0.03310449):0.01748696,a9_cow:0.05278753):0.00000000,(a9_megabat:0.04110502,a9_microbat:0.04492901):0.00000000):0.01093439,((a9_human:0.00387822,a9_chimp:0.00033308):0.04549000,(a9_mouse:0.03273064,a9_rat:0.02205877):0.09100943):0.00000000):0.12646155,(a9_opossum:0.04879235,a9_wallaby:0.04536411):0.07819385):0.14646869,(a9_anole_lizard:0.18580374,((a9_chinese_softshell_turtle:0.04679559,a9_painted_turtle:0.01187449):0.02951656,(a9_american_alligator:0.04571756,((a9_zebrafinch:0.01052403,a9_flycatcher:0.01546588):0.03665171,(a9_duck:0.02514685,(a9_chick:0.01080992,a9_turkey:0.01233871):0.02663043):0.01267619):0.07836031):0.02344477):0.03975605):0.05098918):0.05303104,(a9_xenopus:0.12941608,a9_tibetan_frog:0.19226193):0.13006574):0.06041289,a9_coelacanth:0.18417414,((a9_zebrafishA:0.24915783,a9_zebrafishB:0.29803635):0.00000000,((a9_fuguA:0.14937887,a9_fuguB:0.35579339):0.00000000,(a9_medakaB:0.37344326,a9_medakaA:0.14239451):0.00000000):0.05546887):0.36972839);

>a9_human
GAGACGGCAGATGGAAAATATGCTCAGAAGTTGTTTAATGACCTTTTTGAAGATTATTCTAATGCTCTTCGTCCAGTGGAAGATACAGATAAAGTCCTGAATGTGACCCTGCAGATTACGCTCTCTCAGATTAAGGATATGGATGAAAGAAACCAAATTCTGACTGCTTATTTGTGGATCCGCCAAATCTGGCACGATGCCTATCTCACGTGGGACCGAGATCAGTACGATGGCCTAGACTCCATCAGGATCCCCAGTGACCTCGTGTGGAGGCCAGACATCGTCTTATATAACAAGGCTGATGAT---GAATCTTCAGAGCCTGTGAACACCAATGTGGTCCTGCGGTATGATGGGCTGATCACCTGGGATGCACCGGCCATCACCAAAAGCTCCTGTGTGGTGGATGTCACCTACTTCCCTTTTGACAACCAGCAGTGCAACCTGACTTTTGGTTCCTGGACCTACAATGGCAATCAGGTGGACATATTCAACGCCTTGGACAGCGGAGATCTCTCTGACTTCATTGAAGATGTGGAATGGGAGGTCCATGGCATGCCCGCTGTGAAGAATGTGATCTCCTATGGCTGCTGCTCTGAGCCTTACCCGGATGTCACATTCACCCTCCTTCTGAAGAGGAGGTCCTCGTTCTATATCGTCAACCTCCTCATCCCATGCGTCCTCATATCTTTTCTGGCTCCTCTGAGTTTTTATCTCCCAGCAGCCTCCGGAGAAAAGGTCTCCCTGGGAGTGACCATCCTGTTGGCCATGACTGTATTTCAGCTAATGGTGGCAGAAATCATGCCGGCCTCAGAAAATGTGCCCCTGATAGGTAAATACTACATAGCCACGATGGCCCTGATCACAGCCTCCACTGCGTTGACCATCATGGTGATGAATATCCACTTCTGTGGGGCCGAGGCCCGGCCGGTGCCACACTGGGCCAGGGTGGTCATCCTGAAATACATGTCCAGGGTCTTGTTTGTCTATGATGTGGGTGAAAGCTGCCTCAGCCCG------------------------------------------------------------------------------------------------CACCACAGTAGAGAGCGGGACCACCTCACGAAAGTTTATAGCAAACTCCCAGAG---------------------------------------------------------------------------------------------------------------------------------TCTAACCTGAAAGCAGCCAGGAACAAAGAC------CTTTCCAGAAAGAAGGACATGAACAAACGCTTAAAGAACGACCTGGGCTGCCAG------------GGTAAGAACCCTCAGGAGGCCGAGAGTTACTGTGCACAGTACAAAGTGCTGACGAGGAATATTGAGTACATCGCCAAGTGCCTCAAAGACCACAAGGCCACCAATTCCAAGGGGAGTGAATGGAAGAAGGTGGCGAAAGTCATAGACCGATTCTTCATGTGGATTTTTTTCATTATGGTGTTTGTGATGACTATTTTGATCATAGCAAGAGCGGAT
>a9_chimp
GAGACGGCAGATGGAAAATATGCTCAGAAGTTGTTTAATGACCTTTTTGAAGATTATTCCAATGCTCTTCGTCCAGTGGAAGATACAGATAAAGTCCTGAATGTGACCCTGCAGATTACGCTCTCTCAGATTAAGGATATGGATGAAAGAAACCAAATTCTGACTGCTTATTTGTGGATCCGCCAAATCTGGCACGATGCCTATCTCACGTGGGACCGAGATCAGTACGATGGCCTAGACTCCATCAGGATCCCCAGTGACCTCGTGTGGAGGCCAGACATCGTCTTATATAACAAGGCTGATGAT---GAATCTTCAGAGCCTGTGAACACCAATGTGGTCCTGCGGTATGATGGGCTGATCACCTGGGATGCACCGGCCATCACCAAAAGCTCCTGTGTGGTGGATGTCACCTACTTCCCTTTTGACAACCAGCAGTGCAACCTGACCTTTGGTTCCTGGACCTACAATGGCAATCAGGTGGACATATTCAACGCCTTGGACAGCGGAGATCTCTCTGACTTCATTGAAGATGTGGAATGGGAGGTCCATGGCATGCCCGCTGTGAAGAATGTGATCTCCTATGGCTGCTGCTCTGAGCCTTACCCGGATGTCACATTCACCCTCCTTCTGAAGAGGAGGTCCTCGTTCTACATCGTCAACCTCCTCATCCCATGCGTCCTCATATCTTTTCTGGCTCCTCTGAGTTTTTATCTCCCAGCAGCCTCCGGAGAAAAGGTCTCCCTGGGAGTGACCATCCTGTTGGCCATGACTGTATTTCAGCTAATGGTGGCAGAAATCATGCCGGCCTCAGAAAATGTGCCCCTGATAGGTAAATACTACATAGCCACGATGGCCCTGATCACAGCCTCCACTGCGTTGACCATCATGGTGATGAATATCCACTTCTGTGGGGCCGAGGCCCGGCCGGTGCCACACTGGGCCAGGGTGGTCATCCTGAAATACATGTCCAGGGTCTTGTTTGTCTATGATGTGGGTGAAAGCTGCCTCAGCCCA------------------------------------------------------------------------------------------------CACCACAGTAGAGAGTGGGACCACCTCACGAAAGTTTATAGCAAACTCCCAGAG---------------------------------------------------------------------------------------------------------------------------------TCTAACCTGAAAACAGCCAGGAACAAAGAC------CTTTCCAGAAATAAGGACATGAACAAACGCTTAAAGAACGACCTGGGCTGCCAG------------GGTAAGAACCCTCAGGAGGCCGAGAGTTACTGTGCACGGTACAAAGTGCTGACGAGGAATATTGAGTACATCGCCAAGTGCCTCAAAGACCACAAGGCCACCAATTCCAAGGGGAGTGAATGGAAGAAGGTGGCGAAAGTCATAGACCGATTCTTCATGTGGATTTTTTTCATTATGGTGTTTGTGATGACTATTTTGATCATAGCAAGAGCGGAT
>a9_mouse
GAGACAGCAAATGGAAAGTATGCCCAGAAATTGTTTAGCGATCTTTTTGAAGACTACTCCAATGCTCTGCGTCCAGTAGAAGATACGGACGCGGTGCTGAACGTCACTCTGCAGGTCACGCTCTCCCAGATAAAGGACATGGACGAGAGAAATCAGATTCTGACAGCCTACCTGTGGATCCGCCAAACTTGGCACGATGCGTACCTCACGTGGGATCGAGACCAGTATGACGGGCTGGACTCCATCAGGATTCCCAGCGATCTGGTGTGGAGGCCGGACATTGTCCTCTACAACAAGGCCGATGAC---GAGTCTTCAGAGCCGGTGAACACCAACGTGGTCCTGCGGTACGATGGGCTCATCACCTGGGACTCACCAGCCATCACCAAAAGCTCCTGTGTGGTGGATGTCACCTATTTCCCCTTCGACAGCCAGCAGTGCAACCTGACCTTTGGTTCCTGGACCTACAATGGGAACCAGGTGGACATATTCAATGCCCTGGACAGTGGTGACCTCTCTGACTTCATTGAAGACGTGGAATGGGAGGTTCAGGGCATGCCTGCCGTGAAGAACGTCATCTCCTACGGCTGCTGCTCGGAGCCTTACCCAGACGTCACCTTCACTCTCCTTCTGAAGAGGAGGTCTTCCTTTTACATTGTCAACCTCCTCATCCCTTGCGTCCTCATATCGTTCCTCGCTCCGCTGAGTTTCTACCTCCCAGCAGCCTCCGGGGAGAAGGTCTCTCTGGGAGTGACCATCCTATTGGCCATGACTGTATTTCAGCTAATGGTGGCAGAGATCATGCCAGCCTCAGAAAACGTCCCTCTGATAGGAAAATACTACATAGCTACCATGGCCTTGATCACCGCCTCCACAGCCCTTACCATCATGGTGATGAATATCCACTTCTGTGGGGCGGAAGCCCGGCCAGTACCACACTGGGCCAAGGTGGTCATCCTGAAATACATGTCCAGGATCTTGTTTGTCTACGATGTGGGTGAGAGCTGCCTTAGCCCC------------------------------------------------------------------------------------------------CGTCACAGCCAGGAGCCAGAACAAATCACGAAGGTTTATGGCAAACTTCCAGGG---------------------------------------------------------------------------------------------------------------------------------TCCAACCTGAAAGCATCCAGAAACAAAGAC------CTTTCCAGAAAGAAGGAACTGAGAAAACTCCTAAAGAATGACCTAGGGTACCAG------------GGTGGGATCCCCCAGAATACTGACAGCTACTGTGCACGCTATGAAGCACTGACAAAAAATATTGAATACATTGCCAAATGTCTCAAGGACCACAAGGCCACCAACTCCAAGGGCAGCGAGTGGAAGAAGGTCGCCAAGGTCATAGACCGTTTCTTCATGTGGATTTTCTTCGCTATGGTGTTTGTCATGACCGTCTTGATCATAGCAAGAGCAGAT
>a9_rat
GAGACAGCAAATGGGAAATATGCTCAGAAATTGTTCAGCGATCTTTTTGAAGACTACTCCAGTGCTCTGCGTCCAGTCGAGGATACGGACGCGGTGCTGAATGTTACACTGCAGGTCACGCTCTCCCAGATAAAGGACATGGACGAGAGAAACCAGATTCTGACAGCCTATCTATGGATCCGCCAAACCTGGCACGATGCGTACCTCACGTGGGATCGAGACCAGTATGATAGGCTGGACTCCATCAGGATTCCCAGCGATCTGGTGTGGAGGCCGGACATTGTCCTATACAACAAGGCTGACGAT---GAGTCTTCAGAGCCTGTGAACACCAATGTGGTGCTGCGATATGATGGGCTCATCACCTGGGACTCACCGGCCATCACCAAAAGCTCCTGTGTGGTGGATGTCACCTACTTCCCTTTTGACAGCCAGCAGTGCAACCTGACCTTTGGCTCCTGGACCTACAATGGAAACCAGGTGGACATATTCAATGCCCTGGACAGCGGTGACCTCTCTGACTTCATTGAAGATGTGGAATGGGAGGTCCATGGCATGCCTGCTGTAAAGAACGTCATCTCCTATGGCTGCTGCTCCGAGCCTTACCCAGATGTCACCTTCACTCTCCTTCTGAAGAGGAGGTCCTCCTTCTACATCGTCAACCTCCTCATCCCTTGCGTCCTCATATCGTTCCTCGCTCCGTTGAGTTTCTATCTCCCAGCAGCCTCTGGGGAGAAGGTCTCTCTGGGAGTGACCATCCTATTGGCCATGACTGTGTTTCAGCTAATGGTGGCAGAGATCATGCCAGCCTCAGAAAATGTCCCTCTGATAGGAAAATACTACATAGCTACCATGGCCTTGATCACTGCCTCCACAGCCCTTACCATCATGGTGATGAATATTCACTTCTGTGGAGCTGAGGCGCGGCCAGTGCCACACTGGGCCAAGGTGGTCATCCTGAAGTACATGTCCAGGATCTTGTTTGTCTACGATGTGGGTGAGAGCTGCCTTAGTCCC------------------------------------------------------------------------------------------------CGCCACAGCCAGGAGCCAGAACAAGTCACGAAGGTTTATAGCAAACTCCCAGAA---------------------------------------------------------------------------------------------------------------------------------TCCAACCTGAAAACGTCCAGAAACAAAGAC------CTTTCCAGAAAGAAGGAAGTAAGAAAACTCTTAAAGAATGACCTGGGGTACCAG------------GGTGGGATCCCCCAGAATACTGACAGTTATTGTGCACGCTATGAAGCACTGGCGAAAAATATCGAATACATTGCCAAGTGCCTCAAGGACCACAAGGCCACCAACTCCAAGGGCAGCGAGTGGAAGAAGGTCGCCAAAGTCATAGACCGTTTCTTCATGTGGATTTTCTTTGCTATGGTGTTTGTCATGACCGTCTTGATCATAGCAAGAGCAGAT
>a9_cow
GAACCAGCAGATGGAAAATATGCTCAGAAGTTGTTCAATGACCTTTTTGAAGACTACTCTAATGCTCTTCGTCCAGTAGAGGATACAGATAAAGTCCTGAACGTCACACTCCAGATTACACTTTCTCAGATTAAGGATATGGATGAGAGAAACCAAATTCTGACTGCCTATTTGTGGATCCGCCAAATCTGGCATGATGCGTATCTCACATGGGATCGAGACCAATATGATGGACTGGACTCCATCAGGATCCCCAGCGACCTGGTGTGGAGACCGGATATTGTCCTATATAACAAGGCTGACGAT---GAGTCTTCTGAGCCCGTGAACACCAATGTGGTCCTGCGGTATGACGGCCTGATCACTTGGGATGCACCAGCCATCACCAAAAGCTCCTGTGTGGTGGACGTCACCTACTTCCCCTTTGATAATCAGCAGTGCAACCTGACCTTTGGCTCCTGGACCTACAATGGCAATCAGGTGGATATCTTCAATGCCCTGGACAGTGGAGACCTCTCCGACTTCATTGAAGACGTGGAGTGGGAGGTGCACGGCATGCCTGCTGTGAAGAACGTCATCTCCTACGGCTGCTGCTCTGAGCCTTACCCGGATGTGACGTTCACTCTCCTTCTGAAGAGGAGATCCTCCTTCTACATCGTCAACCTCCTCATCCCATGCGTCCTCATATCTTTCCTGGCTCCCTTGAGTTTCTATCTCCCAGCAGCCTCTGGGGAAAAGGTCTCCCTGGGAGTGACCATACTGTTGGCCATGACTGTATTTCAGCTCATGGTGGCAGAGATCATGCCAGCCTCAGAAAATGTCCCTCTGATCGGCAAATACTACATAGCCACGATGGCCTTGATCACAGCCTCCACTGCCTTGACCATTATGGTGATGAATATCCACTTCTGCGGGGCTGAGGCCCGGCCAGTGCCACCCTGGGCCCGGGTGGTCATCCTGAAATACATGTCCAGGATCTTGTTTGTCTACGACGTGGGTGAGAGCTGCCTGAGCCCC------------------------------------------------------------------------------------------------CACCAAGACAGGGAGCGAGACCGTCTTACGAAGGTTTATGACAAACTTCCAGAG---------------------------------------------------------------------------------------------------------------------------------CCCAATCTGAAAACATCCAGAAATAAAGAC------CCTTCCAGAAAGAAGGAAGTGAACAAACTCTTAAAGAATGACTTGAGGTACCCG------------GGTGAGAACCTGGAGGATGGTGACAGCTACTGTGCACGGTACAGAGTGTTGACGAGAAATATTGAATACATCGCCAAGTGCCTCAAAGACCACAAGGCCACCAATTCCAAGGGGAGTGAATGGAAAAAGGTTGCAAAAGTCATAGACCGATTTTTCATGTGGATTTTTTTCATTATGGTCTTTGTGATGACTATTTTGATCATAGCAAGAGCAGAT
>a9_megabat
GAAACAGCAGATGGAAAATATGCTCAGAAGTTGTTTAGAGACCTTTTTGAAGATTATTCCAATGCTCTTCGTCCAGTAGAAGATACAGATAAAGTCCTAAATGTCACACTACAGATTACACTTTCTCAGATTAAGGATATGGATGAAAGAAATCAAATTCTGACTGCCTATTTGTGGATCCGCCAAATCTGGCGTGACGCGTACCTCACATGGGATCGAGACCAGTATGATGGACTGGACTCCATCAGGATCCCCAGTGACCTGGTGTGGAGGCCGGATATTGTCCTGTATAACAAGGCAGATGAT---GAATCTTCTGAGCCTGTGAACACCAATGTGGTCCTGCGGTACGATGGGCTGATCACCTGGGATGCACCAGTCATCACCAAAAGCTCTTGTGTGGTAGATGTCACCTACTTCCCCTTTGATAACCAGCAGTGTAACCTGACCTTTGGTTCCTGGACTTACAATGGCAATCAGGTGGACATATTCAACTCCCTGGATAGTGGAGACCTCTCTGACTTCATTGAAGATGTAGAGTGGGAGGTTCATGGCATGCCTGCTGTGAAGAATGTGATCTCCTATGGCTGCTGCTCTGAGCCTTACCCAGATGTGACATTTACTCTCCTTCTGAAGAGGAGGTCCTCATTCTATATTGTCAACCTCCTCATCCCATGCATCCTCATATCTTTTCTGGCTCCCTTGAGTTTTTATCTCCCAGCAGCCTCTGGGGAAAAGGTCTCCCTGGGAGTGACCATCCTTTTGGCCATGACTGTATTTCAGCTCATGGTGGCAGAGATCATGCCAGCCTCAGAAAATGTCCCTCTGATAGGCAAATACTACATAGCCACGATGGCCTTGATCACAGCCTCCACTGCCTTGACCATTATGGTGATGAATATCCACTTCTGTGGGTCCGAGGCCCGGCCAGTGCCACACTGGGCCAGGGTGGTCATCCTGAAATACATGTCCAGGATCTTGTTTGTCTATGACGTAGGTGAGAGCTGCCTTAGTCCC------------------------------------------------------------------------------------------------CACCATAACAAGGAGCGGGACTGCATCATGAAGGTTTATGGCAAACTCCCAGAG---------------------------------------------------------------------------------------------------------------------------------CCTAATCTAAAAACAGCCAGGTACAAACAC------CCTCCCAGGAAGAAGGAAATGAACAAACTCTTAAAGAATGACTTGGAGTACGAG------------AGTGAGAACCAGCAGGATGGTGGTAGTTACTGTGCACGGTACAAAGTATTGACAAGGAATATTGAATACATTGCCAAATGCCTCAAAGACCACAAAGCCACCAATTCCAAGGGGGGTGAATGGAAGAAAGTTGCAAAAGTCATAGACCGATTCTTCATGTGGATATTTTTCATTATGGTGTTTGTGATGACCATTTTGATCATAGCAAGAGCAGAT
>a9_microbat
GGAGCAGCAGATGGGAGATACGCTCAGAAGTTATTCAATGACCTTTTCGAAGATTATTCCAATGCTCTTCGTCCAGTAGAAGACACAGACAAGGTCCTGAATGTCACGCTGCAGATTACACTCTCCCAGATTAAGGACATGGATGAAAGGAACCAAATTCTGACCGCCTACTTATGGATCCGCCAAACCTGGTATGACGCCTATCTCACGTGGGATCGAGACCAGTATGACGGCCTGGACTCCATCAGGATCCCCAGCGACCTGGTGTGGAGGCCGGACATTGTCCTGTACAACAAGGCTGACGAT---GAATCTTCCGAGCCTGTGAACACCAACGTGGTCCTGCGGTATGATGGGCTGATCACCTGGGACGCACCAGCCATCACCAAAAGCTCCTGTGTGGTGGACGTCACCTACTTCCCCTTTGACAACCAGCAGTGCAACCTGACCTTTGGTTCCTGGACCTACAATGGCAATCAGGTGGACATATTCAACGCCCTGGACAGTGGAGACCTCTCCGACTTCATTGAAGATGTGGAGTGGGAGGTGCATGGCATGCCTGCGGTGAAGAACGTGATCTCCTATGGCTGCTGCTCTGAGCCTTACCCCGATGTGACATTCACTCTCCTTCTGAAGAGGAGGTCCTCCTTCTATATCGTCAACCTCCTCATCCCCTGCGTCCTCATCTCTTTTCTGGCTCCCTTGAGTTTTTATCTCCCTGCAGCCTCTGGGGAAAAGGTCTCCCTGGGAGTGACCATCCTGTTGGCCATGACTGTATTTCAGCTCATGGTGGCGGAGATCATGCCGGCCTCAGAAAACGTCCCTCTGATAGGCAAATACTACATAGCCACGATGGCCTTGATCACAGCCTCCACTGCCTTGACCATTATGGTGATGAATATCCACTTCTGTGGGGCTGAGGCCCGGCCAGTGCCACACTGGGCCAGGGTGGTTATACTGAAATACATGTCCAGGATCTTGTTCGTCTACGACGTGGGTGAGAGTTGCCTTAGCCCC------------------------------------------------------------------------------------------------CGCCACGACAGGGAGCGGGGCCGCCTCACAAAGGTTTATGGCAAACTTCCAGAG---------------------------------------------------------------------------------------------------------------------------------GCTAATCTGAAAACAGCCAGGAACAAAGAC------CTTCCCAGAAAGAAGGAAATGAACAAACTCTTAAAGAATGACTTGGGGTGCCAA------------GGTGAGACCCAGCGGGATGCTGACGATTACTGTGCACGGTACAAAGTGCTGACAAGGAATATCGAATACATTGCCAAGTGCCTCAAAGACCACAAGGCCACCAATTCCAAGGGGAGTGAGTGGAAGAAGGTTGCGAAAGTCATAGATCGATTCTTCATGTGGATTTTTTTCATTATGGTGTTTGTGATGACTGTTTTGATCATAGCAAGAGCAGAT
>a9_cat
GAAACAGCAGATGGAAAATATGCTCAGAAATTGTTTAATGACCTTTTTGAAGATTATTCCAATGCTCTTCGTCCAGTAGAAGATACAGATAAAGTCCTGAATGTCACCCTGCAGATTACACTTTCTCAGATTAAGGACATGGATGAAAGAAACCAGATTCTGACTGCCTATTTATGGATCCGCCAAATCTGGCATGATGCATATCTCACGTGGGATCGAGACCAGTATGATGGACTGGATTCCATCAGGATCCCCAGTGACCTGGTATGGAGGCCAGATATTGTCCTATATAACAAGGCTGATGAC---GAATCTTCTGAGCCTGTGAACACCAACGTGGTTCTGCGGTATGATGGGCTAATCACCTGGGATGCACCAGCCATCACCAAAAGCTCCTGTGTAGTGGATGTCACCTATTTCCCCTTTGATAACCAGCAGTGCAATCTGACCTTTGGTTCCTGGACCTACAATGGCAACCAGGTGGACATATTCAACGCCCTAGACAGTGGAGACCTCTCTGACTTCATCGAAGATGTGGAGTGGGAGGTCCATGGCATGCCTGCTGTGAAGAATGTGATCTCCTATGGCTGCTGCTCTGAGCCTTACCCAGATGTGACATTCACTCTCCTTCTGAAGAGGAGGTCCTCATTCTATATCGTCAACCTCCTCATCCCATGCGTCCTCATATCTTTTCTGGCTCCCTTGAGTTTTTATCTCCCAGCAGCCTCTGGGGAAAAGGTCTCCTTGGGAGTGACCATCCTGTTGGCCATGACTGTATTTCAGCTCATGGTGGCAGAGATCATGCCGGCCTCAGAAAATGTACCTCTGATAGGCAAATACTACATAGCCACAATGGCTTTGATCACAGCCTCCACCGCGTTGACCATTATGGTGATGAATATCCACTTCTGTGGGGCCGAGGCTCGGCCAGTGCCACACTGGGCCAGGGTGGTCATCCTGAAATACATGTCCAGGGTCTTGTGTGTCTACGATGTGGGTGAGAGCTGCCTTAGTCCC------------------------------------------------------------------------------------------------CGCCACAACAGGGAGCGAACCCACCTCACAAAGGTTTATGGCAAACTTCCAGAG---------------------------------------------------------------------------------------------------------------------------------CCAAATCTGAACATGGACAGAAACAAAGAC------CTTCCCAGAAAGAAGGAAATAAACAAGCTCTTAAAGAATGACTTGGGATGCCAG------------GGTGAGAACCCACAGGATGCTGACAGTTACTGTGCACGGTACAAAGTGCTGACAAGGAATATCGAGTACATTGCCAAGTGCCTCAAAGACCACAAGGCCACCAATTCCAAGGGGAGTGAGTGGAAGAAAGTTGCAAAAGTCATAGACCGATTCTTCATGTGGGTTTTTTTCATTATGGTGTTTGTGATGACTGTTTTGATCATAGCAAGAGCAGAT
>a9_dog
GAAACAGCAGATGGAAAATATGCTCAGAAGTTGTTTAATGACCTTTTTGAAGATTATTCCAATGCTCTTCGTCCAGTAGAAGATACAGATAAAGTTCTGAATGTCACCCTGCAGATTACACTTTCTCAGATTAAGGACATGGATGAAAGAAACCAGATTCTGACTGCCTATTTATGGATCCGCCAAATTTGGCATGACGCATATCTCACGTGGGATCGAGACCAGTATGATGGACTGGACTCCATCAGGATCCCCAGTGACCTGGTATGGAGGCCGGATATTGTGCTATATAACAAGGCTGATGAT---GAATCTTCCGAACCTGTGAACACCAATGTGGTCCTGCGGTATGACGGGCTGATCACCTGGGATGCACCAGCCATCACCAAAAGCTCCTGTGTGGTGGATGTCACCTATTTCCCTTTTGATAACCAACAGTGCAACTTAACCTTTGGCTCCTGGACCTATAATGGCAACCAGGTGGACATATTCAATGCCCTAGACAGTGGTGATCTCTCCGACTTCATCGAAGATGTGGAGTGGGAGGTCCATGGCATGCCTGCTGTGAAGAATGTGATCTCCTATGGCTGCTGCTCTGAGCCTTACCCAGATGTGACATTCACTCTCCTTCTGAAGAGGAGGTCCTCGTTCTATATCGTCAACCTCCTCATCCCATGTGTCCTCATATCTTTTCTGGCTCCCTTGAGTTTTTATCTCCCAGCAGCCTCTGGAGAAAAGGTCTCCTTGGGAGTGACCATCCTCTTGGCCATGACTGTATTTCAGCTCATGGTGGCAGAGATCATGCCAGCCTCAGAAAATGTCCCCCTGATAGGCAAATACTACATAGCCACAATGGCCTTGATCACAGCCTCCACCGCCTTGACCATTATGGTGATGAATATCCACTTCTGTGGGGCTGAGGCCCGGCCAGTGCCACACTGGGCCAGGGTAGTCATCCTAAAATACATGTCCAGGGTTTTATGTGTCTATGATGTGGGTGAGAGCTGCCTTAGCGCC------------------------------------------------------------------------------------------------CACCATGACAGGGAGCGAACTCACCTCACAAAGGTTTATGGAAAACTTCCAGAG---------------------------------------------------------------------------------------------------------------------------------CCAAATCTGAAAACAGACAGAAACAAAGAC------CTTCCCAGAAAGAAGGAAATAAATAAACTGTTAAAGAATGACTTGGGGTGCCAT------------GGTGAGAACCCACAGGATGCTGACAGTTATTGTGCACAGTACAAGGTGCTGACAAGGAATATTGAGTATATTGCCAAGTGCCTCAAAGACCACAAGGCCACTAATTCCAAGGGAAGCGAGTGGAAGAAGGTTGCAAAAGTGATAGACCGATTCTTCATGTGGGTTTTCTTCATTATGGTGTTCGTGATGACTGTTTTGATCATCGCAAGAGCAGAT
>a9_opossum
AGGACCACAGAAGGAAAATATGCTCAGAAACTATTTAATGACCTTTTTGAAGACTACTCCAATGCTCTGAGACCTGTAGAAGACACAGACAAAGTGTTGAATGTCACTCTGCAGATTACACTCTCCCAAATTAAAGATATGGATGAGAGAAACCAAATTTTGACAGCCTATCTATGGATTCGCCAAATCTGGTACGATGCATATCTCAAGTGGGATAGAGACCAGTATGATGGGCTAGACTCCATCAGGATCCCCAGTGACTTAGTATGGAGGCCAGACATTGTTCTGTACAACAAAGCTGATGAT---GAATCTTCAGAGCCAGTGAATACAAATGTGGTCCTCAGATATGATGGACTTATTACTTGGGATGCCCCAGCCATTACCAAGAGTTCCTGTGTAGTTGATGTATCTTATTTCCCTTTTGATGATCAGCAGTGCAACCTGACCTTTGGATCCTGGACATATAATGGTAATCAAGTGGATATATTTAATGCATTGGATAGTGGAGACCTCTCTGATTTCATTGAAGATGTAGAGTGGGAAATCCATGGAATGCCCGCTGTGAAGAATGTAATCACTTATGGGTGCTGCTCTGAGCCTTACCCAGACATAACCTTTACTCTCATTCTGAAGAGGAAATCATCTTTTTATATTGTTAACTTATTGATCCCATGTGTGCTAATATCTTTTTTGGCTCCCTTGAGCTTTTACCTCCCAGCAGCCTCTGGAGAAAAAGTGTCCCTGGGAGTCACTGTCCTCTTGGCCATGACCGTGTTTCAGTTAATGGTTGCTGAAATTATGCCTCCTTCTGAGAACGTTCCTCTGATAGGCAAATACTACATAGCAACAATGGCCTTGATAACAGCATCCACTGCACTGACCATCATGGTGATGAATATCCACTTCTGTGGAGCTGAAGCCAAACCAGTACCCCAGTGGGCAAGAATCGTCATTTTGAAATACATGTCCAAGATCTTGTTGGTTTATGATGTTGGAGAAAGTTGTACCAACCCA------------------------------------------------------------------------------------------------TGCCATAGCAAGGAACGAGGACATCAGCGGAAGGACTATGGCAAACTCCCAGAA---------------------------------------------------------------------------------------------------------------------------------CTATATCAGAAAGGTCCCAGGAACAGAAACAATGGCATTGCTCAAAAAAAGGAAACCAATAAACTCTTAAATAATGACTTGGGAATCCAA------------GGTGAGAATCCCAAAGAAGCAGACAATTACTGTGCCCGCTATACTGCTCTGACGAGGAATATTGAGTACATTGCTAAGTGCCTCAAAGATCACCGGAGCAATAATGCTAAAGGAATCGAATGGAAGAAGGTAGCAAAAGTGATTGATAGATTCTTCATGTGGATTTTTTTCATCATGGTATTTGCAATGAGTATTTTGATTATGGCTAAAGCA---
>a9_wallaby
GAGGCAGCAGAAGGAAAATACGCTCAAAAGCTATTTAATGACCTTTTTGAAGATTACTCTAATGCCCTGAGACCAGTGGAAGATACAGACAAAGTACTGAACGTCACTCTGCAGATTACACTCTCCCAAATTAAAGATATGGATGAGAGAAATCAAATTTTGACAGCCTATCTGTGGATTCGCCAAATCTGGTATGATGCATATCTCAAGTGGGATAGAGACCAGTATGATGGGCTAGACACCATCAGGATCCCCAGTGACTTAGTGTGGAGGCCAGACATTGTTCTCTATAACAAGGCTGATGAT---GAATCTTCAGAGCCAGTGAATACAATGTGGTTCCTCAGATATGATGGGCTTATTACTTGGGATTCACCAGCTATAACCAAGAGTTCCTGTGTAGTTGATGTATCTTATTTCCCTTTCGATGATCAGCAGTGCAACCTGACCTTTGGTTCCTGGACCTATAATGGTAATCAAGTGGATATATTTAATGCATTGGACAGTGGAGACCTCTCTGATTTCATTGAAGATGTGGAATGGGAAATCCATGGAATGCCTGCCGTGAAGAACGTGATTACTTACGGGTGCTGCTCCGAGCCTTACCCAGACATAACCTTTACGCTTATTCTGAAAAGGAAGTCATCTTTCTATATCGTTAACTTGTTGATCCCATGTGTGCTGATATCTTTTTTGGCCCCCTTGAGTTTTTACCTCCCAGCAGCCTCTGGTGAAAAAGTGTCGCTGGGAGTCACTGTCCTCTTAGCCATGACGGTATTTCAATTAATGGTTGCAGAAATTATGCCTCCTTCTGAGAACGTACCTCTGATAGGCAAATACTACATCGCAACAATGGCCCTGATAACAGCATCCACTGCATTGACCATCATGGTGATGAATATCCACTTCTGTGGTGCTGAAGCCAAACCAGTTCCCCAGTGGGCAAGGATAGTCATCCTGAAGTACATGTCCAAGATATTATTTGTTTACGATGTTGGGGAAAGTTGTGCCAGGCCA------------------------------------------------------------------------------------------------CACCATAGCAAAGAACGAGACCATCACCAGAAGGACTATGGCAAACTCCCAGAA---------------------------------------------------------------------------------------------------------------------------------CTGCATCGGAAAGGGCCCAGGAACAGAGACAGTAGCATTGTCCAAAAGAAGGAAATCAATAGACTTTTAAATAATGACTTGGGAACCCAG------------GGAGAGAATCCCAAAGAGGCAGATAATTACTGTGCCCGGTACACAGCCCTGACGAGGAATATTGAGTACATTGCTAAGTGCCTCAAAGATCACCGGACCAATAATGCCAAAGGCATCGAATGGAAGAAGGTAGCAAAGGTGATCGACAGATTCTTCATGTGGATTTTTTTCATCATGGTGTTTGCTATGAGTATTTTGATTATCGCC---------
>a9_chick
GAATCAGCCAAAGGGAAATATGCTCAGATGCTGTTCAATGAACTGTTTGAAGACTATTCAAATGCTCTAAGACCAGTGGAAGACACGGATAAAGTGCTGAACGTTACCCTTCAGATAACATTGTCCCAAATTAAAGATATGGATGAAAGGAACCAAATTTTGACAGCTTACTTATGGATTCGACAAAGCTGGTATGATGCATACCTCAAATGGGATAAGGATAAATATGATGGATTGGATTCTATCAGAATTCCAAGCAATTTGGTCTGGAGGCCAGATATTGTCCTCTATAACAAGGCTGATGAT---GACTTTTCAGAACCTGTGAATACTAATGTTGTGTTGAGATATGATGGAAAAATCACTTGGGATGCACCTGCTATCACAAAAAGCTCGTGTGTAGTAGATGTATCTTATTTTCCTTTTGACAGCCAGCAGTGCAACCTTACGTTTGGTTCCTGGACCTATAATGGTAATCAGGTAGACATCATCAATTCTCTCGATAGTGGTGACCTTTCTGACTTTGTAGAAGACGTGGAATGGGAGATTCATGGTATGCCGGCGGTTAAGAATGTAATCACTTACGGCTGCTGCTCTGAGCCTTATCCAGATGTAACGTTCACGCTGATTTTGAAAAGGAAGTCATCTTTCTACATATTTAATCTTCTGCTTCCTTGCATTTTGATCTCTTTCCTCGCTCCACTGGGATTTTATCTCCCCGCAGACTCTGGAGAAAAAGTGTCTCTAGGTGTTACAGTTCTTCTTGCTCTGACTGTGTTCCAGCTGATGGTTGCAGAGATTATGCCTCCCTCTGAAAACGTACCTCTGATAGGCAAGTATTACATAGCAACTATGACCATGATCACAGCCTCCACTGCGCTGACAATCATTATAATGAACGTCCATCACTGTGGCTCAGAAGCAAAGCCTGTCCCACAGTGGGCCAGAGTGGTAATCTTGGACTATATGTCAAAAATTTTTTTTGTTTATGATGTGGGTGAAAACTGTACAAGTCCA------------------------------------------------------------------------------------------------CGAAGAGAGAAGGAACAAGAACACAGGTTAGAGGGTGGTGACATGTGTCGGGGG---------------------------------------------------------------------------------------------------------------------GGAGACGGA------AAGAGCCACCTTTCCAGTAGA---AATGATGACAGTGATCTCAAAGAAAATCTGAATGGAAATTGGAATAAAAGCTTTGGAGTTCAT------------GGTGAAAATGTTAGGGAGAATGTTAATTGCTGTTCCTGTTACAAAATGCTGATTAAAAATATTGAGTATATTGCGAATTGTGTTCGAGACCATAAAGCAAACCGGGCCAAAGGAATTGAGTGGAAAAAGGTGGCAAAGGTGATGGACAGGTTTTTCATGTGGATTTTTTTTATCATGGTGTTTTTTATGAGCGTGCTTATCATTGGGAAAGCAGCT
>a9_zebrafinch
GAATCAGCCAAAGGAAAATATGCTCACATGCTGTTTAATGAACTGTTTGAAGACTACTCCAATGCTCTGAGACCAGTGGAAGACACAGATAAAGTACTGAATGTCACCCTTCAGATCACATTGTCCCAAATTAAAGACATGGATGAAAGGAACCAAATTTTGTCAGCTTACTTATGGATTCGACAAAGCTGGTATGATGCATACCTCAGATGGGACAAAGATAAATATGATGGGTTGGATTCTATCAGGATTCCAAGCAATTTGGTTTGGAGACCAGATATTGTCCTATATAACAAGGCTGATGAT---GACTTTTCAGAACCAGTAAATACAAATGTAGTGCTCAGATATGATGGAAAAATCACTTGGGATGCACCTGCTATCACAAAGAGCTCTTGTGTAGTGGATGTGTCATATTTTCCTTTTGACAGCCAGCAGTGCAACCTTACCTTTGGGTCCTGGACCTATAATGGTAATCAGGTAGACCTCATCAATTCTCTTGATAGTGGTGACCTCTCTGACTTCATAGAAGATGTGGAATGGGAGATTCATGGTATGCCAGCAGTTAAGAATGTTATCACTTATGGCTGCTGCTCTGAGCCTTATCCAGATGTGACCTTCACGCTGATTTTGAAAAGGAAGTCCTCTTTCTACATATTTAATCTGTTGCTTCCCTGCATTTTGATCTCTTTCCTGGCCCCACTGGGATTCTATCTCCCTGCAGACTCTGGTGAGAAAGTGTCTCTGGGTGTTACAGTTCTTCTTGCTCTGACTGTGTTCCAGCTGATGGTTGCAGAGATCATGCCCCCATCTGAAAATGTACCTTTGATAGGGAAGTACTACATAGCAACTATGACCATGATCACAGCTTCCACTGCATTGACAATCATTATAATGAATCTCCATCATTGTGGCTCAGAAGCAAAGCCTGTTCCACAGTGGGCCAAGGTGGTTATTTTGGACTATATGTCAAAAATCTTTTTTGTTTATGATGTGGGTGAAAATTGCACAAGTCCA------------------------------------------------------------------------------------------------AAAAGAGAGAAGGAAGAAGAATGTAGGTTAGAGGGGGATGATGGGTGTCAGAGG---------------------------------------------------------------------------------------------------------------------AAGCACAAAGAGGTAAGGAGTCCTCTTTCCACTAGG---AATGATGACTACAATCTCAAGGAGAAGCTCAATGGAAATTGGAATAAAAGTTATGGAGTTCAT------------GGTGAAAAT------------GTTAATTGCTGTTCGTGTTACAAAATGCTAATTAAAAATATTGAGTATATTGCTAATTGTGTTAGAGACCATAAAGCTAACCGGGCCAAAGGGATTGAGTGGAAAAAAGTTGCAAAAGTGATGGACAGGTTTTTCATGTGGATTTTCTTTATCATGGTGTTTTTTATGAGTGTGCTGATCATTGGGAAAGCTGCT
>a9_duck
GAATCAGCCAAAGGAAAATATGCTCACATGCTGTTCAATGAACTGTTTGAAGACTATTCCAATGCTCTACGACCAGTGGAAGACACAGATAAAGTGCTGAATGTTACCCTTCAGATAACATTGTCCCAAATTAAAGATATGGATGAAAGGAACCAAATTTTGACAGCTTACTTATGGATTCGACAAAGCTGGTATGATGCGTACCTCAAATGGGACAAGGATAAATATGATGGGTTGGATTCTATCAGGATTCCAAGCAATTTGGTCTGGAGACCAGATATTGTCCTATATAACAAGGCAGATGAT---GACTTTTCAGAACCAGTGAATACTAATGTTGTGTTGAGATATGATGGAAAAATTACTTGGGATGCGCCTGCTATCACAAAGAGCTCATGTGTAGTGGATGTATCTTATTTTCCTTTTGACAGCCAGCAGTGCAACCTTACGTTTGGTTCCTGGACCTATAATGGTAATCAGGTAGACATCATCAATTCTCTTGATAGTGGTGACCTTTCTGACTTCGTAGAAGATGTGGAATGGGAGATTCATGGCATGCCAGCGGTTAAGAATGTAATCACTTACGGCTGCTGCTCTGAGCCTTATCCAGATGTAACATTCACACTGATTTTGAAAAGGAAGTCTTCTTTCTACATATTTAACCTTTTGCTTCCTTGCATTTTGATCTCTTTCCTCGCCCCACTGGGATTCTATCTCCCTGCAGACTCTGGAGAAAAAGTGTCTCTAGGTGTTACGGTTCTTCTTGCCCTGACCGTGTTCCAGCTTATGGTTGCAGAGATCATGCCTCCCTCTGAAAACGTACCTTTAATAGGCAAGTATTACATAGCAACTATGACCATGATCACAGCTTCCACTGCGCTGACGATCATTATCATGAACGTCCATCACTGTGGCTCAGAAGCGAAGCCTGTTCCACAATGGGCCAGGGTGGTTATCTTGGACTACATGTCAAAAATCTTTTTTGTGTATGATGTGGGTGAAAACTGTACAAGTCCG------------------------------------------------------------------------------------------------CAAAGAGAGAAGGAGCAAGAACATAAGTTAGAGGGGGATGATGTGTGTCCGGGG---------------------------------------------------------------------------------------------------------------------GGAGACAAAGAGGTAAGGAGTCAACTTTCCAATAGA---AATGATGACAGTGATCTCAAGGAGAAGCTGAATGGAAATTTGAATAAAAGCTGTGGAGTTCAT------------GGTGAAGACGGTAGGGAGAATGTTAACTGCTGTTCCTGTTACAAAATGCTGATAAAGAATATTGAGTACATTGCTAACTGTGTTCGAGACCATAAAGCAAACCGGGCCAAAGGGATTGAGTGGAAAAAAGTAGCAAAAGTGATGGACAGGTTTTTCATGTGGATTTTTTTTATCATGGTGTTTTTCATGAGTGTGCTGATCATTGGGAAAGCAGCT
>a9_turkey
GAATCAGCCAAAGGGAAATATGCTCAGATGCTGTTCAGTGAACTGTTTGAAGACTATTCAAATGCTCTAAGACCAGTGGAAGACACAGATAAAGTGCTGAATGTTACCCTTCAGATAACATTGTCCCAAATTAAAGACATGGATGAAAGGAACCAAATTTTAACAGCTTACTTATGGATTCGACAAAGCTGGTATGATGCATATCTCAAATGGGATAAGGATAAATACGATGGATTGGATTCTATCAGAATTCCAAGCAATTTGGTCTGGAGGCCAGATATTGTCCTCTATAACAAGGCTGATGAC---GACTTTTCAGAACCTGTGAATACTAATGTTGTGTTGAGATATGATGGAAAAATCACTTGGGATGCACCTGCTATCACAAAAAGCTCATGTGTAGTGGATGTATCTTATTTTCCTTTTGACAGCCAGCAGTGCAACCTTACATTTGGTTCCTGGACCTATAATGGTAATCAGGTAGACATCATCAATTCTCTTGATAGTGGTGACCTTTCTGACTTTGTAGAAGACGTGGAATGGGAGATTCATGGTATGCCAGCGGTTAAGAATGTAATCACTTACGGCTGCTGCTCTGAGCCTTATCCAGATGTAACGTTTACGCTGATTTTGAAAAGGAAGTCATCTTTCTACATATTTAATCTTCTTCTTCCTTGCATTTTGATCTCTTTCCTCGCTCCACTTGGATTCTATCTCCCTGCAGACTCTGGAGAAAAAGTGTCTCTAGGTGTTACAGTTCTTCTTGCTCTGACTGTGTTCCAGCTGATGGTTGCAGAGATTATGCCTCCCTCTGAAAACGTACCTTTGATAGGCAAGTATTACATAGCAACTATGACCATGATCACAGCCTCCACTGCGCTGACAATCATTATAATGAATGTCCATCACTGTGGCTCAGAAGCAAAGCCTGTTCCACAGTGGGCCAGAGTGGTAATCTTGGACTATATGTCAAAAATTTTTTTTGTTTATGATGTGGGTGAAAATTGTACAAGTCCA------------------------------------------------------------------------------------------------CGAAGAGAGAAGGAACAAGAATACAGGTTAGAGGGTGGTGACATGTGTCAGGGG---------------------------------------------------------------------------------------------------------------------GCAGATAGA------AAAAATCACCTTTCCAGTGGA---AATGATGACAGTGATCTCAAGGAAAATCTGAATGGAAATCTGAATAAAAGCTTTGGAGTTCAT------------GGTGAAAATGTTAGGGAGAATGTTAATTGCTGTTCCTGTTACAAAATGCTGATTAAAAATATTGAATATATTGCTAATTGTGTTCGAGACCATAAAGCAAACCGGGCCAAAGGAATTGAGTGGAAGAAAGTGGCAAAGGTGATGGACAGGTTTTTCATGTGGATTTTTTTTATCATGGTGTTTTTTATGAGCGTGCTTGTCATTGGGAAAGCAGCT
>a9_flycatcher
GAATCAGCCAAAGGAAAGTATGCTCACATGCTGTTTAATGAGCTGTTTGAGGACTACTCCAATGCTCTAAGACCAGTGGAAGACACAGATAAAGTGCTGAATGTCACCCTTCAAATCACATTGTCCCAAATTAAAGACATGGATGAAAGGAACCAAATTTTGTCAGCTTACTTATGGATTCGACAAAGCTGGTATGATGCATACCTCAGATGGGACAAAGATAAATATGATGGGTTGGATTCTATCAGGATTCCAAGCAATTTGGTTTGGAGACCAGATATTGTCCTATATAACAAGGTTGATGAT---GATTCTTCAGAGCCAGTAAATACTAATGTAGTGCTGAGATATGATGGAAAAATCACTTGGGATGCACCTGCTATCACAAAGAGCTCTTGTGTAGTGGATGTGTCTTATTTTCCTTTTGACAGTCAGCAGTGCAACCTTACTTTTGGGTCCTGGACCTATAATGGTAATCAGGTAGACATCATCAATTCTCTTGATAGTGGTGACCTCTCTGACTTCATAGAAGATGTGGAATGGGAGATTCATGGTATGCCAGCAGTTAAGAATGTTATCACGTATGGCTGCTGCTCTGAGCCTTATCCAGATGTGACCTTCACGCTGATTTTGAAAAGGAAGTCCTCTTTCTACATATTTAATCTGTTGCTTCCTTGCATTTTGATCTCTTTCCTGGCCCCACTGGGATTCTATCTCCCTGCAGACTCTGGTGAGAAAGTGTCTCTGGGTGTTACAGTTCTTCTTGCTCTGACTGTGTTCCAGCTGATGGTTGCAGAGATCATGCCCCCATCTGAAAACGTACCTTTGATAGGGAAGTACTACATAGCAACTATGACCATGATCACAGCTTCCACTGCATTGACAATCATTATAATGAATCTCCATCATTGTGGCTCAGAAGCAAAGCCTGTTCCACAGTGGGCCAAGGTGGTTATTTTGGACTATATGTCAAAAATCTGTTTTGTTTATGATGTGGGTGAAAACTGCACAAGTCCA------------------------------------------------------------------------------------------------AAAAGAGAGAAGGAAGAAGAACGCAGGTTAGAGGGGGATGATGGGTGCCAGAGG---------------------------------------------------------------------------------------------------------------------AGGCACAAAGAGGTAAGGAGTCCTCTTCCCACTAGG---AATGATGACTGCAAC------------CTCAATGGAAATTGGAATAAAAGCTATGGAGTTCAC------------GATGAAAATGCTAGGGAGACTGTTAATTGCTGTTCTTGTTACAAAATGCTGATTAAAAATATCGAGTATATTGCTAATTGTGTAAGAGACCATAAAGCAAACCGGGCCAAAGGAATTGAGTGGAAAAAAGTAGCAAAAGTGATGGACAGGTTTTTCATGTGGATTTTCTTTATCATGGTGTTCTTTATGAGTGTGCTGATCATTGGGAAAGCTGCC
>a9_american_alligator
gaatcagcacatggaaaatatgctcagatgctgtttaatgaactgtttgaagactattcaaatgctctaagaccagtggaagatacagatacagtactgaatgttactcttcagatcacattgtcccaaattaaagatatggatgaaagaaaccaaattttgattgcctacttatggattcgacaaagctggtatgatgcatatctcaagtgggacaaagacaaatatgatgggttagattctatcaggattcctagcaatctcgtctggagaccagatattgtcctgtataacaaggccgatgat---gccttttcagacccagtgaatacaaatgttgtgttgagatatgatggaaaaattacttgggatgcaccagctataacaaagagctcatgtgtggtagatgtgtcttattttccctttgatagtcagcagtgcaaccttacttttggttcctggacctacaatggtaatcaggttgacatcattaatgcattggacagtggagacctatctgactttatagaagatgtggagtgggagattcatggcatgccagctattaagaatgtaattatgtatggctgttgctctgagccttatccagatgttacattcacactcattttgaagaggaagtcttccttttatatatttaacctgctgctcccttgtgttttgatatcttttttggctccactgggattctaccttcctgctgactctggagaaaaagtgtctttaggtgttacagttctcctagcattgactgtatttcagctaatggttgcagaaatcatgcctccttcagaaaatgtacccttgataggcaaatattacatagcaactatgacgatgatcactgcctccactgcactgacaatcatcataatgaatattcatcactgtgggtcagaagcaaaacctgttccacaatgggccagggtggttattttggactatatgtcaaaaattttttttgtttatgatgtgggtgagaattgcataagtcca------------------------------------------------------------------------------------------------caaagggagaaagatcaagaacataaattaaggaaggat---aagtatcagaaaagacaa------------------------------------------------------------------------------------------------------------gacagatatgaagaggtaaggaatcaactttccaggaacagaaacaatgacagtgacctcaaaaagcagctgaatggacctataaataaaagctatggaattcag------------tgtgaaaatgcaaaagatggtgtcaactgctgttcttgctataaaatcctgataaaaaatattgagtatattgctaattgtgttagagaccacaaagcaaaccgtgctaaagggattgagtggaaaaaagtagcaaaagtgatggacagattcttcatgtggattttttttattatggtgttttttatgagcatgctgatcattggtaaagcagtt
>a9_anole_lizard
GATGCAGCACAAGGGAAGTATGCCCAACAGCTCTTTAATGAACTTTTCCAAGACTATTCAAATGCTCTCAGACCAGTGGAAGATACAGATTCAGTACTGAATGTCACTCTTCAGATCACACTTTCCCAAATAAAAGATATGGATGAGAGAAACCAAATTTTGGCAGCTTACCTGTGGATTCGACAAAGTTGGTATGATGCCTTTCTGAAATGGGACAAAGACCAATATGATGGGTTGGACTCTATTCGGATCCCCAGCAATCTTGTATGGAGACCAGACATTGTCCTGTATAACAAGGCTGATGAT---GACTTCTCTGAGCCAGTGAATACAAACATCGTTTTGAGATATGATGGAAAAATTACTTGGGACGCACCCGTTATAACCAAAAGTTCATGTGTAGTGGATGTCTCTTACTTCCCTTTCGATAGCCAACAGTGCAATCTTACCTTTGGTTCTTGGACTTACAATGGCAATCAGGTAGATATATTCAATTCTTTAGACAGCGGTGACCTCTCCGACTTTATAGAAGATGTGGAATGGGAGATTCATGGCATGCCAGCTGTCAGGAATGTGATAACCTATGGCTGCTGCTCAGAGCCTTATCCAGATGTTACATTCACCCTGATTTTGAAAAGGAAGTCATCTTTCTACATTTTCAACCTGTTGCTCCCTTGCCTGCTGATCTCTTTTCTGGCTCCATTGGGATTCTACCTTCCAGCGGACTCTGGAGAAAAAGTATCTCTCGGAGTCACTGTTCTGCTGGCCCTCACCGTGTTTCAGCTTATGGTTGCCGAAAGCATGCCTCCTTCTGAAAATGTACCTTTGATCGGTAAATACTACATCGCCACTATGACAATGATCACAGCCTCCACAGCACTGACAATCATCATCATGAATATTCATTACTGCGGATCAGGAGCCAAACCTGTCCCACACTGGGCGAGGGTCGTGATTTTAGACTACATGTCCAAGATCTTTTTTGTTTATGATGTTGGTGAAAATTGCACAAGTTCA------------------------------------------------------------------------------------------------CAGCATGCAAAAGGACAAGACCTAATCTTGAAAAAACCCAATACGTCCCCCAAAGAGCCA------------------------------------------------------------------------------------------------------------GTACAATACGAAAGGAAAAGTCAACCATTGGCTAATATCAGGAACCATGACAGCACCCTGAAAAAGAAGTTCCCAGAAGACGTAAGCAACGGCTATGACGTCCAA------------GGGGAAAATAGTCGGGATATTGTGAGCTGCTGCTCCTGTTACCGGATACTGATTAAGAATATTGAATATATTGCGAACTGTGTGAGACGCCAGAAAGCCAACCATGCAAAAGGGGTAGAGTGGAAAAAGGTAGCCAAAGTGATGGACCGTTTCTTCATGTGGATTTTTTTTATTATGGTGTTTTTCATGAGCATTTTGGTTATGGGCAAAGCTCTT
>a9_chinese_softshell_turtle
GAATCAGCACAAGGAAAATATGCTCAAATGCTGTTCAGTGAACTGTTTGGAGGCTATTCAAATGCTCTGAGACCAGTGGAAGATACAGATAAAGCACTGAATGTTACCCTTCAGATCACACTGTCCCAAATTAAAGATATGGATGAAAAAAACCAAATTTTGACTGTGTATTTATGGATTCGACAAAGTTGGTATGATACATATCTCAAGTGGGACAAGAATAAATATGATGGGTTGGATTCTATCCGGATTCCTAGCAACCTGGTATGGAGACCAGACATTGTGCTGTATAATAAGGCTGATGAT---GACTTTTCAGAACCAGTGAACACAAATGTAGTACTGAGACATGATGGAAAAATTACTTGGGATGCACCAGCAATAACAAAGAGTTCATGTGTGGTTGATGTTTCTTATTTTCCCTTTGATCATCAGCAGTGTAACCTTACCTTTGGTTCCTGGACCTACAATGGTAATCAGGTAGACCTATTCAATGCTTTGGACAGTGGAGATCTATCTGACTTTATAGAAGATGTAGAGTGGGAAATTCATGGTATGCCAGCTGTTAAGAATGTAATCACATATGGTTGCTGCTCTGAGCCATATCCAGATATTACGTTCACACTGATCTTAAAAAGGAGGTCTTCTTTCTATATATTTAACCTGCTGCTCCCTTGTGTTTTGATCTCTTTTCTGGCGCCACTTGGATTCTACCTTCCTGCAGACTCTGGAGAGAAAGTGTCACTTGGTGTTACAATTCTGCTTGCTCTAACTGTATTTCAGCTAATGGTTGCAGAGAGCATGCCTCCTTCTGAAAATGTGCCCTTAATAGGCAAATATTACATAGCAACTATGACAATGATCACAGCATCCACTGCACTAACCATCATTATAATGAATATCCATCACTGCGGAGCAGAAGCCCAACCTGTTCCACAATGGGCAAGGGTGGTTATTTTGGACTACATGTCAAAGATCTTTTTTGTTTATGATGTGGGTGAAAATTGTATAAGTCCA------------------------------------------------------------------------------------------------CAAAGAGTAAAAGCACAAAACCATAAATTAAGAAAGGACTGTAAGTATCAAAAAAAGCAG------------------------------------------------------------------------------------------------------------GATGGACCTGAGTCGGTGAGCAGTCAACTTTCCAAAAAC------AGTGACAGTGATCTTAAGAAGAAGCTGGATAGGCATTTAAATAACAGTAATGGAATTCAA------------TGTGAAAACACCAAGGATGCTGTTAACTGCTGCTCCTGTTATAAAGTACTGATAAAGAATATTGAGTATATTTCTAATTGCATTAGAGACCACAAAGCAAATCGTGCTAAAGGAAATGAGTGGAAAAAGGTAGCAAAAGTGATGGACAGATTCTTCATGTGGATTTTTTTTCTTATGGTGTTTTTCATGAGCTTACTGATTATTGGCAAAGCAATT
>a9_painted_turtle
gagtctgcacaaggaaaatatgctcaaatgctattcaatgaactgtttgaagactactcaaatgctctgagaccagtggaagacacagataaagcactgaatgtcacccttcagatcacactgtcccaaattaaagatatggatgaaagaaaccaaattttgaccgcgtatttatggattcgacaaagttggtatgatgcatatctcaagtgggacaaagatgaatatgatgggttggattctatcaggattcctagcaacctggtatggagaccagacattgtcctgtataataaggctgatgat---gacttttcagaaccagtgaacacaaatgtagtattgagatatgatggaaaaattacttgggacgcaccagctataacaaagagctcatgtgtggtggatgtttcttattttccctttgatgaccagcagtgtaaccttacctttggttcctggacctacaatggtaatcaggtagacataatcaatgctttggacagtggagatctatctgactttatagaagatgtggagtgggagattcatgggatgccagctgttaagaatgtaatcacgtacggctgctgctctgagccgtatccagatattacattcacactgatcttgaaaaggaggtcttccttctatatatttaacctgctgctcccttgtgttttgatctctttcctggctccactgggattctaccttcctgcagactctggggaaaaagtgtcgcttggtgttacagttctgcttgctctaactgtatttcagctaatggttgcagagagcatgcctccttctgaaaatgtgcccttgataggcaaatattacatagcaactatgacaatgatcacagcatccactgcactgaccatcattataatgaatatccaccactgtggagcagaagcccaacctgttccacaatgggccagggtggttattttggactacatgtcaaagatcttttttgtttatgatgtgggtgaaaattgtacaagtcca------------------------------------------------------------------------------------------------caaagagtaaaaacacaagaacataaattaaggaaggattttaagtatcagaaaaagcag------------------------------------------------------------------------------------------------------------gacagacacaaagtggtgaccagtcaactttccaggaatagaaacaatgacagtgacctaaagaagaagctgaatggacatttaaataacagtaatggaattcaa------------tgtgaaaatgctaaggatgctgttaactgctgctcctgttataaagtactgataaagaatattgagtatattgctaattgcgttagagaccacaaagcaaaccgcgctaaaggaattgagtggaaaaaggtagcaaaagtgatggacagattcttcatgtggattttttttattatggtctttttcatgagtttcctgattattggcaaagcaatt
>a9_xenopus
GAATCAGCAAAAGGAAAATATGCCCAGATGTTATTTAGAGACTTATTTGAGGACTACTCGAATGCACTGCGTCCAGTAGAAGATACTGATAAAGCACTAAATGTCAGCCTACAGATTACACTCTCTCAGATCAAAGACGTGGATGAAAGAAATCAGATCTTGACGGCATACTTATGGATAAGGCTAAGCTGGTACGATGCTTACCTAAAGTGGGACAGAGACGAGTATGATGGCCTTGATTCTATCCGTATTCCCAGCAACATGGTGTGGAGACCAGACATTGTGCTGTACAACAAGGCAGACGAT---GAATTTTCAGAACCAGTGAATACAAATGTGGTCCTAAGATATGATGGGAAAATCACTTGGGACTCACCGGCCATCACAAAAAGCTCCTGTGTTGTTGATGTTTCTTATTTCCCCTTTGATAATCAGCAATGTAACTTGACATTTGGCTCCTGGACCTACAACGGCAATCAGGTAGACATAATCAATACTATGGACTCTGGGGACCTGTCTGACTTTGTGGAAAATGTTGAATGGGAAATGCAAGGCATGCCAGCCGTGAAGAATGTAATTACCTACGGCTGCTGCTCTGAGCCCTACCCTGATATCACCTTCACTTTGATCTTGAAGAGGAGATCTTCTTTCTACATCTTTAACCTACTAATTCCCTGTGTCATGATATCCTTCCTGGCTCCCTTGGGATTCTATCTCCCCGCAGATTCAGGGGAAAAGGTTTCGCTTGGTGTCACTGTTCTTCTGGCCCTTACTGTATTTCAGTTGATGGTTGCAGAGAGCATGCCTCCATCTGAAAGTGTTCCACTCATAGGAAAATATTACATAGCAACTATGACCATGATCACAGCCTCCACTGCACTGACCATTATCATAATGAACATCCACCTCTGTGGACCAGAAGCAAAGCCCATACCCCGATGGGCCAGGATTGTGATATTGGACTACATGTCCAAGATATTCTTTGTTTATGATGTTGGTGAGAACTGCACCAGCCCA------------------------------------------------------------------------------------------------CAGAGTGACTCTGAC------------ACTAAATCTAATGGAAGTGTTCCCTCA---------------------------------------------------------------------------------------------------------------------------------------TACGAAGGCAGTGGGAACTTTTCCTGTGACATTGACACTAACAAAAAGTTGAATGGACATCTGGGGGGACATTATGCCCTGCAAAAA---------GAGATTTCAGAAACTCACTGCTGTGCCCACTGCAATCGCTACAGAGTTCTCACTAATAACATAGAATATATCACTAACTGGTACAGAGAGCAGAAAGCAATAAGTGCTAAAGGCATCGAGTGGAAAAAGGTGGCAAAAGTCATGGACAGGTTTTTCATGTGGGTCTTTTTCAGTATGGTCTTTTTCATGAGCATTTTAATTATTGCCCAGGCAGTG
>a9_tibetan_frog
gaatcagcaaaaggaaaatatgcacagatgttattccgggatctgtttgagacttattccaatgccctaagaccagtggaagatactgatcgagaattgaatgttaccctgcaaataactctttctcagatcaaagacattgatgaaaggaatcagatattaacagcatacttgtggattaggcaaagctggtatgatgcatacctgacatggaacaaagatgactatgatggtctagattctatccgtatcccaagcaacatggtatggagaccagatatcgtgctctataacaaggcagatgat---gaattttctgaaccagtaaatacaaatgttgtcctgcgttatgatggaaaaatcacatgggattccccggctatcaccaaaagctcctgcgttgtggatgtctcctatttcccatttgataagcagcaatgcaatctaacgtttggctcctggacctacaatggtaatcaggtggatataataaatactatggacacaggagacctgtctgactttgtggaaaatgtggaatgggaaatgcaaggcatgccagcagtaaagaatgtcattacatatggctgctgctccgatccgtaccctgatatcaccttcacactgattctcaagagaaggtcttccttctatatctttaacttgttaatcccatgtgtgatgatatctttcctggctcctttaggattctaccttcctgcagactcaggagaaaaggtctctctaggagtcaccgtgctcttggctctgaccgtctttcagttgatggttgcagaaagcatgcctccttctgaaagtgtgccattaataggtaaatactacatagccacaatgacaatggttacagcctcaacagcgctgactatcatcatcatgaacattcacctatgtggggcagaagcaaagcctatccctaactgggcaagggttgtcatacttggctacatgtccaagatattttttgtctatgatgtgggagagaactgcaccagttcc------------------------------------------------------------------------------------------------caggaagaaaatgac------------accgtttcacaggacactgct---------------------------------------------------------------------------------------------------------------------------------------------------ggggacaagggagatcagtgtgacattccccgt---------------------------------------------------------------------catcagtactgtaatcactgcatccattacagagttctggcaaataacattgaatacatcaccaactggtaccgtgagcagaaatctatcagccttaaaggaatcgagtggaagaaagtggccaaggtgatggatcgcttcttcatgtgggtcttcttcaccatggtctttttgatgagtattgtaattatcgcaaaggctgtg
>a9_coelacanth
GAATCTGCAGAAGGAAAATATGCTCAAAAGTTGTTTAGTGATTTGTTTGAGAACTACACAAATGCTCTGAGACCAGTGGAGGACACAGACAAGGCCATGAATGTCACTCTTCAGATAACTCTTTCACAGATTAAAGACATGGATGAAAGGAATCAAATTCTGACAGCATATTTGTGGATCCGACAAATTTGGTATGATGCGTATCTGATTTGGGATAAGGATGAATATGATGGGCTTGATTCTATCAGGATACCAAGTAACTTGGTATGGAGACCCGATATTGTCCTCTATAACAAGGCAGATGAT---GAATTCACTGGACCAGCAGATACAAACGTTGTGCTACGATATGATGGACAGATAACATGGGATGCACCAGCTATCACAAAAAGCTCATGTGTGGTAGATGTAGCCTATTTTCCATTTGATGATCAACAGTGCAACCTTACGTTTGGCTCATGGACCTACAATGGTAATCAGGTAGACATAATAAATGGAATGGACAGTGGTGATCTCTCCGACTTTGTGGAAAATGTGGAGTGGGAAGTCCATGGCATGCCAGCTGTTAAGAATGTAATTATGTATGGCTGCTGCTCGGAACCTTATCCAGATGTTACATACACCTTACTATTAAAAAGAAGGTCGTCATTCTATATTTTTAACCTTCTGATTCCTTGTGTAATGATCTCCTTTCTGGCCCCACTGGGATTCTATTTACCTGCAGATTCAGGAGAAAAGGTCTCACTTGGTGTTACAGTTCTCCTGGCTTTAACTGTATTTCAGTTGATGGTTGCTGAAAGCATGCCACCTTCTGAAAGCGTACCACTGATAGGTAAATACTACATAGCAACAATGACTATGATTACAGCCTCTACTGCATTAACAATTTTTATTATGAATATCCACCACTGTGGCCCAGAAGCGAAACCAGTTCCACAGTGGGCAAAAGTGGTCATATTGGAGTACATGTCCAAGATATTTTTTGTTTATGAGATTGGTGAAAACTGCACAAGCCCA------------------------------------------------------------------------------------------------CAACGAACGAAAGAGAAGCATAGTGAAAAGCACAAGAAAGATGAGGAAATCTAT------------------------------------------------------------------------------------------------------------------------TTGGAGACCGAAGGCCACAAAAAGTCTCAAAGCAATGGCTGCGATAAATGTGTTCTTAAAGAGCTGAATGGCCAATCCCGTGGAGGTTCTGAGGACAAACAT---------GGCAAGTCTGAAAAAAATGACTTGTGCTTCTGCCTTCATCATGAAAGGATGGCAAAGAATATTGACTACATTGCCACTTGTTTCAGAGAGCAAAAAGCAAGCAGTGCTAAAGGAACTGAGTGGAAAAAAGTGGCCAAAGTCATGGACAGATTTTTCATGTGGGTTTTCTTTATCATGGTGTTTTTCATGAGCATTTTGATCATAGGGAAAGCAGTT
>a9_zebrafishA
---------------------------------------GATCTGATGGAGGATTACTCTAGGGCTCTGCGGTCGGTGGACGACACTGACAAATCCCTGAACGTCACACTGCAGGTCACACTGTCCCAGATCAAAGACATGGGAAAAGAACAGCAGGTGTTAATCGCGTACCTGTGGATCAGGCAGGTGTGGCACGACGCTCACCTGAAGTGGAGTAAGGAGGATTATGACGGTCTGGAGGTGATCCGCATTCCCAGCAGCCTCATCTGGAGACCCGACCTGGTGCTGTATAACAAGGCGGATGAT---GATTTCTCAGGCCCGGTGGACACTAATGTCGTTCTGCGCTACACCGGCGAGATCACGTGGGACGCTCCGGCCATCACCAAGAGCTCCTGTGTGGTGGATGTTTCCTACTTTCCCTTCGACAGCCAGCAGTGCAACCTCACGTTCGGCTCCTGGACATACAACGGCAACCAGGTGGACATCGCAATGGGCAGTGTCAGCGGCGACCTCTCGGACTTCGTGGAGAACGTGGAGTGGGAATGCCACGGGATGCCGGCTACCAAAAACGTGATCATGTACGGCTGCTGCTCGGACCCGTACCCCGACATCACCTACACTGTGCTGCTGCAGCGCCGCAGCTCCTTCTACATCATCAACCTGCTGCTGCCCTGCTTCCTCATCTCCTTCCTGGCGCCGCTCAGCTTCTACCTGCCCGCAGACTCCGGGGAGAAGGTCTCGCTGGGGGTCACCGTGCTGCTGGCGCTGACTGTGTTCCAGATGATGGTGGCGGAGAGCATGCCTCCCTCTGAGAGTGTTCCTCTCATTGCTAAATACTACATAGCGACGATGACCATGATCACGGCGTCCACCGCTCTGACCATCTTCATCATGAACATTCATTTCTGCGGCGCAGAGGCCAAACCGGTGCCGTACTGGGCCAAAGTGCTCATCATCGACTACATGTCCAAGATCTTCTTCGTCTATGAGGTTGGAGAGAGCTGTGCGTCTCCG------------------TTCGGACAGGCGGAGGAGTCAGAG---------------------------------------------------TCCTTCCACAGTCAGAATCACCACCGAAAACACAAGCTTCATCACCCTAAA------------------------------------------------------------------GGGAAAATATCAGGATCT------------------------------------------CCGCCACCCTGCTGCCCGGAGGACCACAAATCC---------------------CCCTTCGTCCTGGGCTGC---------------GAGAGCTGTGTTTAC---------TGTGGTTTTCGCTCTGGAAAT---------CTGGCCTGCGACACAAAGCTGCTCCGCAATGTTGAATACATCGCCAACTGCTTCCGCGAGCAGAAGACCACCGCCCTGAAGGTGGCCGAGTGGAAGAAAGTGGCCAAGGTGATGGACCGATTCTTCATGTGGATATTTTTCATCATGGTCTTCCTCATGAGTATCCTCATCATCGGAAAAGCACCA
>a9_zebrafishB
TTCTCTGCTCAGGGTCGATTTGCTCAAAAACTGTTGAATGACCTAATGGAGGGCTATTCTAATGCTTTACGGCCTGTGGAGGACACAGACAAAGCCCTTAATGTCACTCTACAGATCACGCTTTCACAGATTAAAGATATGGATGAAAGAAACCAGGTGCTGACTACATATCTGTGGGTTCGTCAGATCTGGCATGATGCTTACTTGAGCTGGGATAAAGAAGAATATGATGGACTTGAGGTCATCCGCATTCCCAGCAATCTTGTTTGGAGACCAGACATAGTTTTATATAACAATGCAGATGAGGAGGACTCCTCAGGACCCCCAGACACTAATGTGGTGTTGAGATATAATGGTGAGATCACATGGGACTCCCCTGCCATCACCAAGAGTTCTTGTAAGGTGGACGTCTCCTATTTCCCCTTTGATAGTCAGGAATGCAACCTTACCTTTGGCTCCTGGACCTACAATGGCAACCAGGTGGACATTGCTATGGGCATGGAGAGTGGTGATCTTTCAGATTTTGTGGATAACGTGGAATGGGAGTGTCATGGCATGCCAGCTGTCAAGAATGTCATAATGTACGGTTGCTGCTCAGACCCGTACCCTGACATAACGTACACAGTCCTGCTCAAGCGGCGTTCTTCTTTCTACATCTTCAACCTGCTTCTGCCGTGTTTCCTCATCTCTTTCTTGGCTCCACTGGGCTTCTACCTGCCGGCTGATTCTGGGGAGAAGGTCTCGTTGGGGGTGACGGTCCTGCTGGCTCTGACTGTATTTCAGCTGATGGTAGCTGAAAGTATGCCACCTTCAGAAAGTGTTCCATTAATTGGAAAATATTACATTGCAACAATGACCATGATAACAGCCTCTACATCTTTGACTATATTCATTATGAATATACACTTCTGTGGAGCAGAAGCTAAACCGGTGCCCCACTGGGCCAAAGTTCTGATAATAGACTACATGTCAAAGATCTTCTTTGTGTATGAGGTAGGAGAGAACTGCACAACACCTGAAAGTGATCGAGGCCCATTTTTCTCTGAAGATCCACTGGCTAGCCTGGAGAGAGATGGGTACAGTCACAGAGACCACCGACATGGGAATGGGTACCATCACAAAAACAGCAGCTATCGGCAACATAGGAATGAGCAGCAAAGAAGAACCCGATCGTCATCAAATTCCCCTGTTCGACAGAGTTCCCATCATCCAAAATATACACACTTCATCGGTCGAGATGGAAGCGAAAAG---------------------CTCCCACTAACAAAAAAAATTAACGGATACACATATGATCAGGGCAATGGGTATCTCAATGGAGTCGGCTACCTTCACGATAATGGCTACAGCAAAACCTTTGGAGCAGATAGCTAC---------AATAAGACAACTACTGGCACAGGGTGTGTCTGTGGAAAACATCAGAAATTGGTGCGAAACATTGAGTACATAGCTAACTGTTTCAGAGAGCAGAGGGGACACCAGGCCAAAGGGGCCGAGTGGAAGAAGGTTGCCAAGGTGATGGACAGGTTCTTCATGTGGGTGTTTTTCATCATGGTCTTCCTCATGAGTATTCTTGTCTTGGCCAAGGCAACC
>a9_fuguA
CACTCGGCGGAGGGCCGCTACGCCCAGAAGCTCCTGAACGATTTGATGGAGAATTATTCCAGCGCCCTGCGGCCTGTGGGAGACACGGACAGCGCTCTGAACGTCACCCTGCAGATCACCCTCTCTCAGATCAAAGACATGGACGAGAGGAACCAGGTGCTGATCGCCTACCTGTGGATCAGGCAGAGGTGGAACGACGCGTACCTGAAGTGGAATAAAGAGGACTACGATGGTCTGGAGGTGATCCACATCCCCAGCAACCTGGTCTGGAGGCCCGACCTCGTCCTCTACAACAAGGCTGATGAT---GACTTCTCAGGGCCAATGGACACTAATGTGAAACTGCGCTACAATGGAGAGATCACCTGGGACGCTCCGGCAATCACCAAGAGCTCCTGCGTGGTGGACGTCTCCTACTTCCCCTTCGACAGCCAAGAATGTAACCTGACCTTCGGTTCCTGGACCTACAATGGCAATCAGGTTGACATCATTATGGGGATGGACAGCGGTGACCTGTCAGACTTTGTGGAAAACGTGGAATGGGAGTGTCGTGGGATGCCGGCAACCAAGAACGTCATCATGTACGGCTGCTGCTCTGACCCGTACCCAGATATCACCTACACGGTGCTGCTGCAGAGGCGCTCCTCCTTTTACATCTTCAACCTCCTCCTTCCCTGCTTCCTCATCTCCTTCCTGGCTCCTCTGGGCTTCTACCTGCCTGCGGACTCTGGGGAGAAGGTTTCCCTCGGGGTGACCGTTCTTCTGGCTCTGACCGTGTTCCAGCTGATGGTGGCTGAGAGCATGCCTCCATCAGAGAGTGTGCCGCTTATAGGGAAGTACTATATAGCCACCATGACCATGGTCACAGCTTCCACATCCCTCACCATCTTCATCATGAACATCCACTTCTGTGGTGCAGAAGCCAAACCCGTCCCCCACTGGGCAAAAGTCCTCATTATTGACTACATGTCCAAGATTTTCTTTGTTTACGAGGTGGGTGAGAACTGCGCCTCCTCCTCATCGTCATCGTCATCTCACCCCCCCCAAGAAGAAGCCCATCACAAACACCTCAGCTACCACGCCCATGTGAACGGGAAACCA------GGGGGTGACACATGTCAGATGTCCAGGGGCCCAGCTCAGCACCACATCACCAGAGAGGACATGAAC------------------------------------------------CATCTGTCCGGCTATGATGGCTCAAACGGGAAAATCCCGACTGGTGACTTCTGTAAGGTAGACCAGAAGATGCTCTACTACCCCGAAGAGTCAAAGCTTTCCTCCTCTCTGGAG------GACAAAAAGCCTCGTGGCCCCGTGGTTACATTTGGCCCCTGTGTGTTC---------TGTAGCTATGGCAGTGGCCTT---------GCTGCCATGGACAACAAGCTGGTGCGCAATGTGGAATATATCGCCAACTGTTTCCGAGAGCAGAGGGCCACGTGCGCCAAAGTTGCAGAATGGAAGAATGTCGCTAAAGTGATGGACAGGTTCTTCATGTGGATCTTCTTCATCATGGTTTTCTTAATGAGCATCCTGGTGATTGGCAAGGCACAG
>a9_fuguB
CATAGTGCTCAGGGTCATTATGCCCGGAAACTTCTGAATGATCTAATGGAGAACTACTCCAATGCTCTGAGACCTGTGGAGGACACGGATGAGGCCCTCAACGTCTCTCTGCAGATCACTCTGTCACAGATTAAAGATATGGATGAGAGGAACCAGGTGCTGACCACATATTTGTGGATCAGGCAGGTCTGGCACGATGCATATCTAAAGTGGGACAAGGAAGACTACAACGACCTTGAGATGATTAACATCCCTAGCGACCTGGTTTGGAAACCAGACATTGTCCTCTACAACAAAGCCGACGAG---GAGTCTGCAGGTGCTTCCAACACTAATGTGAAGCTGCGATACAACGGAGAGATCGTGTGGGACTCTCCAGCCATCACCAAGAGCACGTGTGTGGTTGATGTCTCCTACTTCCCCTTCGACTGGCAGCAGTGCACCCTCACCTTCGGCTCCTGGACCTACAATGGTAACCAGGTGGACATTAGTCTAACAATGGACAGCGGTGACCTTTCCGACTTTGTAGAGAATGTGGAATGGGAGTGCCACGGCATGCCGGCAGTGAGAAAAGTCAGGATGTACGGTTGTTGTTCTGACCCTTACACCGAGGTAACCTTCACGCTGCTCCTCAAGCGTCGCTCCTCCTTCTACATCTTCAATTTGCTGCTGCCCTGCTTCCTCATCTCATTCCTGGCTCCACTGGGCTTCTACCTGCCGGCTGACTCGGGGGAGAAGGTTTCCCTCGGGGTCACGGTGCTGTTGGCACTCACTGTGTTCCAGTTGTTGGTGGCGGAGAGCATGCCTCCCGCAGAAAGCATGCCCTACATAGGGAAGTACTACATAGCAACAATGACTATGATCACAGCCTCCACCTCTCTCACTATCTTTATCATGAACATTCATTTCTGCGGTGCTGAGGCCAAGCCGGTCCCTCACTGGGCCAAGGTGCTCATCATCGACTACATGTCCAAAATATTCTTCGTCTATGAGGTGGGGGAGAATTGTACCACGCCAGAGAGTGAAAGCATTCCCCTATACCCTGAGGAAACTGTGAGTGATAAC------------------CTTGACGACTCATCCCATGACCTCTACCTTCATCAAAGG---GAGACTCACAAGTATAGCAATGGCCATGGTGTCCACCATCATAACAATATCCAGGTGAATGGCAATGCCAAC------CATAACAACCGGACTTCCAGA---------ATAGACAAAATCGACCAG------------AAGCAAGTAAATACACAGAGCTATCGACACATCCGGAGAGATGAAATTAATTTCCAGGCCCTGTCTCCCCCACAAAACCTCCAGCACCTGAATGGAGGACTGAAAGAGAAGCTCCTCTATCCTGCAGAGAAACTGACAGTCCAGGCATGTCCGGGCTGCTGTCCCTGCATGCAACATAAAGAGGTGGTGAAGAACATCCAGTTCATAGCAAACTGCTTTCGAGAGCAGAAAGCTACTTGTGTCAAGGTCGCAGAATGGAAGAAGGTTGCTAAGGTGATGGACAGGTTTTTTATGTGGATCTTTTTTGTTATGGTCTTCCTCATGAGCATCCTCATCATCGCCAAGGCATCA
>a9_medakaB
CACTGTGCTCAGGGTCACTATGCCCGCAAACTTCTGAAAGACTTGATGGAGGACTATTCCAGCGACCTGAGACCTGTGGAGGACACGGACGAAGCTCTCAATGTCTCCCTGCAGATCACACTGTCACAGATCAAAGATATGGATGAGAGGAACCAGGTCTTGACCACCTACCTGTGGATCAGACAGGTCTGGCATGACGCATACCTGAAGTGGGACAAGGAAGACTACGACGACTTAGAGATGATAAACATCCCCAGTGACCGGGTGTGGAAGCCAGACATTGTCCTTTACAACAAAGCAGATGAG---GAGTCCTCAGGCCCGTCTACCACTAACGTGAAGCTGCGGTATAATGGGGAGATCGTCTGGGACTCTCCAGCCATCACTAAGAGCTCATGTGTGGTGGACGTGTCCTACTTTCCCTTTGACTGGCAATCGTGCAATCTCACCTTTGGATCCTGGACCTACAATGGAAATCAGCTTGAAGTTCCTGTGACAACAGTGGCACATATTATTCAGAAGTTTAACACCCACAGGGAGTGGGAGTGTCACGGCATGCCAGCAGTTAGAAATGTCATGATGTACGGCTGCTGCTCGGATCCTTACACAGAAATCACCTACACGCTGCTGCTGAAGCGCAGATCCTCTTTCTACATCTTCAACCTCCTCCTGCCCTGCTTCCTCATCTCCTTCCTCGCTCCGTTGGGCTTCTACCTGCCGGCCGATTCTGGAGAGAAGGTGTCCTTGGGGGTGACGGTGCTGCTGGCGCTCACCGTCTTCCAGCTGTTGGTGGCTGAGAGCATGCCTCCTGCAGAAAGCATGCCTTACATAGGGAAGTACTACATCGCCACCATGACTATGATCACAGCATCCACATCCCTTACCATCTTCATCATGAACATTCATTTCTGTGGAGCCGAGGCCAAACCAGTCCCTCACTGGGCAAAGGTTCTGATAATCGACTACATGTCAAAGATATTCTTTGTTTACGAAGTGGGGGAGAACTGCACCACACCGGAGAGTAAGAGGACCCCCTTGTACCCAGAAGAACCCATGGGTGTTGAGAGTGTC---------TACTATGATGACTGTTGCCATGACAGCTTCCTCCATCACGACAGCAATCCTCACAAGTACAGCCTGCAGCATCACCAACATCACAAAGGG------CAGGCAAACGGCAGCGTTAATGGCTGCCATCACCATCGCAGCAACCAGAACAAGAACACAGCCAGGCTGGGGAGAGGC---------AATCAAGACCGCACGCAGCACTACCACCGCATCCCAAGAGGAGAGATGGACTACCAGGCCTCTCCAAAGCCCAGAAAC------CACCTGAATGGGGGGATTAAAGAGCGGATTCTGTACCCCCCAGAGAAGCACCATGATCAGTCCTGCCCCTGCTGCTGCCCCTGCCTTCAGTACAAACAGCTGGTGAAGAACATCCAGTACATTGCCAACTGCTTCCGGGAGCAGAGAGCGACATGTATCAAGGTAGCAGAATGGAAGAAGGTTGCCAAGGTGATGGACAGGTTCTTCATGTGGATATTTTTCTTCATGGTCTTCCTCATGAGCATCCTCATCATCGCCAAGGCATCC
>a9_medakaA
CACAGTGCACAGGGTCAATATGCTCAGAAACTGCTGAATGATCTGATGGAGAATTACTCCAATGCTCTGCGCCCTGTGGAGGACACAGACAGTGCCCTTAATGTCACCTTACAGGTCACCCTCTCTCAGATCAAAGACATGGATGAGAGAAACCAGGTGCTGATAGCCTACCTGTGGATCAGGCAGACATGGCATGATGCTTACCTAAAGTGGAACAAAGACGACTATGATGGTCTGGACGTCATCCACATTCCAAGCAGCCTGGTATGGAGGCCTGACCTTGTTCTCTATAATAAAGCCGATGAT---GATTTCTCAGGACCAATGGACACCAATGTGAAGCTTCGCTACAATGGAGAAATAACATGGGATGCTCCTGCCATCACCAAGAGCTCCTGTGTTGTTGATGTGTCCTACTTTCCCTTTGACAGTCAGGAATGCAATCTCACTTTTGGCTCTTGGACCTATAATGGAAACCAGGTTGACATCTATATGGGCATGGACAGTGGTGACCTGTCAGACTTTGTGGAAAACGTGGAGTGGGAGTGCCATGGGATGCCCGCCACTAAGAATGTCATAATGTATGGCTGCTGCTCTGATCCATACCCAGACATCACATATACAGTGTTGCTGCAACGGCGCTCTTCCTTTTACATCTTCAACCTCCTCCTGCCATGCTTCCTCATCTCCTTTCTGGCTCCTTTGGGGTTCTACCTGCCAGCAGACTCTGGGGAGAAGGTCTCGCTTGGGGTGACAGTTCTCCTGGCTCTCACTGTTTTCCAGCTGATGGTGGCTGAAAGCATGCCACCATCAGAGAGCGTTCCGCTCATAGGGAAGTACTACATTGCCACCATGACCATGGTCACAGCCTCCACGGCCCTCACCATCTTCATCATGAACATTCACTTCTGTGGTGCAGAAGCCAAGCCAGTTCCACACTGGGCTAAAGTACTCATCATTGACTACATGTCCAAGATCTTCTTTGTTTATGAAGTGGGGGAGAACTGTGCTTCTGCCTCCCTTCAGTCGTCC---CATGGCCTCAAAGATGATGCTTCCAACCAGCATTCT------CACATACACGCAAACGGTAGACCT------GGAAGCCACCACAGCCAAGAGGACTGGCAGAGTCACAAATACAAACCGCCCCGGTCTCAGGCCTCTCTTGTACAACAGCAGCACAGAGTAGAAGTCCAGCACCACATCATTTTTTCACCTGGAAAATATGAAGGTTCCAATGAAAAAATCCCTATGACTGACTTTAGTTCAGAAGATAGACAGGTTCCCTGTTGTCCTGAGGACCAGAAGCTTCCCTGCTGCCCTGAAGACAAGCCGCCTTTGCTGAACTGTCCCACTGTGACCTTTAGGTCGTGCGTGTTC---------TGCAGCCACAGGGGTGGCATT---------CCCAAAATGGACAACAAGCTGATGCAAAATGTGGAGTTTATTGCCAACTGTTTTCGAGAGCAGAGGGCCACGTGTGTTAAAGGAGCAGAATGGAAGAAGATAGCTAAAGTGATGGACAGGTTCTTCATGTGGATTTTCTTCATCATGGTTTTCCTCATGAGCATTCTCATTATTGGCAAAGCAAAG
>a9_amniotes
GAATCAGCAGAAGGAAAATATGCTCAGAAGCTGTTTAATGACCTGTTTGAAGACTACTCAAATGCTCTGAGACCAGTGGAAGATACAGATAAAGTACTGAATGTCACCCTTCAGATCACACTCTCCCAAATTAAAGATATGGATGAAAGAAACCAAATTTTGACAGCCTACTTGTGGATTCGACAAAGCTGGTATGATGCATATCTCAAGTGGGACAAAGACGAATATGATGGGCTGGATTCTATCAGGATCCCCAGCAACCTGGTATGGAGACCAGACATTGTCCTGTATAACAAGGCTGATGAT---GAATTTTCAGAACCAGTGAATACAAATGTGGTCCTGAGATATGATGGAAAAATTACTTGGGATGCACCAGCTATCACCAAAAGCTCCTGTGTGGTGGATGTTTCTTATTTCCCCTTTGATAACCAGCAGTGCAACCTTACCTTTGGTTCCTGGACCTACAATGGTAATCAGGTAGACATAATCAATGCTTTGGACAGTGGAGACCTCTCTGACTTTATAGAAGATGTGGAGTGGGAGATTCATGGCATGCCAGCTGTTAAGAATGTAATCACGTATGGCTGCTGCTCTGAGCCTTACCCAGATGTTACATTCACTCTGATTTTGAAGAGGAGGTCTTCCTTCTATATCTTTAACCTGCTGATCCCTTGTGTGCTGATCTCTTTTCTGGCTCCACTGGGATTCTACCTTCCTGCAGACTCTGGAGAAAAAGTGTCTCTTGGTGTCACTGTTCTCCTGGCTCTGACTGTATTTCAGCTAATGGTTGCAGAGAGCATGCCTCCTTCTGAAAATGTACCCCTGATAGGCAAATACTACATAGCAACTATGACCATGATCACAGCCTCCACTGCACTGACCATCATCATAATGAATATCCACCTCTGTGGAGCAGAAGCCAAACCTGTTCCACAATGGGCCAGGGTGGTCATTTTGGACTACATGTCCAAGATCTTTTTTGTTTATGATGTGGGTGAAAATTGCACAAGTCCA------------------------------------------------------------------------------------------------CAACGAGAAAAAGAA------------ATGAAGAAGGATGATAAGTTTCCGCAT------------------------------------------------------------------------------------------------------------------------------------------------------------------------------------AAAGGGTCCAGGAACAGTCTGAATGGATATGGAATCCAA------------GGTGAGAATAAG------------GATGCTTGCGCCCGTTACAAAGTACTGACAAAGAATATTGAGTACATTGCTAATTGTTTCAGAGACCACAAAGCAAACAGTGCTAAAGGAATTGAGTGGAAAAAGGTAGCAAAAGTGATGGACAGATTCTTCATGTGGATTTTTTTCATTATGGTGTTTTTCATGAGCATTTTGATTATTGGCAAAGCA---
>a9_tetrapods
GAATCAGCAGAAGGAAAATATGCTCAGAAGCTGTTTAATGACCTGTTTGAGGACTACTCAAATGCTCTGAGACCAGTGGAAGATACAGATAAAGCACTGAATGTCACCCTGCAGATCACACTCTCCCAGATTAAAGACATGGATGAAAGAAACCAAATTTTGACAGCATACTTGTGGATTCGACAAAGCTGGTATGATGCATATCTGAAGTGGGACAAAGACGAATATGATGGGCTGGATTCTATCAGGATTCCCAGCAACCTGGTATGGAGACCAGACATTGTCCTGTATAACAAGGCAGATGAT---GAATTTTCAGAACCAGTGAATACAAATGTGGTCCTGAGATATGATGGAAAAATCACTTGGGATGCACCAGCTATCACCAAAAGCTCCTGTGTGGTGGATGTTTCTTATTTCCCCTTTGATAATCAGCAGTGCAACCTTACCTTTGGCTCCTGGACCTACAATGGTAATCAGGTAGACATAATCAATGCTATGGACAGTGGAGACCTCTCTGACTTTGTGGAAAATGTGGAGTGGGAAATCCATGGCATGCCAGCTGTTAAGAATGTAATCACGTATGGCTGCTGCTCTGAGCCTTACCCAGATGTTACATTCACCCTGATTTTGAAGAGGAGGTCTTCCTTCTATATCTTTAACCTGCTGATCCCTTGTGTCCTGATCTCTTTTCTGGCTCCACTGGGATTCTACCTTCCTGCAGACTCTGGAGAAAAGGTCTCTCTTGGTGTCACTGTTCTCCTGGCTCTGACTGTATTTCAGTTGATGGTTGCAGAGAGCATGCCTCCTTCTGAAAGTGTACCACTGATAGGCAAATACTACATAGCAACAATGACCATGATCACAGCCTCCACTGCACTGACCATCATCATAATGAATATCCACCTCTGTGGAGCAGAAGCCAAACCTGTTCCACAATGGGCCAGGGTGGTCATATTGGACTACATGTCCAAGATCTTTTTTGTTTATGATGTGGGTGAAAACTGCACAAGCCCA------------------------------------------------------------------------------------------------CAACGAGAAAAAGAA------------ATGAAGAAGCATGATAAGGTTCCCCAC------------------------------------------------------------------------------------------------------------------------------------------------------------------------------------AAAGGGTCCAGGAACAGTCTGAATGGATATGGAATCCAA------------GGTAAGTCTAAG------------GATGCCTGCGCCCGTTACAAAGTGCTGACAAAGAATATTGAGTACATTGCTAACTGTTTCAGAGAGCAGAAAGCAAACAGTGCTAAAGGAATTGAGTGGAAAAAGGTGGCAAAAGTGATGGACAGATTCTTCATGTGGGTTTTTTTCATCATGGTGTTTTTCATGAGCATTTTGATTATTGGCAAAGCA---


((((((((a10_cat:0.02187640,a10_dog:0.03629399):0.01206044,a10_cow:0.04785869):0.00285548,(a10_macrobat:0.06355303,a10_microbat:0.04679620):0.01000186):0.00242548,((a10_human:0.00249756,a10_chimp:0.00394682):0.04416790,(a10_mouse:0.01919462,a10_rat:0.03433666):0.11339806):0.00588008):0.13504516,(a10_opossum:0.06432562,a10_wallaby:0.05626508):0.17234753):0.64774947,(a10_anole_lizard:0.14590912,(a10_chinese_softshell_turtle:0.07627628,(a10_american_alligator:0.06519283,(a10_chick:0.00822188,a10_turkey:0.04951823):0.18238063):0.06608623):0.01010412):0.00714043):0.08751255,a10_xenopus:0.16896806):0.02624034,a10_coelacanth:0.12002805,((a10_zebrafishA:0.24080731,a10_zebrafishB:0.23152385):0.00931250,((a10_fuguA:0.21747115,a10_fuguB:0.31717692):0.00000000,(a10_medakaA:0.33092892,a10_medakaB:0.31934201):0.00898686):0.00468317):0.10000371);

>a10_human
TGCCTGGGAGCTGAGGGCCGGCTGGCTCTCAAGCTGTTCCGTGACCTCTTTGCCAACTACACAAGTGCCCTGAGACCTGTGGCAGACACAGACCAGACTCTGAATGTGACCCTGGAGGTGACACTGTCCCAGATCATCGACATGGATGAACGGAACCAGGTGCTGACCCTGTATCTGTGGATACGGCAGGAGTGGACAGATGCCTACCTACGATGGGACCCCAATGCCTATGGTGGCCTGGATGCCATCCGCATCCCCAGCAGTCTTGTGTGGCGGCCAGACATCGTACTCTATAACAAAGCCGACGCGCAGCCTCCAGGTTCCGCCAGCACCAACGTGGTCCTGCGCCACGATGGCGCCGTGCGCTGGGACGCGCCGGCCATCACGCGCAGCTCGTGCCGCGTGGATGTAGCAGCCTTCCCGTTCGACGCCCAGCACTGCGGCCTGACGTTCGGCTCCTGGACTCACGGCGGGCACCAACTGGATGTGCGGCCGCGCGGCGCTGCAGCCAGCCTGGCGGACTTCGTGGAGAACGTGGAGTGGCGCGTGCTGGGCATGCCGGCGCGGCGGCGCGTGCTCACCTACGGCTGCTGCTCCGAGCCCTACCCCGACGTCACCTTCACGCTGCTGCTGCGCCGCCGCGCCGCCGCCTACGTGTGCAACCTGCTGCTGCCCTGCGTGCTCATCTCGCTGCTTGCGCCGCTCGCCTTCCACCTGCCTGCCGACTCAGGCGAGAAGGTGTCGCTGGGCGTCACCGTGCTGCTGGCGCTCACCGTCTTCCAGTTGCTGCTGGCCGAGAGCATGCCACCGGCCGAGAGCGTGCCGCTCATCGGGAAGTACTACATGGCCACTATGACCATGGTCACATTCTCAACAGCACTCACCATCCTTATCATGAACCTGCATTACTGTGGTCCCAGTGTCCGCCCAGTGCCAGCCTGGGCTAGGGCCCTCCTGCTGGGACACCTGGCACGGGGCCTGTGCGTGCGGGAAAGAGGGGAGCCCTGTGGGCAGTCCAGGCCACCTGAGTTATCTCCTAGCCCC------------------------------------------------------------------------------------------------------------------------------------------------------------------------------------------------------------------------------------------------------------CAGTCGCCTGAAGGAGGGGCTGGCCCCCCAGCGGGC------------------------------------------CCTTGCCACGAGCCACGATGTCTGTGCCGCCAGGAAGCC---CTACTGCACCACGTAGCCACCATTGCCAATACCTTCCGCAGCCACCGAGCTGCCCAGCGCTGCCATGAGGACTGGAAGCGCCTGGCCCGTGTGATGGACCGCTTCTTCCTGGCCATCTTCTTCTCCATGGCCCTGGTCATGAGCCTCCTGGTGCTGGTGCAGGCCCTG
>a10_chimp
TGCCTGGGAGCTGAGGGCCGTCTGGCTCTCAAGCTGTTCCGTGACCTCTTTGCCAACTACACAAGTGCCCTGAGACCTGTGGCAGACACAGACCAGACTCTGAATGTGACCCTGGAAGTGACACTGTCCCAGATCATCGACATGGATGAACGGAACCAGGTGCTGACCCTGTATCTGTGGATACGGCAGGAGTGGACAGATGCCTACCTACGATGGGACCCCAATGCCTATGGTGGCCTGGATGCCATCCGCATCCCCAGCAGTCTTGTGTGGCGGCCAGACATCGTACTCTATAACAAGGCCGACGCGCAGCCTCCAGGTTCCGCCAGCACCAACGTGGTCCTGCGCCACGATGGCGCCGTGCGCTGGGACGCGCCGGCCATCACGCGCAGCTCGTGCCGCGTGGATGTAGCAGCCTTCCCGTTCGACGCCCAGCACTGCGGCCTGACGTTCGGCTCCTGGACTCACGGCGGGCACCAACTGGATGTGCGGCCGCGCGGCGCTGCAGCCAGCCTGGCGGACTTCGTGGAGAACGTGGAGTGGCGCGTGCTGGGCATGCCGGCGCGGCGGCGCGTGCTCACCTACGGCTGCTGCTCCGAGCCCTACCCCGACGTCACCTTCACGCTGCTGCTGCGCCGCCGCGCCGCCGCCTACGTGTGCAACCTGCTGCTGCCCTGCGTGCTCATCTCGCTGCTTGCGCCGCTCGCCTTCCACCTGCCTGCCGACTCAGGCGAGAAGGTGTCGCTGGGCGTCACCGTGCTGCTGGCGCTCACCGTCTTCCAGTTGCTGCTGGCCGAGAGCATGCCACCGGCCGAGAGCGTGCCGCTCATCGGGAAGTACTACATGGCCACTATGACCATGGTCACATTCTCAACAGCACTCACCATCCTTATCATGAACCTGCATTACGGTGGTCCCAGTGCCCGCCCAGTGCCAGCCTGGGCTAGGGCCCTCCTGCTGGGACACCTGGCACGGGGCCTGTGCGTGCGGGAAAGAGGGGAGCCCTGTGGGCAGTCCAGGCCACCTGAGTTATCTCCTAGCCCC------------------------------------------------------------------------------------------------------------------------------------------------------------------------------------------------------------------------------------------------------------CAGTCGCCTGAAGGAGGGGCTGGCCCCCCAGCGGGC------------------------------------------CCTTGCCACGAGCCACGATGTCTGTGCCGCCAGGAAGCC---CTACTGCACCACGTAGCCACCATTGCCAATACCTTCCACAGCCACCGAGCTGCCCAGCGCTGCCATGAGGACTGGAAGCGCCTGGCCCGTGTGATGGACCGCTTCTTCCTGGGCATCTTCTTCTCCATGGCCCTGGTCATGAGCCTCTTGGTGCTGGTGCAGGCCCTG
>a10_mouse
TGCCTGGGAGCTGAGGGTAGACTGGCTCACAAGCTGTTTCGTGACCTGTTTGCCAACTATACAAGTGCCTTGAGACCAGTGGCAGACACAGACCAGACTCTAAATGTGACCCTGGAGGTGACGTTGTCTCAGATCATTGATATGGATGAACGGAACCAAGTGCTGACCTTGTACCTGTGGATCCGGCAGGAGTGGACAGACGCCTACCTACATTGGGACCCCAAAGCCTACGGTGACTTGGATGCAATTCGAATTCCCAGCAGTCTAGTGTGGCGACCAGACATCGTACTTTACAACAAGGCGGACACGCAGCCACCTGCCTCGGCCAGCACCAACGTGGTTGTGCGGCACGACGGCGCTGTGCGCTGGGACGCACCGGCCATCACACGCAGCTCGTGCCGTGTGGATGTCTCTGCCTTCCCATTTGACGCTCAGCGCTGTGGCCTGACCTTCGGCTCATGGACGCACGGCGGGCACCAGCTGGATGTGCGACCTCGGGGCACTTCCGCCAGTCTGGCCGACTTCGTGGAGAACGTTGAATGGCGTGTGCTGGGCATGCCAGCGCGCAGGCGCGTGCTCACCTACGGCTGCTGCTCCGAGCCCTACCCAGACGTGACCTTCACTCTGCTGCTGCGCCGCCGTGCAGCTGCCTATGTGTGCAACCTACTGCTGCCCTGTGTGTTCATCTCCCTGCTGGCACCTCTGGCCTTCCACCTGCCCGCTGACTCCGGGGAGAAGGTGTCTCTGGGCGTCACCGTGCTCCTGGCGCTCACCGTCTTCCAGCTGATCCTGGCCGAGAGCATGCCACCTGCAGAGAGCGTTCCACTCATCGGAAAGTACTATATGGCCACTATGACCATGGTCACATTCTCCACAGCGCTTACCATCCTCATTATGAATCTGCATTACTGTGGCCCTAATGCACATCCAGTACCTGCCTGGGCTCGGGTCCTCCTGCTGGGACACCTAGCCAAAGGCCTGTGTGTGCGGGAACGAGGGGAGCCCTGTGGACAGTCCAAGCCATTAGAGTCAGCCCCCAGCCTC------------------------------------------------------------------------------------------------------------------------------------------------------------------------------------------------------------------------------------------------------------CAGCCTCCT---------GCAGGTCCCCCAGCGGGC------------------------------------------CCTTGTCATGAGCCACGGTGTCTATGCCACCAAGAAGCC---CTTCTGCATCACGTAGCTTCCATTGCCGGCACCTTCCGCAGCCACCGGGCTGCCCAGCGCCGCCATGAAGATTGGAAGCGCCTGGCCAGAGTAATGGACCGCTTTTTCCTAGGCATCTTCTTCTGCATGGCTCTGGTCATGAGCCTCCTGGTACTGGTGCAAGCCCTG
>a10_rat
TGCCTGGGAGCTGAGGGGAGACTGGCTCACAAGCTGTTTCGTGACCTGTTTGCCAACTATACAAGTGCTCTGAGACCAGTGGCAGATACAGACCAGACTCTAAATGTGACCCTGGAGGTGACATTGTCTCAGATCATTGATATGGATGAACGGAACCAGGTGCTGACCTTGTACCTGTGGATCCGGCAAGAGTGGACAGATGCCTACCTACACTGGGACCCCAAAGCCTATGGTGACCTGGACGCAATCCGAATTCCCAGCCGTCTAGTGTGGCGACCAGACATCGTACTTTACAACAAGGCGGACACGCAGCCACCTGCCTCAGCCAGCACCAACGTGGTTGTGCGGCACGACGGCGCTGTGCGCTGGGACGCACCGGCCATCACACGCAGCTCGTGCCGTGTGGACGTGTCTGCCTTCCCTTTTGACGCGCAGCGCTGCGGCCTGACCTTCGGCTCATGGACGCACGGTGGGCACCAGCTGGATGTGCGACCTCGGGGCACTTCCGCCAGTCTGGCCGACTTCGTGGAGAACGTTGAATGGCGGGTGCTGGGCATGCCAGCACGCAGGCGGGTCCTCACCTATGGCTGCTGCTCTGAGCCCTACCCAGATGTGACCTTTACTCTGTTGCTGCGCCGCCGCGCTGCAGCCTACGTGTGCAACCTCCTGCTGCCCTGTGTGTTCATCTCCCTGCTGGCACCTCTGGCCTTCCACCTGCCTGCTGACTCTGGGGAGAAGGTGTCTCTGGGCGTCACCGTGCTCCTGGCGCTCACCGTCTTCCAGCTGATCCTGGCCGAGAGCATGCCACCTGCAGAGAGTGTGCCACTCATCGGAAAGTACTATATGGCCACTATGACCATGGTCACATTCTCCACAGCACTTACCATCCTCATCATGAATCTGCACTACTGTGGCCCTAATGCACATCCAGTGCCCGCCTGGGCTCGGGTTCTCCTGCTGGGACACCTAGCCAAAGGCCTGTGTGTGCGGGAACGAGGGGAGCCCTGTGGGCAGTCCAAGCCACTAGAGTCAGCCCCCAGCCTC------------------------------------------------------------------------------------------------------------------------------------------------------------------------------------------------------------------------------------------------------------CAGCCTCCA---------CCAGCTTCCCCAGCGGGC------------------------------------------CCTTGTCATGAGCCACGGTGTCTATGCCACCAGGAAGCC---CTTCTACATCATATAGCTTCCATTGCTAGTACCTTCCGCAGCCACCGGGCTGCCCAGCGCCGCCACGAAGATTGGAAGCGTCTGGCTAGAGTAATGGACCGCTTTTTCCTAGGCATCTTCTTCTGCATGGCTCTGGTCATGAGCCTCATTGTACTGGTGCAAGCCCTG
>a10_cat
TGCTTGGGAGCTGAGGGCAGACTGGCTCACAAGCTGTTCCGTGACCTCTTCGCCAACTACACAAGTGCCCTGAGACCTGTGGCAGACACAGACCAGGCTCTGAACGTGACCCTGGAGGTGACATTGTCCCAGATCATTGATATGGATGAGCGGAACCAGGTGCTGACCCTGTACCTGTGGATTCGACAGGAGTGGACAGATGCCTACCTACGATGGGACCCCGATGCCTATGGTGGCCTGGATGCTATCCGCATCCCCAGCAGTCTCGTGTGGCGTCCAGACATCGTACTCTATAACAAGGCTGACGCACAGCCGCCGGCCTCGGCCAGTACCAACGTGGTTCTGCGGCACGACGGCGCCGTGCGCTGGGACGCGCCGGCCATCACGCGCAGCTCATGCCGCGTGGACGTGTCGGCCTTCCCGTTCGACGCGCAGCGCTGCGGCCTGACGTTCGGCTCGTGGACGCACGGCGGGCACCAGCTGGACGTGCGGCCACGCGGTACCGCCGCCAGCCTGGCCGACTTCGTGGAGAACGTGGAGTGGCACGTGCTGGGCATGCCGGCACGGCGGCGCGTGCTCACCTACGGCTGCTGCTCAGAGCCCTACCCGGACGTGACCTTCACGCTGCTGCTGCGCCGCCGCGCCGCTGCCTACGTGTGCAACCTGCTGCTGCCCTGCGTGCTCATCTCGCTGCTCGCGCCGCTCGCCTTCCACCTGCCCGCCGACTCGGGCGAGAAGGTGTCGCTCGGCGTCACCGTGCTGCTGGCGCTCACCGTCTTCCAGCTGCTCCTGGCCGAGAGCATGCCACCGGCCGAGAGCGTGCCGCTCATCGGGAAGTACTACATGGCCACCATGACCATGGTCACATTCTCCACAGCGCTCACCATCCTTATCATGAACCTGCATTACTGTGGTCCCAGTGCCCGACCAGTGCCAGCCTGGGCTCGGGCCCTCCTCCTGGGACGCCTGGCACGGGGCTTGTGCGTGCGGGAACGAGGGGAGCCCTGTGGGCAGTCTAGACCACCTGAGTCACCCCCCAGTCCC------------------------------------------------------------------------------------------------------------------------------------------------------------------------------------------------------------------------------------------------------------CAGCCTTCTGATGAAGGGGTTCACCCTCCAGCAGTT------------------------------------------CCTTGCCATGAGCCACGGTGTCTGTGCCATCAAGAAGCC---TTGCTGCATCACGTAGCTACCATTGCTAACACCTTCCACAGCCACCGGGCTGCCCAGCGCCGCCATGAGGACTGGAAGCGGCTGGCCCGTGTGATGGATCGCTTCTTCCTAGGGATCTTCTTCTCCATGGCCCTGGTCATGAGCCTCCTGGTGCTGGTGCAGGCCCTG
>a10_dog
tgcttgggagccgagggcaggctggctcacaagctgttccgtgacctcttcgccaactacacaagtgctctgagacctgtggcggacacagaccaggctctgaacgtgaccctggaggtgacattgtcccagatcattgacatggatgagcggaaccaggtgctgaccctgtacctgtggatccgacaggagtggacagatgcctacctacgatgggaccctgatgcctatggtggcctggatgctatccgcatccccagcagtctcgtgtggcgaccagacatcgtactctataacaaggcggacgcccagccgccggcctccgccagcacctttgtggttctgcggcacgacggcgccgtgcgctgggacgctccggccatcacgcgcagctcgtgccgcgtggacgtgtccgccttcccgttcgacgcgcagcgctgcggcctgacgttcggctcctggacgcacggggggcaccagctggacgtgcggccgcgcggcgccgccgccggcctggccgacttcgtggagaacgtggagtggcgcgtgctgggcatgccggcgcggcggcgcgtgctcacctacggctgctgctccgagccctaccccgacgtgaccttcacgctgctgctgcgccgccgcgccgccgcctacgtgtgcaacctgctgctgccctgcgtgctcatctcgctgctcgcgccgctcgccttccacctgcccgcagactcgggcgagaaggtgtcgctgggcgtcacggtgctgctggcgctcaccgtcttccagctgctgctggcagagagcatgccgccggcggagagcgtgccgctcatcggaaagtactacatggccaccatgaccatggtcacattttccacggcactcaccatccttatcatgaacctgcattactgtggtcccagcgcccgaccagtgccagcctgggcccggaccctcctgcttggacgcctggcacgaggcttgtgcgtgcgggaacgaggggagccctgtgggcaggctagaccaccggaatcatcccccagtccc------------------------------------------------------------------------------------------------------------------------------------------------------------------------------------------------------------------------------------------------------------cgacctcctgacggaggggctcgccctccagcagtt------------------------------------------ccttgccgtgagccccggtgtctgtgccgtcaggaagcc---ctgctgcaccacgtggctaccattgctaacgccttccacagccaccgggctgcgcagcgccgccatgaggactggaagcggctggcccgtgtgatggatcgcttcttcctgggcatcttcttctccatggccctggtcatgagcctcctggtgctagtgcaggccctg
>a10_cow
TGCTTGGGAGCCGAGGGCAGGCTGGCACACAAGCTGTTCCGAGACCTCTTTGCCAACTACACAAGTGCCCTGAGACCTGTGGCAGACACAGACCAGGCCCTGAATGTAACCCTGGAGGTGACACTGTCCCAGATCATCGATATGGATGAGCGGAATCAGGTGCTGACCCTGTACCTGTGGATCCGACAGGAGTGGACAGACGCCTACCTACGATGGGACCCTGACACCTATGGTGGTCTGGATGCCATCCGCATCCCCAGCAGTCTCGTGTGGAGGCCGGACATCGTACTCTATAACAAGGCGGACGCGCAGGCCCCGGCCTCGGCCAGCACCAACGTGGTCCTGCGGCACGACGGCGCCGTGCGCTGGGACGCGCCGGCCATCACGCGCAGCTCCTGCCGCGTGGACGTGTCGGCCTTCCCGTTCGACGCGCAGCGCTGCGGCCTGACCTTCGGCTCGTGGACACACGGTGGGCACCAGCTGGACGTTCGGCCGCGCGGCGCCGCCGCCAGCCTGGCCGACTTCGTGGAGAACGTGGAGTGGCGCGTGCTGGGCATGCCAGCCCGGAGGCGCGTGCTCACCTACGGCTGCTGCTCCGAGCCCTACCCGGACGTGACCTTCACTCTGCTGCTGCGCCGCCGCGCCGCCGCCTACGTGTGCAACCTGCTGCTGCCCTGCGTGCTCATCTCGCTGCTGGCGCCGCTCGCCTTCCACCTGCCCGCGGACTCGGGCGAGAAGGTGTCGCTGGGCGTCACCGTGCTGCTGGCGCTCACCGTCTTCCAGCTGATCCTGGCCGAGAGCATGCCACCGGCAGAGAGCGTGCCGCTCATCGGAAAGTACTACATGGCCACCATGACCATGGTCACCTTCTCCACGGCGCTTACCATCCTTATCATGAACCTGCATTACTGTGGTCCCAGTGCCCGCCCCGTGCCAGCCTGGGCTCGGGCCCTCCTGCTAGGACGCCTGGCACGGGGCCTGTGTGTGCGGGAACGAGGGGAGCCCTGTGGGCAGTCTAGACCACCTGAGTCATCCCCCAGTCCC------------------------------------------------------------------------------------------------------------------------------------------------------------------------------------------------------------------------------------------------------------CAGCCTCCTGACAGAGGCACTGGCCCCCCAGCAGGT------------------------------------------CCCTGCCGTGAGCCCCGGTGTCTGTGCCGTCAGGAAGCC---CTACTGCGTCACGTGGCCACCATCGCCAACGCCTTCCACAGCCACCGGGCTGCCCAGCGCCGCCATGAGGACTGGAAGCGCCTGGCCCGGGTCATGGACCGTTTCTTCCTGGGCATCTTCTTCTCCATGGCTCTGGTCATGAGCCTTCTGGTGCTGGTGCGGGCCCTG
>a10_macrobat
TGCTTGGGAGCTGAGGGCAGGCTGGCCTACAAGCTGTTTCGTGACCTTTTTGCCAACTACACAAGTGCCCTGAGACCTGTGGCGGACACAGACCAGGCTCTGAATGTAACCCTGGAGGTGACCTTGTCCCAGATCATCGACATGGATGAACGCAACCAAGTGCTGACCCTGTACCTGTGGATCCGACAGGAGTGGGCAGATGCTTACCTACGGTGGGATCCTGATGACTATGGTGGCCTAGATGCCATCCGCATCCCCAGCAGTCTCGTGTGGCGGCCAGACATCGTACTCTATAACAAGGCTGACGCGCAGCCTCCGGCCTCGGCCATCACCAACGTGGTTCTGCGGCACGACGGCTCTGTGCGCTGGGACGCTCCGGCCATCACGCGCAGTTCGTGCCACGTGGATGTGTCGGCCTTCCCGTTCGACGCACAGCGCTGCGGCCTGACTTTCGGCTCGTGGACGCACGGCGGGCACCAGCTGGATGTGCAGCCGCGGGGCAACGGGGCCAGCCTGGCCGACTTCGTGGAGAACGTGGAGTGGCGCGTGTTGGGCATGCCAGCGCGGCGGCGCGTGCTCACCTACGGCTGCTGCTCGGAGCCCTACCCAGACGTGACTTTCACACTGCTGCTGCGCCGCCGCGCTGCTGCCTACGTGTGCAACCTGCTGCTGCCCTGCGTGCTCATCTCGCTGCTCGCGCCGCTTGCCTTCCACCTGCCTGCCGACTCGGGAGAGAAGGTATCCCTCGGCGTCACCGTGCTGCTGGCGCTCACGGTCTTCCAGCTGCTCCTGGCTGAGAGCATGCCACCAGCGGAGAGTGTGCCACTCATCGGGAAATACTACATGGCCACCATGACCATGGTCACCTTCTCCACAGCACTCACCATCCTTGTCATGAACCTGCATTACTGTGGTCCCACTGCCCGCCCAGTGCCAGCCTGGGCTCGGGCTTTCCTCCTTGGACACCTGGCACGGGGCCTGTGTGTACGGGAACGAGGGGAGCCCTGTGGGCGGTCTAGACCACCCAAGTCACCTCCCAGTCCC------------------------------------------------------------------------------------------------------------------------------------------------------------------------------------------------------------------------------------------------------------CAGCCTCCTAAGGGAGGGGCAGGCCTGCCAGCAGGC------------------------------------------CCTTGCCATGAGCCGCGGTGTCTGTGCCATCAGGAAGCT---CTATTGCGTCATGTAGCCACCATTGCCAGCACCTTCCGCAGCCACCGAGCTGCCCAGCGCCGCCATGAGGACTGGAAGCGCCTGGCCCGTGTGATGGACCGCTTCTTCCTTGGCATTTTTTTCTCCATGGCCCTGGTCATGAGCCTCCTGGTGCTGGTACAGGCCCTG
>a10_microbat
tgcttgggagcggagggcaggctggctcacaagctgttccgtgacctttttgccaactatacaagtgccctgagacctgtggcggatacagaccagactctgaacgtgaccctggaggtgacattgtcccagatcattgacatggatgagcgcaaccaggtgctgaccctatacctgtggatccgacaggagtggacagatgcctacttacgatgggaccccgatgactacggtggcctggatgccatccgcatccccagcagtctagtgtggcggccagacattgtcctctataacaaggcagacgcgcagcctccagcctccgccagcaccaacgtggttctgcggcacgacggcgccgtgcgttgggacgcgccggccatcacggcgagtccgtgccgcgtggacgtgtctgccttcccgttcgacgcgcagcgctgcggcctgaccttcggctcctggacgcacggcgggcaccagctggacgtgcgggcgcgcggcggcggcgccagcctggcggacttcgtggagaacgtggagtggcgcgtgctgggcatgccggcgcggcggcgcgtgctcacctacggctgctgctccgagccctaccccgacgtgaccttcacgctgctgctgcgccgccgcgccgccgcctacgtgtgcaacctgctgctgccctgcgtgctcatctcgctgctcgcgccgctcgccttccacctgcccgcggactcgggcgagaaggtgtcgctgggcgtcacggtgctgctggcgctcaccgtcttccagctgatcctggccgagagcatgccgccggccgagagcgtgccgctcatcgggaaatactacatggccaccatgaccatggtcaccttctccacagcgctcactatccttatcatgaacttgcattactgtggtcccagtgcccgtccagtgccggcctgggctcgggctttcctgctgggatacctggcacggggcctgtgcgtgcgagaacgaggggagccctgtgggaagtctagacggcacgagtcaccccccagcccc------------------------------------------------------------------------------------------------------------------------------------------------------------------------------------------------------------------------------------------------------------cagcctcctgagggaggggctggccccccagcaggc------------------------------------------ccttgccatgagccccggtgtctgtgccatcaggaagag---ctgctgcaccatgtagccaccattgctaacaccttccgcagccaccgggctgcccagcaccgccacgaggactggaaacgcctggcccgtgtgatggatcgcttcttcctgggcatcttcttctccatggccctggtcatgagcctcctggtgctcgtgcaggcgctg
>a10_opossum
TCCCAAGCAGCTGAAGGAAAGCTTGCACAGAAACTGCTCCATGACCTCTTTACCAACTATACTAGTGCCCTTCGGCCTGTGAAGGACACAGATCAAGCCCTAAATGTGACCCTGGATGTGACGCTGTCCCAGATCATTGACATGGATGAACGAAATCAGGTGCTGACCCTATACCTATGGATTCGCCAGGAGTGGGCTGATGCTTACTTGTGCTGGGAGCCAGAGGTCTACGGGGGTCTTGATTCCATAAGAATCCCCAGCAGTTTGGTCTGGAGACCTGACATCGTGCTCTATAACAAGGCAGACACACAGCCGCCAGCTTCAGCTAGCACCAATGTGGTCCTTCGGCATGACGGCCGCGTGCGCTGGGACGCCCCCGCTATCACCCGGAGTTCGTGCCGCGTGGATGTGGCGGCTTTCCCATTCGATTCACAGAGCTGCCGCCTGACCTTCGGCTCGTGGACCCACGTGGGCCACCAGCTGGACGTGTGGCCCGGCGCTCCGGGGGCCGGCCTGGCCGACTTCGTGGAGAACGTGGAGTGGCGCGTGCTGGGCATGCCTGCCCAGCGGAGCGTGGTCACCTACGGCTGCTGTTCGGAGCCATACCCAGATGTGACCTACACGCTGCTGCTCCAGCGCCGAGCCGCAGCCTACGTGGCCAACCTCCTGCTGCCCTGTGTGCTCATCTCGCTGCTGGCCCCGCTCGCCTTCCACCTGCCCGCAGACTCCGGGGAGAAGGTGTCGCTGGGCGTCACTGTCCTCCTGGCCCTCACTGTCTTTCAGCTGCTCCTGGCGGAGAACATGCCCCCGGCCGAGAGTGTGCCCCTCATCGGGAAGTACTACATGACCACGATGGCACTGGTGACAGCCTCCACGGCACTGACCATCCTCATCATGAATCTGCACTACAGTGGCCCAGGTGTCCGCCCTGTGCCTGCCTGGGCTCAGACACTCTTGTTAGGCTATTTGGCCCGAGGATTGTGTGTCCGGGAGCGGGGAGAGCCCTGTGGGGGTGCCCAGCACCCTCTTGTTCCTCGTCGCCCCTCA---------------------------------------------------------------------------------------------------------------------------------------------------------------------------------------------------------------------------------------------------GTGCACCCCAAGCCTCGCCTGGGACAAGGTTCAGCCTCTGGG------------------------------------------CCCTGCTCAGAGCCACGTTGCCCTTGTCACCAGGAGGCC---CTTCTCCGCCATGTAGGTGCCATTGCGGTTGCCTGCCGCAGCCATAGGGCTGCCCAGCGTCTCAGAGGGGATTGGAAGCGGTTGGCAAGAGTGGTAGACCGATTTTTCCTAGCTGTCTTCTTTGTCATGGTACTTGCCATGAGCCTGCTGGTCCTGGGCCATGCCCTC
>a10_wallaby
tctcgagcagctgaagggaagcttgcacagaaactgctccatgacctctttaccaattacactagtgcccttcggcctgtggaagatacagatcaagccctaaatgtgacactggatgtgaccctgtcccaaattattgacatggatgaacgaaatcaggtgctgaccctatacctgtggattcgccaggagtgggctgatgcctacctgcattgggagcctgaggtctacgggggtcttgactccataagaattcccagcagcttggtctggagacctgatatcgtgctctataacaaggcagacacgcagcagccggcctcggccagcaccaacgtggtccttcgccacgacggccgcgtacgctgggacgcccccgccatcacccggagctcgtgccgcgtggacgtggcggcctttcccttcgactcgcagagctgccgcctgaccttcggctcctggacccacggcggccaccagctggacttgtggcccggcgctccgggggccaggctggccgacttcgtggagaacgtggagtggcgcgtgctgggcatgcctgcccggcggagcgtggtcacctatggctgctgctcagaaccctacccagacgtgacatacacgctgctgctccagcgccgagccgccgcctatgtggccaacctcctgctgccctgcgtgctcatctcgctgctggccccgctcgccttccacctgcctgccgactcaggggagaaggtgtctctgggcgtcacggtcctcctggccctcaccgtcttccagctgctactggccgagaacatgcccccggcggagagtgtgcccctcatcgggaagtactatatgactaccatggcgctagtgacagcatccacagcattgaccatcctcatcatgaatctgcactacagtggccctggagtccgcccagtgccagcctgggcccaaacacttctgttaggctacttggcccgagggttgtgtgttcgggagcggggagaggcctgtggGGGTTCTCAGCATCCCCCAGTTCCTCCTCTCCCCTCA---------------------------------------------------------------------------------------------------------------------------------------------------------------------------------------------------------------------------------------------------ATGCACCCCAAGCCTCGCCTGGGCCCTGGATCAGGAGCTGGG------------------------------------------CCatgcccagaaccacgttgcccctgtcaccaggaggcc---ctgctccgtcacgtgggtgccatagctgtggcctgccggagtcaccgggctgcccagcgtctcagaggggactggaagcgtttggcacgggtggttgaccggtttttcctggctgtcttctttgccatggtacttgccatgagccttctggtcctcggccatgccatc
>a10_chick
TGTGGGGCCGCACAGGGCCGGCTCGCCCACAAGCTGCTCCACGACCTCTTCGCCAACTACTCCAGCGCCCTGCGGCCCGCCGAGGACACGGAGCGGGCGCTCAACGTCACCCTGCAGGTCACCCTGTCCCAGATCATCGACATGGATGAGCGGAACCAGGTGCTCACCTCCTACCTGTGGGTCCGCCAGGCCTGGCTGGATGCCCACCTGGCCTGGGATAAGGACGCCTACGGTGGCATCGACAGCATCCGCATCCCCAGCAGCTACGTCTGGAGGCCAGACATCGTCCTCTACAACAACGCCGATGAGCGTTTTGGTGGCTCCATGGAGACCAATGTGGTGCTGCGCTCCGACGGACACATCATGTGGGACAGTCCGGCCATCACCAAGAGCTCCTGCAAGGTGGACGTCTCCTACTTCCCCTTCGACGGGCAGCAGTGCCGCCTCACCTTTGGCTCCTGGACCTACAACGGGAATCAGATCGACCTCCGCAACCTCCTGGACACGGGCGACCTGACCGACTTCGTGGAGAACGTGGAGTGGGAGGTGCTGGGCATGCCGGCCACGCGCAACGTGGTCACCTACGGCTGCTGCTCGGAGCCCTACCCCGACGTCACCTACACGCTGCTGCTCCGCCGCCGCGCCTCCTTCTACATCTTCAACCTGCTGCTGCCCTGTGTCATGATCTCCTTCCTGGCGCCGCTGGGCTTCTACCTGCCTGCCGACTCTGGGGAGAAGGTGTCCCTGGGGGTGACGGTGCTGCTGGCGCTCACCGTGTTCCAGCTGCTGGTGGCAGAGAGCATGCCGCCCTCGGAGAGCGTGCCGCTCATCGGGAAGTACTACATCGCCACCATGACCATGATCACCGCCTCCACTGCGCTGACCATCTTCATCATGAACATCCACCACTGCGGGCCGGGTGCCCGCCCGGTGCCGCCCTGGGCGCGCCGCCTCATCCTGCACCACCTGGCGCGTGCCCTCTGCGTCTGTGAGGTGGGCGAGAGCTGTGGCCGCCCCCAGAGAGAGGGCACGGGAGGGATGGGG------------------------------------------------------------------------------------------------------------------------------------------------------------------------------------------------------------------------------------------------------------CCACGGGACCCCCCCGGGGAGGGCGTGGAGCCGGGG------------------------------------------CTGTGCCCCCGCAGCCGCTGCCTCTGCCACCACCACGCG---GTGCTCAGCAGTGTGGGGTACATCGCCGGCGTCTTCCGACGGCACCGCACCGCCCAGCGCCGCGCTGCAGAGTGGAAGAAGGTGGCCAAGGTGATGGACCGCTTCTTCATGTGGGTCTTCTTCCTCATGGTCTTCCTCATGAGCGTGCTGGTGATTGGCAAAGCTGCC
>a10_turkey
tgtggggctgcagagggccggctcgcccacaagctgttccacgacctcttcgccaactactccagcgccctgcggcccgccgaggacacggagcgggcgctcaatgtcaccctgcaggtcaccctgtcccagatcatcgacatggacgagcggaaccaggtgctcacctcctacctgtgggtccgccaggcctggctggacgcccacctggcctgggataaggaggcctacggtggcatcgacagcatccgcatccccagcagctacgtctggaggcccgacatcgtcctctacaacaacgccaacgagcgtttcggcggctccatggagaccaacgtggtgctgcgctctgacggacacatcatgtgggacgctcccgccatcaccaagagctcctgcaaggtggacgtctcctacttccccttcgacgggcagcagtgccacctcaccttcggctcctggacctacaacgggaaccagatcgacctccgcaaccgcctggacacgggcgacctgaccgacttcgtggagaacgtggagtgggaggtgctgggcatgccggccacgcgcaacgtggtcacctacggctgctgctcggagccctaccccgacgtcacctacacgctgctgctgcgccgccgcgcctccttctacatcttcaacctgctgctgccctgcatcatgatctccttcctggcaccactggggttctacctgcccgccgactccggggagaaggtgtctctgggggtgacggtgctgctggctctcaccgtgttccagctgctggtggcggagagcatgccgccctcagagagcgtgccgctcatcgggaagtactacatcgccaccatgaccatgatcaccgcctccaccgctctgaccatcttcatcatgaacatccaccactgcgggccgggcgcccgcccggtgccaccctgggcacgccgcctcatcctgcaccacctggcgcgcgccctctgcgtagtgctggtgggagagtccgccggccggccacagagagaggggacggggaggacgggg------------------------------------------------------------------------------------------------------------------------------------------------------------------------------------------------------------------------------------------------------------ccgagggacccccccggagagggcgcggagccgggg------------------------------------------ctgtgcccccacagccgctgcctctgccaccaccacgcg---gtgctcagcagcgtggggtacatcgccggcgtcttccgacggcaccgcaccgcccagcgccacgccgccgagtggaagaaggtggccaaggtgatggaccgcttcttcatgtgggtcttcttcctcatggtcttcctcatgagcgtgctggtgatcggcaatgctgcc
>a10_american_alligator
tgcctgggcgcccaggggagactggcctacaagctgctcaacgacctgtttgccaactactccagcgccctgcggcccgtggaggacacggaccgggctctgaacgtcaccctgcagatcacgctctcccagatcatcgacatggatgagaggaaccagatcctgacgtcttacctgtggatccggcaggtgtgggtggacgcttacctgacctggagcaaggacgattacgacgggatcgacatcctccacatccccagcagctacgtgtggcgccccgacatcgtcctctacaataatgccgacgaccagttcacgggctccatggagaccaacgtggtgatccgccacgacggcaaggtgatgtgggactcgccggccatcaccaagagctcgtgcaaggtggacgtgtcctacttccccttcgacgggcagcagtgccgcctcactttcggctcctggacctacaacgggaaccagatcgacctccgcaacgggatggacacgggcgacctcaccgacttcgtggagaacgtggagtggcaggtgctgggcatgccggcccggcgcaacgtggtcacctacggctgctgctcggagccctaccccgacgtcacctacacgctcatcctccagcgccgcgcctccttctacatcttcaacctgctgctgccttgtatcatgatctccttcctggccccgctgggcttctacctcccggccgactccggggagaaggtgtccctgggcgtgaccgtcctgctggccctcaccgtcttccagctgctggtggcggagagcatgccgccctccgagaacgtgcccctcatcgggaagtattacatcgccaccatgaccatgatcacggcctccaccgcgctgaccatcttcatcatgaacatccaccactgcggcccgggggcccggcccgtgccccactgggctcggaagctcatcctgcactacatggcccgcgctttcttcgtctacgaggtgggcgagagatgcaagagcccctcgcgggagccggacgccctgccc------------------------------------------------agggtgcaggtggggaatggccaggacagg---------------------------------------------------------------------------------gcgctgccgtcc---------------------------------gagcccggcggcccctcg------ggctggcaggagacgggcaagtacgtgaacttggagaagggtggcagggcggagggg------------------------------------------------------cccgtgccgcggtgtctgtgccaccaggacagc---ttgctgcgcaacgtggagtacattgccaactgctttcgggaccagaaggcctctcagcggcgggctggggagtggaaaaaagtggcgaaggtgatggaccgcttcttcatgtgggtcttcttcctcatggtcttcttcatgagcgtgctcatcatggcgaaagctgcc
>a10_anole_lizard
gtctctggggcccaaggcaggtttgcttacaagctgctgagcgacctctttgccaattactccaacgcgctgcgcccggccgaggacacggaccgcgccctcaacgtcaccctccaggtcactctctctcagatcatagacatggacgagcggaaccagatcctgacggcgtacctgtggatccggcaggtgtgggtggacgcctacctgagctgggaaagggaggcctacgacggcatcgactccatccgcatccccagcagctacgtctggaggccggacatcgtcctttacaacaatgcggacgaccagtttacgggctccatggagaccaacgtggtcatccggcatgacgggcagatcacctgggactctccggccatcaccaagagctcctgcaaggtggacgtctcctacttccccttcgacgggcagcagtgccggctgacctatggctcatggacctacaacgggaaccagatcgacctgctgaacaagcaggagactggagacctgacggactttgtggccaacgtggagtgggaggtgctgggcatgccggcccggcgcaacgtcatcacctacggctgctgctcggagccctacccggacgtcacctacacgctgcacctcaagcgccgggcctccttctacatcttcaacctgctcctgccctgcgtcatgatctccttcctggccccgctgggcttctacctgccggccgactccggggagaaggtctctctcggggtcaccgtcctcttggccctcaccgtcttccagctcctggtggccgagagcatgcccccctccgagaacgtgcccctcatcgggaagtactacatcgccaccatgaccatgatcacggcctccaccgccctgaccatcttcatcatgaacatccaccactgtggtcccggggccaagccggtcccgcagtgggccaaggtcctcatcctgcactacatggcccgcatcttcttcgtctacgaagtcggggagagctgccggagcccccggccggagccagacccctcgccc------------------------------------------------aaagccccggggGGCAGCGGAGGGGCACGGGGC------------------------------------------------------------CCGGCGTCCCCTGGGGAGGCCTTTGTGGACCTGGAGGGG------------------------gtccccggg------------------------------------------------------gggtctgcgtcc---------------------------------------------------------tgtgccaagggcgggtgcctctgccgccagggcagcagcatcctccgcaacgtggagtacatcgccaactgcttccgggaccagaaggcggcctccaaacggaccggggagtggaagaaggtggccaaggtcatggaccgcttcttcatgtgggtcttcttcgccatggtcttcatcatgagtgtcctcatcatgggccaggccgtc
>a10_chinese_softshell_turtle
agctccggggctcagggaaaattcgcctacaagctgctcaaagacttgtttgccaactactccaacgcgctgcgaccggtggaggacacggacctggcgctgaacgtcaccctccagatcaccctctcccagatcatcgacatggatgagcggaaccagatcctgacggcctacctgtggatccggcaggtgtgggtggacgcctacctgagctgggacaagggtgattatgatgggattgacaccatccgcatacccagtagttacgtatggagacccgacattgtcctgtataacaatgccgatgaccagttcacgggctccatggagaccaacgtggtgatccgctacgacgggcaggtgatgtgggactccccggccatcacaaagagctcctgcaaggtggacgtctcttactttcccttcgacgggcagcagtgccggctgaccttcggctcgtggacctacaacggcaaccagatcgacctcctcaacgggctggccacgggcgacctgacggacttcgtggagaacgtggagtgggaggtgctgggcatgccggccaagaggaacgtcatcatctacggctgctgctcggagccctaccccgatgtcacctacacgctgctcctcaagagacgcgcctccttctacatcttcaacctgctcctgccctgcgtcatgatctccttcctagccccgctgggcttctacctccctgccgactccggggagaaggtctccttgggggtgacagtcctgctggcactcaccgtcttccagctgctggtggcagagagcatgccgccctccgagaacgtgccgctgatcgggaagtattacatcgccaccatgaccatgatcacggcctccaccgcgctcaccatcttcatcatgaacgtccaccactgcggccccggagccaagcccgtgcccaggtgggccaagaagttcatcttgcagtacatggcccggctcttctttgtctacgaggtgggggagagctgcacgagtcccaggaggcagctggaccccctgccc------------------------------------------------acgggacagggggtgaatggcagggccgcccaggcggagcagaaagcccagttccaggaggaggactcagacctgacgtgctgg------gagaagtctccgcagccggagtcgctgccgcagaggctcggc------------------------agcccctctgatcagccg------gactggaaagagaccgggacgtgtcccagcctagcgtacggccctgcccggcgcaaggcagaggaagggcggcag------------------------cacccgctctgtgcgaggagcccgtgcctctgccaccacgccagc---ctcctgaggaacgtcgagtacatcgccagctcgttccggggccaacgggcggcccagaagcggaccggcgagtggaagaaagtggccaaggtcatggatcgcatcttcatgtggatcttcttcattatggtcttcttcatgagcatgctcgtcatgggcaaagccatg
>a10_xenopus
GTACAGGGGGCGCAGGGGAGATTCGCCTACAAGCTGATGAACGATCTCTTTGCCAATTACTCCAACGCGCTGCGGCCTGTAGAGGACATGGATAAAGCCATGAACGTTACCCTGCAGGTCACCCTGTCCCAGATCATCGACATGGATGAGCGGAACCAGATCCTAATGGCCTACCTGTGGATCCGACAGGTGTGGTTTGATGCCTACCTGCGCTGGAACAAGGAAGATTATGATGGGCTTGATACCATCCGTATACCTAGCAGTTATGTATGGAGACCTGATATAGTCCTATATAACAATGCCGATGACCAGTTCACAGGCTCCATGGAAACCAATGTGGTCATCAGATATGATGGGCAGATCATGTGGGACTCGCCGGCGATCACCAAGAGCTCTTGCAAGGTCGACGTGTCCTTCTTCCCCTTTGATGGACAGCAGTGTCGCCTGACGTTTGGGTCTTGGACGTACAACGGCAATCAAATCGACATCCTCAACCACCTCGATACAGGGGACCTGACGGACTTTGTAGAGAATGTTGAATGGGAGATATTGGGAATGCCGGCCAAGAAGAGCGTTATCACCTATGGGTGCTGCTCAGAACCGTACCCCGATGTCACTTATACGCTCATCCTAAAGAGGAGGGCTTCTTTCTACATCTTCAACCTGCTCCTCCCCTGTGTGATGATCTCGTTCCTAGCGCCCTTGGGCTTTTACCTTCCAGCAGATTCAGGGGAGAAGGTCTCCTTGGGCGTAACTGTCCTGCTGGCCCTCACCGTGTTTCAGTTACTGGTGGCAGAGAGCATGCCGCCTTCGGAAAATGTGCCACTTATTGGAAAGTATTATATTGCAACGATGACTATGATAACGGCGTCAACAGCGCTAACCATCTTTATCATGAACATCCATCACTGTGGGCCAGAAGCGAAGCCAGTCCCTCAATGGGCCAAGAAGTTCATCTTGCAGTACATGTCCAGGATATTCTTTGTATACGAGGTTGGAGAAAGCTGCAGAAGACCAAGAACTGAACCAGAACCGAATTCT------------------------------------GAGAGAACATCCAAAGTACCAGGGATAGACGGACAGGCCAAA------CGAGAGGACATCGCTGATGTGGTCAAGGACTGCCCAGAA------------AAGCTCAGCCCAAAGGACAAGGAGGCCAAGGAAGAG------------------------------CTGGAACATTCCAAATATGCT------CACAGTCAGGAGAGTGGCAAGTACTACGTTTCTGAGCAAGGCGGAGTTGGGAAAGGGTTTGGG------------------------------------TACGAGGAGTGCCCCAAAATCCACTGCCTGTGCCACAATGAACGC---CTGCTGAAAAACATTGAATACATTGCCAACTGCTTCCGCGACCAACGGGCGACTCAGAAAAGGACTGGGGAGTGGAAGAAGGTTGCCAAGGTCATGGATCGTTTCTTCATGTGGGTCTTCTTCATCATGGTCTTCCTCATGAGTGTTCTGATCATGGGCAAAGCC---
>a10_coelacanth
TGCCTCGGTGCCCAGGGGAAGTATGCCTACAAGCTGCTGGACGACTTGTTCTCCAACTACTCCAATGCGCTGCGGCCTGTGGAGGACACGGACAAGGCACTGAACGTCACGCTGCAGATCACGCTCTCCCAGATCATCGACATGGACGAGAGGAACCAGATCCTGACCGCCTACCTGTGGATCCGACAGGTGTGGATCGACGCCTACCTGCGCTGGAACAAGGACGATTATGATGGACTTGATGCCATCCGTATACCTAGTAGTTATGTATGGAGACCTGATATTGTCCTATATAACAACGCTGATGACCAGTTCACAGGCTCCATGGAGACCAATGTTGTCCTTCGACATGATGGTCAGATCATGTGGGATTCCCCCGCTATAACCAAAAGCTCCTGTAAGGTGGACGTGTCCTTCTTCCCTTTTGATGGTCAGCAGTGCCGCTTGACCTTTGGCTCCTGGACCCACAATGGCAACCAGATTGACATCCTGAACCGTCTGGACAGCGGCGACCTGACGGACTTTGTGGAGAACGTGGAGTGGGAGGTCCTGGGGATGCCGGCCAAAAAGAACGTCATCCTCTACGGCTGCTGCTCAGAACCCTATCCAGACATGACCTATACCCTGATCCTGAAGCGGAGAGCTTCCTTCTACATCTTCAACCTCCTCATTCCTTGCGTGATGATCTCCTTTCTGGCTCCCCTGGGCTTTTACCTGCCTGCCGACTCAGGGGAGAAGGTCTCCTTAGGGGTGACAGTTCTCTTGGCTCTCACTGTGTTTCAACTTCTAGTAGCTGAAAACATGCCTCCTTCTGAGAATGTGCCACTCATAGGGAAGTATTACATTGCTACAATGACCATGATCACTGCTTCCACAGCACTGACCATCTTCATCATGAACATCCACCACTGTGGCCCCGAGGCAAAACCCGTCCCCAAGTGGGCCAAGACATTTATCCTGGAATACATGGCTCGGATCTTTTTTGTCTATGAGGTTGGGGAAAGCTGCAGAAGTGCCCAGACTGAGAAACCCGACCCTCCA------------------------------------CCTCTGGTCAGCGGTACACAGATTATGAACGGCCAAGCCAAG------AGTGAGGACCCCAGACAGAAGTTGAAAAAGAACGAGGAGCCCCCAGCCCTGAAGCTCAGTCATGAAGAGGTGGAGAATCTAGAGCAAGGATTAAGCTCCTACCCATCGTTGGGCAACATGGCCGCCAGTGGGTACAAC------AGTTGGAAGGAAGAAAGCAAGTATGTTGCCCTGGACCATGGT---GTTGGGAAGGAGGTTGCC------------------------------------CAAGGTAGCTGCTGCAAAGCCCAGTGCCCGTGTCACCATGAGAGA---CTCCACAGGAACATTGAGTTCATTGCCAAATGCTTCCGTGACCAGAAGGCAGCACAGAAACGGACGAGCGAGTGGAAGAAAGTGGCCAAAGTGATGGATCGCTTCTTCATGTGGATCTTCTTCATCATGGTCTTCTTCATGAGCCTGCTCATCCTGAGCAAAGCCATC
>a10_zebrafishA
TGCTGGGGAGCCAATGGAATATATGCTCAAAAACTGCTCAATGATTTATTTAACAACTACACAAGTGCTCTGAGGCCAGTGGAGGATACAGAAGACATCCTGAACGTCACGCTTCAGATCACCCTCTCCCAAATCATCGACATGGACGAGCGTAACCAGATTCTGACGGCATATTTGTGGATACGGCAGGTGTGGATCGACAAGTATCTCACCTGGAATAAAGAGAACTATGATGGACTTGACACCATCCGAATTCCTGGTAGTTATGTTTGGAGACCTGATATAGTTCTATATAACAGTGCAGATGATCACTTTACCAGCACTATGGACACCAACGTGGTCATCAGGCATGATGGTCAGATCATGTGGGACGCCCCAGCCATCACCAAAAGCTCCTGTAAAGTGGACGTCTCCTTCTTCCCCTTTGATGCCCAGCAGTGCCGCCTGACCTACGGCTCGTGGACCTACAACGGCAACCAGCTGGACATTCTGAACGCCATGGAAAGTGCAGATCTCGCCGATTTGGTCGATAACGTAGAATGGGAGGTGTTGGGAATGCCGGCCAAGCGAAACATCATTCTGTATGGATGCTGTGCCGATCCGTATCCTGATGTGACGTACACCCTGAAGCTGAAGAGAAGAGCGTCGTTTTATGTGTTCAACCTGCTGATCCCCTGTGTGATGATCTCTTTCTTGGCTCCTCTGGGTTTCTATCTGCCGGCAGACTCGGGAGAGAAGGTGTCTCTGGGTGTTACGGTGATGCTGGCGCTCACTGTGTTTCAGCTGCTGGTGGCTGAGATCATGCCTCCATCTGAGAATGTGCCTCTTATAGGGAAATATTATATAGCCACGATGACCATGATCACTGCATCCACAGCCCTCACCATCTTCGTTATGAACATCCACCACTGTGGCCCAGATGCCAAACCTGTTCCAGACTGGGCCAAGAAATTCATCCTGCAGTATCTGGCCAGGATTTGCTTCGTCTACGAAGTGGGTGAAAACTGCATGACGCCGCAGCCAGAGAAACCAGATCCTCAACCGCAG------------------------------AAGCCTCAGGACTGCAACTGCAACATGAACGGCCAAGCTGGA------AAAGACGACTTTGTGTTTAAATTCGACAGAAATCAAGAAGCCACATCT---CCGAAGCTGCTTGAGGACAGAGAAGATATGTCACAAATATTGAGCCCGGCGTGCTCACTAGGAAAACATCCCACCTGTCGGTATGGG------GTGTGGAAGGAGGGA---GTGTTCATGAGTATGGATTGCGGCGATGGAGCGGCTGAGACTGGAAAACCCATAGGAAGAGGACAGGAAGGGTGCAGAGATCATGACTCTGGGTTTAAATCACAGTGCAAGTGTGATCAGCAGCAT---CTCCTGAGGAATATTGAGTATGTGGCAAACTGTTACCGTGATCAGAGAGCTACGGCGAGACGAACAGGAGAGTGGAAGAAAGTCGCCAAAGTTCTGGACCGATTCTTCATGTGGCTGTTCTTCATTATGGTTTTCTTCATGAGCCTGCTTATAATGGGGAAAGCCATT
>a10_zebrafishB
TGTTTATGTGCCCAGGGCAGATATGCATTCAAGCTGCTTAAGGATTTATTCGTGAACTACACCAGTGCGCTGAGGCCTGTGGAGGACACAAACAACATCATTAACGTCACCCTGCAGATCACCCTCTCGCAGATCATCGATATGGATGAACGAAACCAGATCCTCACAACATACCTGTGGATTCGCCAGGTCTGGTTTGATGCCTACCTCACCTGGAATACGACAGACTACGATGGGCTTGATACCATCCGCATACCTAGTAGTTATGTATGGAGACCCGATGTTGTCCTATATAACAATGCAGATGACCAGTTCTCCAGCTCTATGGAGACTAATGTTGTGATCCGCCATGATGGCCAGATTATGTGGGACCAGCCCGCAATAACCAAGAGCTCCTGCAAAGTGGACGTTTCGTTTTTCCCCTTTGATGTCCAACACTGCCGCCTCACCTTCGGTTCTTGGACTCACAACGGTAACCAGATGGACCTTCATAACGCCCTGGACAGTGCAGACTTGGCTGATTTTGTGGAGAACGTGGAGTGGGAGGTTCAGGGAATGCCTGCTAAAAAGAACGTGATTCTATATGGCTGCTGCTCCGACCCCTATCCAGACATCACCTACACACTTCATCTGAAGAGAAGAGCTTCCTTCTACATCTTCAATCTGCTCATTCCCTGCATGATGATCTCCTTCTTGGCTCCGCTGGGCTTCTACTTGCCGGCAGACTCTGGAGAGAAGGTGTCTTTAGGGGTCACAGTGCTACTGGCCCTTACAGTCTTCCAGCTTCTGGTTGCAGAGAGCATGCCTCCTTCAGAGAATGTGCCGCTTATAGGGAAATATTACATAGCCACAATGACCATGATAACAGCCTCTACAGCCCTGACCATCTTCATTATGAACATCCACCACTGTGGACCAGAAGCCCAACCAGTTCCCTCATGGGCGCGCCGATTTATCCTCAACTACCTGGCTCGGTTTTGCTTCGTCTACGATATGGGACAGAGCTGTGTGTCCGTTCACACAGAT------CAACCAGCGAAG---------------------------------------AAGGGAAACAACTGCACCATAAATGGCCAAGCTAGAGGG------------GAGGAC---TTTGCTTTGCGGCTACATGAAGGGTGTTCACAAAAGGTGAAAGATCAATTTAATGAAGATGCCAGTCCAACGTTATCTCCACAACAAAGAAAAGAGCACCAGTCTGGCTGGAGAATTGGT------------------------ACCTTTGTGGAGATTGAGCATGGAGAGTCTGCAGGAGCTACAGGAGAGACGGGAGCATCAAGGAAAGAATCGGTGAAAAAGAGGGAGATACTTGTTGAAAGTCAGTGTTTGTGCCATCAGCAAGCC---CTTCTGAGGAACGTTGAGTACATTGCCAACTTTTACCAAGAGCAAAAGGCCACACAAAGACGAAACGCGGAGTGGCGGAAGGTTGCTAAAGTCATGGATCGCTTCTTTATGTGGATATTCTTCATCATGGTCTTCCTCATGAGTTTGCTTATTATAGGGAAAGCTGTC
>a10_fuguA
TGTTGGACTGCTCATGGGAAATATGCTCAAAAGCTGCTGACTGACTTGTTTGCCAGCTACACGAGTGCGCTGAGGCCTGTAGAGGACACAAACAACATTCTGAACGTGACCCTGCAGGTTACACTGTCGCAAATCATCGACATGGATGAGAGAAACCAAATTTTGACAGCATATTTATGGATACGTCAAGTGTGGGTTGATGCATACTTAAAATGGAATAAGGATGAATACGATGGACTCGATACCATCCGCATACCTAGTAGTTATGTATGGAGACCCGATATAGTCCTATATAACAACGCCGATGACCATTTCACCGGCCCCATGGACACCAATGTGGTGATCCGACACGATGGCCAGATCACCTGGGACTCCCCGGCCATCACCAAGAGCTCCTGCAGGGTGGATGTGTCTTTCTTCCCCTTCGACGCTCAGCAGTGCAGGTTCACATATGGCTCCTGGACCTACAACGGCAACCAGCTGGACATCCTGAACGCTTTAGAGAGTGCTGACCTCGCTGACCTGGTGGAAAACGTGGAGTGGGAGATCCTGGGCATGCCTGCAAAGAAGAACATTATCCAGTACGGCTGCTGCGCCGACCCTTACCCCGATGTGACGTACACGCTGAAATTGAAGAGAAGAGCGTCCTTTTACGTCTTCAACTTGCTCATCCCATGCGTGATGATCTCCTTCCTTGCGCCGCTGGGCTTCTACTTGCCCGCTGACTCTGGAGAGAAGGTGTCATTGGGCGTCACTGTGATGCTGGCGCTCACCGTCTTCCAGCTGCTGGTTGCAGAGATCATGCCGCCCTCTGAGAATGTCCCACTTATCGGAAAATATTACATCGCAACCATGACGATGATCACTGCCTCCACTGCCCTGACCATCTTCATCATGAACATACACCACTGCGGCCCAGATGCCAAGCCTGTTCCCAAGTGGGCCAAAACGGTCATCCTGCAGTACATGGCCAGAATGTGCTTCGTTTATGAGGTCGGGGACAACTGCATGTCCCCACAGCCGGAGAAACCAGAGCCTCCC------------------------------------TATGTGAAGAACAGCAACTGCACCATGAATGGCCGGGCTGGACCATGCAGAGAGGACTGTGTCTTCAGGGTGGAGAAAGGACACGACCCAGCGGGC---CCGGCGACGGCAGAAGAGAGGGAAGAGATGGATCAGATGATGAGCCCGATCGGCTCGATGGGGAAGAACCCGACGAATCGCTACGGC------ACATGGAAGAACGGC---GTGTTCCTCAGCACGGATGGTGGAGACGTGGGGGATCAAAGGAGGTGCAGGAAAGGA---GGAGTGAGCGACGGCGAGAGA---ACAGGCCAGGCTCCCTGCAGCAGCCAGAGCAGCGAGAGGCAG---CTGCTCCGCAACATCGAGTACATAGCAAACTGTTACAGAGACCAGAGGGCCACGCAGAAAAGGACCGGAGAGTGGAAGAAAGTGGCCAAAGTCTTAGACCGATTCTTCATGTGGATGTTTTTCATCATGGTGTTTTTCATGAGCCTGCTCATCATGGGAAAAGCCATA
>a10_fuguB
TACTTTGCTGCTCATGGTCGCTTTGCTCAGAAGCTGATGACTGACCTGTTCTCCAACTACACCAACGCCCTGCGGCCAGTGGAGGACACGGATCACATCATCAATGTCACTCTGCAGATCACCCTCTCCCAGATCATCGACATGGATGAGCGCAACCAGATCCTCACTACGTACCTGTGGGTCCGCCAGGTGTGGATGGACGCCTACCTCACCTGGAAGAAGGAGGATTACGACGGACTGGATACGATCCGGATCCCCAGCAGCTACGTTTGGAGGCCAGATATTGTCCTGTATAACAGCGCCGATGACGAGTTCTCCAGCTCTATGGAGACCAATGTGGTTCTCCGTCATGATGGCCAGGTAATGTGGGATCAGCCTGCGATCACCAAAAGCTCCTGTTCCGTGGATGTGGCCCACTTCCCCTTTGACCTGCAGGAGTGTCATCTAACCTTTGGTTCCTGGACGCACAACGGCAACCAGATGGATCTGTTCAACGCTTTGGACAGTGCTGACCTCGCAGACTTTGTCCCCAACGTGGAGTGGGAGGTTCTGGGAATGCCAGCCAAGAAGAACGTCATCCTGTATGGCTGCTGTTCAGATCCGTACCCAGATATCACATTCACCCTACACCTGAAAAGACGCGCCTCCTTCTACATCTTCAACCTCCTCATCCCCTGCATGATGATCTCTTTTCTGGCCCCTCTGGGATTCTACCTGCCAGCCGACTCGGGTGAGAAGGTCTCTCTGGGTGTGACAGTGCTGCTGGCCCTCACTGTGTTCCAGCTGCTGGTGGCGGAGAGCATGCCGCCGTCCGAGAGCGTCCCGCTCATAGGAAAGTACTACATCGCCACCATGACGATGGTCACTGCATCAACGGCACTTACTATCTTCATCATGAACATCCACCACTGTGGATCTGAGGCTCATCCTGTCCCGTCGTGGGCCGAACGTTTCATCCTCAACTACCTTGCTCGCATCTGCTTTGTCTACGAGGTTGGTGAGAACTGCATGGATGGGACCTCGTCC---AGGCAGCCATCCCAAATGGAGGCCGAGGTCTTGTCAGCCAGTGGGGTCAATGCCAAAGGAGCAAATTGGGATGTGAATGGGCAGGCGTTGGGAGGGAGGACGGACGAGGAT---------GCAGCATCAAACACGGGCCAGGATGTGATCTCAGACAAGGACTTGAAGGAGGATCTGTTTGTGACCATCGACCACTCTGAGGAA---GGAGCAGCGAAACCGTGTGAAGTGGGAAAGGAGGAGGCCACAAGTACCTTCACAGGAGGAGAGAAGGAGCAGGCAGAGGAGAAGAAAGGCCCGGGAGGTCAAAGGGGAGGCAGAACCAGGGGCAGCAAG---AGGGAGATCTTTGTGAAAGCCCAGTGTGTGTGCCAACACCAAGGC---CTGTGCAGGAACATTGAGTACATCACCAGCTCGTACCAGGACCAGCGAGCTGCACAGCTGCGCATCGGCGAGTGGAGGAAGGTTGCCAAAGTGATGGATCGCTTCTTCATGTGGCTCTTCTTCATCATGGTCTTCATCATGAGCATCCTCATTCTGGGTAAAGCCATC
>a10_medakaA
tgttggtgtgcacgtgcaaaatatgctaagaagctcctgactgatctgatgtcaaactacactaaggcactcatacctgtggaggacacaaacatcatccttaacgtgaccttgcaggtcacactctcacaaatcattgacatggatgagagaaaccaaatcttgactgcatatttatggattcggcaagtttggtttgatgcccatctcaagtggaataaagaggatttcgatgggcttgataccatccgtataccaggtagctacgtgtggagaccagatatagttctgtataacagtgcagatgatcgcttcaccggtcccatggacactaacgtggtaatccggcacgacggccagatgatgtgggattctccatatatcaccaagagttcatgcaaagtggacgtatctttctttccatttgacgcccagcagtgtagatttacttacggctcctggacatacaacggtaaccagctcgacatccagaacgccatggagagtgctgacctggctgacttggtggagaatgtggagtgggaggtgcttggcatgccggcgaagaagaacattgttctgtatggctgctgtgctgacccgtacccagatgtgacctttacattaaaactaaagagacgggcctccttttatgttttcaaccttctgataccgtgtgtaatgatctcttttctggctccattgggcttctacctaccagctgactccggggagaaggtatctttgggtgtcaccgtaatgctggcactcaccgtttttcaactgttggttgcagagatcatgccaccttcagagaatgttccgcttattgggaaatactacattgccacgatgaccatgatcacagcctccacagctctgaccatcttcatcatgaatattcaccactgtgggcccgacgcaaagcctgttcccaagtgggccaaaaaggttattttgcagtacatggccagggtgtgctttgtgtatgaagttggtgaaaactgcatgatgtcacagccggagaagcatgaagctccg------------------------------------tgtgcaaaaaacagc------cccatgaatgggcaggtggggtcaggcagggaggagagcgtttccaaagcagatggaggccaggagacagcaggt---tccatcatcactgaaggaaaggaagatctcgatcagttaaccagtctatcaagctcagttaggaagaaccaaaccaac---aactgt------ccttggcagagtggc---gtcttcatgagtctagactgtgaagattcaggtgctcacacgagacgcaggaaaggg---ggagtgagcgacgaagagaaaaaagatggagatgtgttctgcagaagacacagtgacgagcatctg---ctgctgcgtgatattgaatacattgccaactactatagagaccagagggccacgcagaaaaggacaggggaatggaaaaaagtagccaaagtgctagatcgtttcttcatgtggatgttttttatattagtattttttatgagccttctcatcatgggaaaggctgtc
>a10_medakaB
tgctcagctgctcagggacgtttcgctcagaagctgctgaacgatttgttctccaactacaccagcgctctgcggccggtggaggacaccgacaacatcatcaacgtcacattgcagatcacgctctcccagatcatcgacatggatgaacgcaaccagatcctcaccacctacctgtggattcgtcaggtgtggatggatgctttcctcagctggaggaaagaggactatgatggacttgacactatccgcatacccagcagccttgtctggaggccagacattgtcctgtataacagtgcgaatgatgagttctccagttccatggagaccaacgttgtgctccgtaacgacggccaggtcatgtgggaccagccagccataaccaagagctcctgctctgtagatgttgccttctttccgtttgatgttcagcagtgtcatctgaccttcggctcctggactcacaatggcaaccagatggacctgttcaatgctttggacagtgcagatctgtctgactttgtccccaacgttgagtgggaggttctgggcatgccagccaaaaagaacgtcattttgtacggctgctgctctgatccatatccagacatcaccttcacgctcaacctgaagagacgagcctccttctacatctttaacctcctcatcccctgcatgatgatttccttcctggctccgctgggcttctacctgccggctgactcaggtgaaaaagtatccctcggtgtgacggtgctgctggctctcaccgtctttcagctgctggtggcagagagcatgccgccatctgagagcgtcccgctcatcggaaagtactacatcgctaccatgactatggtcactgcatccacggctctcaccattttcatcatgaacatacaccattgtggttcagaggcccggcctgtcccccagtgggctcagcgcttcgtactcaacttcctggctcggatctgcttcctccgtgaggctggagacagctgcctgtcccgggcctcgtccctgaagcagcctttgtctcagcaagagtctgatgctccgtcagctggtgctggaaccacaggaaccaactgggacagaaatggacaggtgtggagaGGGAAGGTGGAAGAGGACAACACAGGGGTGTCCCTGAGCACAGAGCAGGACTTAACCAAGCAGGTGATCTGGAAGGAAGATCTGTTTGTGACCATTGACCACTCTGCAgagcgaggagctgctggaggccataaggaaggg------gagaagtcaaacagtatgagtgcgggaggagttgccgcaggagaacatgcagaggaaaagagcgatgttgaaggtgga---gctcagcagaaccgg---agagagattctggtgagaacccagtgcgtgtgccagcaccagcgg---ctccgcagcaacgtggaattcattgccagctcgtaccaggaccagcgggttgctcagctgcgcatcacagagtggagaaaggttgccaaggtgatggatcgcttcttcatgtggctcttcttcatcttgttcttctttatgagcgtcctcatcctgggaaaagccatt
>a10_amniote
TGCTCGGGGGCCCAGGGGAGATTTGCCTACAAGCTGCTCAACGACCTGTTTGCCAACTACTCCAACGCGCTGCGGCCGGTGGAGGACACGGACCGGGCCCTGAACGTCACCCTGCAGATCACCCTCTCCCAGATCATCGACATGGATGAGCGGAACCAGATCCTGACGGCCTACCTGTGGATCCGGCAGGTGTGGGTGGACGCCTACCTGAGCTGGGACAAGGATGATTATGATGGGATTGACACCATCCGCATACCCAGCAGTTACGTATGGAGACCCGACATTGTCCTATATAACAATGCCGATGACCAGTTCACGGGCTCCATGGAGACCAACGTGGTGATCCGCCATGACGGGCAGATCATGTGGGACTCCCCGGCCATCACCAAGAGCTCCTGCAAGGTGGACGTCTCCTACTTCCCCTTCGACGGGCAGCAGTGCCGCCTGACCTTTGGCTCCTGGACCTACAACGGCAACCAGATCGACCTCCTCAACGGGCTGGACACGGGCGACCTGACGGACTTTGTGGAGAACGTGGAGTGGGAGGTGCTGGGCATGCCGGCCAAGAGGAACGTCATCACCTACGGCTGCTGCTCGGAGCCCTACCCCGATGTCACCTACACGCTGCTCCTCAAGCGCCGCGCCTCCTTCTACATCTTCAACCTGCTCCTGCCCTGCGTCATGATCTCCTTCCTGGCCCCGCTGGGCTTCTACCTGCCGGCCGACTCCGGGGAGAAGGTCTCCTTGGGGGTGACAGTCCTGCTGGCCCTCACCGTCTTCCAGCTGCTGGTGGCAGAGAGCATGCCGCCCTCCGAGAACGTGCCGCTCATCGGGAAGTATTACATCGCCACCATGACCATGATCACGGCCTCCACCGCGCTGACCATCTTCATCATGAACATCCACCACTGTGGCCCCGGGGCCAAGCCCGTGCCCCAGTGGGCCAAGAAGTTCATCCTGCAGTACATGGCCCGGATCTTCTTTGTCTACGAGGTGGGGGAGAGCTGCAGGAGTCCCCGGACGGAGAAGTACTTTTAG------------------------------------------------------------------------------------------------------------------------------------------------------------------------------------------------------------------------------------------------------------------------------GGCGCTGCCGGG------------------------------------------------------CTCTGTGCCAAGAGCCGGTGCCTCTGCCACCACGACAGC---CTCCTGAGGAACGTGGAGTACATTGCCAACTGCTTCCGGGACCAGAGGGCGGCCCAGAAACGGACCGGGGAGTGGAAGAAAGTGGCCAAGGTCATGGATCGCTTCTTCATGTGGATCTTCTTCATCATGGTCTTCTTCATGAGCGTGCTCATCATGGGCAAAGCCATC
>a10_tetrapod
TGCTTGGGGGCCCAGGGGAGATTTGCCTACAAGCTGCTGAACGACTTGTTTGCCAACTACTCCAACGCGCTGCGGCCTGTGGAGGACACGGACAAGGCCCTGAACGTCACCCTGCAGATCACCCTCTCCCAGATCATCGACATGGATGAGCGGAACCAGATCCTGACGGCCTACCTGTGGATCCGACAGGTGTGGATTGACGCCTACCTGAGCTGGAACAAGGAAGATTATGATGGACTTGATACCATCCGTATACCTAGTAGTTATGTATGGAGACCTGATATTGTCCTATATAACAATGCCGATGACCAGTTCACAGGCTCCATGGAGACCAATGTGGTCATCCGACATGATGGGCAGATCATGTGGGACTCCCCGGCCATCACCAAGAGCTCCTGCAAGGTGGACGTGTCCTTCTTCCCCTTTGATGGGCAGCAGTGCCGCCTGACCTTTGGCTCCTGGACCTACAACGGCAACCAGATCGACATCCTCAACGGTCTGGACACTGGCGACCTGACGGACTTTGTGGAGAACGTGGAGTGGGAGGTGCTGGGAATGCCGGCCAAGAAGAACGTCATCACCTACGGCTGCTGCTCAGAACCCTACCCAGATGTCACCTACACGCTGATCCTGAAGAGGAGAGCTTCCTTCTACATCTTCAACCTGCTCCTCCCCTGCGTGATGATCTCCTTCCTGGCTCCGCTGGGCTTCTACCTGCCGGCCGACTCAGGGGAGAAGGTCTCCTTGGGGGTGACAGTCCTGCTGGCCCTCACCGTGTTTCAGCTGCTGGTGGCAGAGAGCATGCCGCCTTCTGAGAATGTGCCACTTATAGGGAAGTATTACATTGCCACAATGACCATGATCACGGCCTCCACAGCGCTGACCATCTTCATCATGAACATCCACCACTGTGGCCCAGAGGCCAAGCCCGTCCCCAAGTGGGCCAAGAAGTTCATCCTGCAGTACATGGCCCGGATCTTCTTTGTCTACGAGGTTGGGGAAAGCTGCAGGAGTCCCCAGACGGAG---------------------------------------------------------------------------------------------------------------------------------------------------------------------------------------------------------------------------------------------------------------------AAGTACTTTCAAGGCGTTGCGGGG---------------------------------------------------------------AACTGTGCCAAAAGCCAGTGCCTGTGCCACCATGAGAGC---CTCCTGAGGAACATTGAGTACATTGCCAACTGCTTCCGGGACCAGAGGGCGACACAGAAACGGACCGGGGAGTGGAAGAAAGTGGCCAAGGTCATGGATCGCTTCTTCATGTGGATCTTCTTCATCATGGTCTTCTTCATGAGCGTGCTCATCATGGGCAAAGCCATC
