# Supplementary material for: Distinct Evolutionary Trajectories of Neuronal and Hair Cell Nicotinic Acetylcholine Receptors
Source: Mol Biol Evol. 2019 Dec 10;37(4):1070–89. doi: 10.1093/molbev/msz290 (PMC7086180; doi:10.1093/molbev/msz290)
Supplement: msz290-Supplementary_Data [file msz290-supplementary_data.zip › msz290-Suppl_Data/SuppFile5_proteinseq_trees.txt]

a4b2

((rat_a4b2:0.176,chick_a4b2:0.184):0.181,frog_a4b2:0.223);

>a4(2)b2(3)_rat
ASSHIETRAHAEERLLKRLFSGYNKWSRPVGNISDVVLVRFGLSIAQLIDVDEKNQMMTTNVWVKQEWHDYKLRWDPGDYENVTSIRIPSELIWRPDIVLYNNADGDFAVTHLTKAHLFYDGRVQWTPPAIYKSSCSIDVTFFPFDQQNCTMKFGSWTYDKAKIDLVSIHSRVDQLDFWESGEWVIVDAVGTYNTRKYECCAEIYPDITYAFIIRRLPLFYTINLIIPCLLISCLTVLVFYLPSECGEKVTLCISVLLSLTVFLLLITEIIPSTSLVIPLIGEYLLFTMIFVTLSIVITVFVLNVHHRSPRTHTMPAWVRRVFLDIVPRLLFMKRPSVVKDNCRRLIESMHKMANAP--RFWPEPVGEPGILSDICN----QGLSPAPTFCNPTDTAVETQPTCRSPPLEVPDLKTSEVEKASPCPSPGSCPPPKSSSGAPMLIKARSLSVQHVPSSQEAAEDGIRCRSRSIQYCVSQDGAASLADSKPTSSPTSLKARPSQLPVSDQASPCKCTCKEPSPVSPVTVLKAGGTKAPPQHLPLSPALTRAVEGVQYIADHLKAEDTDFSVKEDWKYVAMVIDRIFLWMFIIVCLLGTVGLFLPPWLAGMIASSHIETRAHAEERLLKRLFSGYNKWSRPVGNISDVVLVRFGLSIAQLIDVDEKNQMMTTNVWVKQEWHDYKLRWDPGDYENVTSIRIPSELIWRPDIVLYNNADGDFAVTHLTKAHLFYDGRVQWTPPAIYKSSCSIDVTFFPFDQQNCTMKFGSWTYDKAKIDLVSIHSRVDQLDFWESGEWVIVDAVGTYNTRKYECCAEIYPDITYAFIIRRLPLFYTINLIIPCLLISCLTVLVFYLPSECGEKVTLCISVLLSLTVFLLLITEIIPSTSLVIPLIGEYLLFTMIFVTLSIVITVFVLNVHHRSPRTHTMPAWVRRVFLDIVPRLLFMKRPSVVKDNCRRLIESMHKMANAP--RFWPEPVGEPGILSDICN----QGLSPAPTFCNPTDTAVETQPTCRSPPLEVPDLKTSEVEKASPCPSPGSCPPPKSSSGAPMLIKARSLSVQHVPSSQEAAEDGIRCRSRSIQYCVSQDGAASLADSKPTSSPTSLKARPSQLPVSDQASPCKCTCKEPSPVSPVTVLKAGGTKAPPQHLPLSPALTRAVEGVQYIADHLKAEDTDFSVKEDWKYVAMVIDRIFLWMFIIVCLLGTVGLFLPPWLAGMIGVLGTDTEERLVEHLLDPSRYNKLIRPATNGSELVTVQLMVSLAQLISVHEREQIMTTNVWLTQEWEDYRLTWKPEDFDNMKKVRLPSKHIWLPDVVLYNNADGMYEVSFYSNAVVSYDGSIFWLPPAIYKSACKIEVKHFPFDQQNCTMKFRSWTYDRTEIDLVLKSDVASLDDFTPSGEWDIIALPGRRNENPDDSTYVDITYDFIIRRKPLFYTINLIIPCVLITSLAILVFYLPSDCGEKMTLCISVLLALTVFLLLISKIVPPTSLDVPLVGKYLMFTMVLVTFSIVTSVCVLNVHHRSPTTHTMAPWVKVVFLEKLPTLLFLQQPRHRCARQRLRLRRRQREREGAGALFFREGPAADPCTCFVNPASVQGLAGAFRAEPTAAG----PGRSVGPCSCGLREAVDGVRFIADHMRSEDDDQSVREDWKYVAMVIDRLFLWIFVFVCVFGTVGMFLQPLFQNYTATTFLHPDHSAPSSKGVLGTDTEERLVEHLLDPSRYNKLIRPATNGSELVTVQLMVSLAQLISVHEREQIMTTNVWLTQEWEDYRLTWKPEDFDNMKKVRLPSKHIWLPDVVLYNNADGMYEVSFYSNAVVSYDGSIFWLPPAIYKSACKIEVKHFPFDQQNCTMKFRSWTYDRTEIDLVLKSDVASLDDFTPSGEWDIIALPGRRNENPDDSTYVDITYDFIIRRKPLFYTINLIIPCVLITSLAILVFYLPSDCGEKMTLCISVLLALTVFLLLISKIVPPTSLDVPLVGKYLMFTMVLVTFSIVTSVCVLNVHHRSPTTHTMAPWVKVVFLEKLPTLLFLQQPRHRCARQRLRLRRRQREREGAGALFFREGPAADPCTCFVNPASVQGLAGAFRAEPTAAG----PGRSVGPCSCGLREAVDGVRFIADHMRSEDDDQSVREDWKYVAMVIDRLFLWIFVFVCVFGTVGMFLQPLFQNYTATTFLHPDHSAPSSKGVLGTDTEERLVEHLLDPSRYNKLIRPATNGSELVTVQLMVSLAQLISVHEREQIMTTNVWLTQEWEDYRLTWKPEDFDNMKKVRLPSKHIWLPDVVLYNNADGMYEVSFYSNAVVSYDGSIFWLPPAIYKSACKIEVKHFPFDQQNCTMKFRSWTYDRTEIDLVLKSDVASLDDFTPSGEWDIIALPGRRNENPDDSTYVDITYDFIIRRKPLFYTINLIIPCVLITSLAILVFYLPSDCGEKMTLCISVLLALTVFLLLISKIVPPTSLDVPLVGKYLMFTMVLVTFSIVTSVCVLNVHHRSPTTHTMAPWVKVVFLEKLPTLLFLQQPRHRCARQRLRLRRRQREREGAGALFFREGPAADPCTCFVNPASVQGLAGAFRAEPTAAG----PGRSVGPCSCGLREAVDGVRFIADHMRSEDDDQSVREDWKYVAMVIDRLFLWIFVFVCVFGTVGMFLQPLFQNYTATTFLHPDHSAPSSK
>a4(2)b2(3)_chick
AFGHVETRAHAEERLLKKLFSGYNKWSRPVANISDVVLVRFGLSIAQLIDVDEKNQMMTTNVWVKQEWHDYKLRWDPQEYENVTSIRIPSELIWRPDIVLYNNADGDFAVTHLTKAHLFYDGRIKWMPPAIYKSSCSIDVTFFPFDQQNCKMKFGSWTYDKAKIDLVSMHSHVDQLDYWESGEWVIINAVGNYNSKKYECCTEIYPDITYSFIIRRLPLFYTINLIIPCLLISCLTVLVFYLPSECGEKITLCISVLLSLTVFLLLITEIIPSTSLVIPLIGEYLLFTMIFVTLSIIITVFVLNVHHRSPRTHTMPDWVRRVFLDIVPRLLFMKRPSTVKDNCKKLIESMHKLTNSP--RLWSETDMEPNFTTSSSPSPQSNEPSPTSSFCAHLEEPAKP--MCKSPSGQYSMLHPEPPQVT--CSSPKPSCHPLSDTQTTSISKGRSLSVQQMYSPNKTEEGSIRCRSRSIQYCYLQE-DSSQTNGHSSASPASQRCHLNEEQPQHKPHQCKCKCRKGEAAGTPTQGSKSHSNKGEHLVLMSPALKLAVEGVHYIADHLRAEDADFSVKEDWKYVAMVIDRIFLWMFIIVCLLGTVGLFLPPWLAGMIAFGHVETRAHAEERLLKKLFSGYNKWSRPVANISDVVLVRFGLSIAQLIDVDEKNQMMTTNVWVKQEWHDYKLRWDPQEYENVTSIRIPSELIWRPDIVLYNNADGDFAVTHLTKAHLFYDGRIKWMPPAIYKSSCSIDVTFFPFDQQNCKMKFGSWTYDKAKIDLVSMHSHVDQLDYWESGEWVIINAVGNYNSKKYECCTEIYPDITYSFIIRRLPLFYTINLIIPCLLISCLTVLVFYLPSECGEKITLCISVLLSLTVFLLLITEIIPSTSLVIPLIGEYLLFTMIFVTLSIIITVFVLNVHHRSPRTHTMPDWVRRVFLDIVPRLLFMKRPSTVKDNCKKLIESMHKLTNSP--RLWSETDMEPNFTTSSSPSPQSNEPSPTSSFCAHLEEPAKP--MCKSPSGQYSMLHPEPPQVT--CSSPKPSCHPLSDTQTTSISKGRSLSVQQMYSPNKTEEGSIRCRSRSIQYCYLQE-DSSQTNGHSSASPASQRCHLNEEQPQHKPHQCKCKCRKGEAAGTPTQGSKSHSNKGEHLVLMSPALKLAVEGVHYIADHLRAEDADFSVKEDWKYVAMVIDRIFLWMFIIVCLLGTVGLFLPPWLAGMIRSLCTDTEERLVEYLLDPTRYNKLIRPATNGSQLVTVQLMVSLAQLISVHEREQIMTTNVWLTQEWEDYRLTWKPEDFDNMKKVRLPSKHIWLPDVVLYNNADGMYEVSFYSNAVISYDGSIFWLPPAIYKSACKIEVKHFPFDQQNCTMKFRSWTYDRTEIDLVLKSEVASLDDFTPSGEWDIVALPGRRNENPDDSTYVDITYDFIIRRKPLFYTINLIIPCILITSLAILVFYLPSDCGEKMTLCISVLLALTVFLLLISKIVPPTSLDVPLVGKYLMFTMVLVTFSIVTSVCVLNVHHRSPTTHTMPPWVRTLFLRKLPALLFMKQPQQNCARQRLRQRRQTQERAAAATLFLRAG--ARACACYANPGAAKAEGLNGYRERQGQG-----PDPPAPCGCGLEEAVEGVRFIADHMRSEDDDQSVSEDWKYVAMVIDRLFLWIFVFVCVFGTVGMFLQPLFQNYATNSLLQLGQGTPTSKRSLCTDTEERLVEYLLDPTRYNKLIRPATNGSQLVTVQLMVSLAQLISVHEREQIMTTNVWLTQEWEDYRLTWKPEDFDNMKKVRLPSKHIWLPDVVLYNNADGMYEVSFYSNAVISYDGSIFWLPPAIYKSACKIEVKHFPFDQQNCTMKFRSWTYDRTEIDLVLKSEVASLDDFTPSGEWDIVALPGRRNENPDDSTYVDITYDFIIRRKPLFYTINLIIPCILITSLAILVFYLPSDCGEKMTLCISVLLALTVFLLLISKIVPPTSLDVPLVGKYLMFTMVLVTFSIVTSVCVLNVHHRSPTTHTMPPWVRTLFLRKLPALLFMKQPQQNCARQRLRQRRQTQERAAAATLFLRAG--ARACACYANPGAAKAEGLNGYRERQGQG-----PDPPAPCGCGLEEAVEGVRFIADHMRSEDDDQSVSEDWKYVAMVIDRLFLWIFVFVCVFGTVGMFLQPLFQNYATNSLLQLGQGTPTSKRSLCTDTEERLVEYLLDPTRYNKLIRPATNGSQLVTVQLMVSLAQLISVHEREQIMTTNVWLTQEWEDYRLTWKPEDFDNMKKVRLPSKHIWLPDVVLYNNADGMYEVSFYSNAVISYDGSIFWLPPAIYKSACKIEVKHFPFDQQNCTMKFRSWTYDRTEIDLVLKSEVASLDDFTPSGEWDIVALPGRRNENPDDSTYVDITYDFIIRRKPLFYTINLIIPCILITSLAILVFYLPSDCGEKMTLCISVLLALTVFLLLISKIVPPTSLDVPLVGKYLMFTMVLVTFSIVTSVCVLNVHHRSPTTHTMPPWVRTLFLRKLPALLFMKQPQQNCARQRLRQRRQTQERAAAATLFLRAG--ARACACYANPGAAKAEGLNGYRERQGQG-----PDPPAPCGCGLEEAVEGVRFIADHMRSEDDDQSVSEDWKYVAMVIDRLFLWIFVFVCVFGTVGMFLQPLFQNYATNSLLQLGQGTPTSK
>a4(2)b2(3)_frog
AFCHIETRAHAEERLLKGLFSGYNKWSRPVANISDAVMVRFGLSIAQLIDVDEKNQMMTTNVWVKQEWHDYKLRWDPLEYENVTSIRIPSELIWRPDIVLYNNADGDFAVTHLTKAHLFHDGRIKWTPPAIYKSSCSIDVTFFPFDQQNCTMKFGSWTYDRAKIDLISMHSHVDQLDYWESGEWVIVNAVGNYNIKKYECCTEIYSDITYSFIIRRLPLFYTINLIIPCLLISCLTVLVFYLPSECGEKITLCISVLLSLTVFLLLITEIIPSTSLVIPLIGEYLLFTMIFVTLFIIITVFVLNVHHRSPRTHTMPAWVRRTFLDVVPRVLFMKRP--AKDNCKKLIESLHARSFNPPPRLWSEAEIEPAFASSSSASPTSQRPSPTSSCCHQLEQSPNAQVFCKSPSGQYSMLCEESALTS--CPSPKPETKLLSEAQPNLMPKVRSVSVQQMYTPKEANEGAVRCRSRSIQYCFLHE-DFSQANGQASSSPVAQKGNGNEPQPSSHTSPCTCKPKSQEKPVDPSQGAKTVNAKEHHVLLMSPSLKLAIEGVHYIADHLRAEDADFSVKQDWKYVAMVIDRIFLWMFIIVCLLGTVGLFLPPWLAGMIAFCHIETRAHAEERLLKGLFSGYNKWSRPVANISDAVMVRFGLSIAQLIDVDEKNQMMTTNVWVKQEWHDYKLRWDPLEYENVTSIRIPSELIWRPDIVLYNNADGDFAVTHLTKAHLFHDGRIKWTPPAIYKSSCSIDVTFFPFDQQNCTMKFGSWTYDRAKIDLISMHSHVDQLDYWESGEWVIVNAVGNYNIKKYECCTEIYSDITYSFIIRRLPLFYTINLIIPCLLISCLTVLVFYLPSECGEKITLCISVLLSLTVFLLLITEIIPSTSLVIPLIGEYLLFTMIFVTLFIIITVFVLNVHHRSPRTHTMPAWVRRTFLDVVPRVLFMKRP--AKDNCKKLIESLHARSFNPPPRLWSEAEIEPAFASSSSASPTSQRPSPTSSCCHQLEQSPNAQVFCKSPSGQYSMLCEESALTS--CPSPKPETKLLSEAQPNLMPKVRSVSVQQMYTPKEANEGAVRCRSRSIQYCFLHE-DFSQANGQASSSPVAQKGNGNEPQPSSHTSPCTCKPKSQEKPVDPSQGAKTVNAKEHHVLLMSPSLKLAIEGVHYIADHLRAEDADFSVKQDWKYVAMVIDRIFLWMFIIVCLLGTVGLFLPPWLAGMIGCLGTDTEERLVEHLLDPSRYNKLIRPATNGSEQVTVQLMVSLAQLISVHEREQIMTTNVWLTQEWEDYRLTWDPAEFDDMKKVRLPSKHIWLPDVVLYNNADGMYEVSFYSNAVVSHDGSIFWLPPAIYKSACKIEVKHFPFDQQNCTMKFRSWTYDRTELDLVLRSDVASLDDFTPSGEWDIIALPGRRNENPNDSTYVDITYDFIIRRKPLFYTINLIIPCILITSLAILVFYLPSDCGEKMTLCISVLLALTVFLLLISKIVPPTSLDVPLVGKYLMFTMVLVTFSIVTSVCVLNVHHRSPTTHTMPPWVKVVFLDKLPTLLFMKQPRQNCARQRLRQQRQSQERAAG-SFFLRDG--ARSCTCYVNQASVKKYGAQLSELPEGVNGFRDRQGKVRQCLCGLQEAVDGVRFIADHMKSEDDDQSVSEDWKYVAMVIDRLFLWIFVFVCVFGTIGMFLQPLFQNYTTNALVHMNHAAN*--GCLGTDTEERLVEHLLDPSRYNKLIRPATNGSEQVTVQLMVSLAQLISVHEREQIMTTNVWLTQEWEDYRLTWDPAEFDDMKKVRLPSKHIWLPDVVLYNNADGMYEVSFYSNAVVSHDGSIFWLPPAIYKSACKIEVKHFPFDQQNCTMKFRSWTYDRTELDLVLRSDVASLDDFTPSGEWDIIALPGRRNENPNDSTYVDITYDFIIRRKPLFYTINLIIPCILITSLAILVFYLPSDCGEKMTLCISVLLALTVFLLLISKIVPPTSLDVPLVGKYLMFTMVLVTFSIVTSVCVLNVHHRSPTTHTMPPWVKVVFLDKLPTLLFMKQPRQNCARQRLRQQRQSQERAAG-SFFLRDG--ARSCTCYVNQASVKKYGAQLSELPEGVNGFRDRQGKVRQCLCGLQEAVDGVRFIADHMKSEDDDQSVSEDWKYVAMVIDRLFLWIFVFVCVFGTIGMFLQPLFQNYTTNALVHMNHAAN*--GCLGTDTEERLVEHLLDPSRYNKLIRPATNGSEQVTVQLMVSLAQLISVHEREQIMTTNVWLTQEWEDYRLTWDPAEFDDMKKVRLPSKHIWLPDVVLYNNADGMYEVSFYSNAVVSHDGSIFWLPPAIYKSACKIEVKHFPFDQQNCTMKFRSWTYDRTELDLVLRSDVASLDDFTPSGEWDIIALPGRRNENPNDSTYVDITYDFIIRRKPLFYTINLIIPCILITSLAILVFYLPSDCGEKMTLCISVLLALTVFLLLISKIVPPTSLDVPLVGKYLMFTMVLVTFSIVTSVCVLNVHHRSPTTHTMPPWVKVVFLDKLPTLLFMKQPRQNCARQRLRQQRQSQERAAG-SFFLRDG--ARSCTCYVNQASVKKYGAQLSELPEGVNGFRDRQGKVRQCLCGLQEAVDGVRFIADHMKSEDDDQSVSEDWKYVAMVIDRLFLWIFVFVCVFGTIGMFLQPLFQNYTTNALVHMNHAAN*--
>a4(2)b2(3)_amniote
---HVETRAHAEERLLKKLFSGYNKWSRPVANISDVVLVRFGLSIAQLIDVDEKNQMMTTNVWVKQEWHDYKLRWDPLEYENVTSIRIPSELIWRPDIVLYNNADGDFAVTHLTKAHLFYDGRIKWMPPAIYKSSCSIDVTFFPFDQQNCTMKFGSWTYDKAKIDLVSMHSHVDQLDYWESGEWVIINAVGNYNIKKYECCTEIYPDITYSFIIRRLPLFYTINLIIPCLLISCLTVLVFYLPSECGEKITLCISVLLSLTVFLLLITEIIPSTSLVIPLIGEYLLFTMIFVTLSIIITVFVLNVHHRSPRTHTMPAWVRRVFLDVVPRLLFMKRP--VKDNCKKLIESMHKIANSP--RFWSET--EPNFTT-------------TSSFCAHLEEPAKPQPVCKSPSGQYSVLHQEPVQAS--CSSPQPPCHP----QSTSISKGRSLSVQQMYSPNKAEEGSIRCRSRSIQYCYLQE-ESS-TNGQSSGSPASQRCHLNEEQPQSKPSQCKCKCKNE--------------------ALMSPALKLAVEGVQYIADHLRAEDADFSVKEDWKYVAMVIDRIFLWMFIIVCLLGTVGLFLPPWLAGMI---HVETRAHAEERLLKKLFSGYNKWSRPVANISDVVLVRFGLSIAQLIDVDEKNQMMTTNVWVKQEWHDYKLRWDPLEYENVTSIRIPSELIWRPDIVLYNNADGDFAVTHLTKAHLFYDGRIKWMPPAIYKSSCSIDVTFFPFDQQNCTMKFGSWTYDKAKIDLVSMHSHVDQLDYWESGEWVIINAVGNYNIKKYECCTEIYPDITYSFIIRRLPLFYTINLIIPCLLISCLTVLVFYLPSECGEKITLCISVLLSLTVFLLLITEIIPSTSLVIPLIGEYLLFTMIFVTLSIIITVFVLNVHHRSPRTHTMPAWVRRVFLDVVPRLLFMKRP--VKDNCKKLIESMHKIANSP--RFWSET--EPNFTT-------------TSSFCAHLEEPAKPQPVCKSPSGQYSVLHQEPVQAS--CSSPQPPCHP----QSTSISKGRSLSVQQMYSPNKAEEGSIRCRSRSIQYCYLQE-ESS-TNGQSSGSPASQRCHLNEEQPQSKPSQCKCKCKNE--------------------ALMSPALKLAVEGVQYIADHLRAEDADFSVKEDWKYVAMVIDRIFLWMFIIVCLLGTVGLFLPPWLAGMIS-----------------------------------------LAQLISVHEREQIMTTNVWLTQEWEDYRLTWKPEEFDNMKKVRLPSKHIWLPDVVLYNNADGMYEVSFYSNAVVSYDGSIFWLPPAIYKSACKIEVKHFPFDQQNCTMKFRSWTYDRTEIDLVLKSDVASLDDFTPSGEWDIMALPGRRNENPDDSTYVDITYDFIIRRKPLFYTINLIIPCILITSLAILVFYLPSDCGEKMTLCISVLLALTVFLLLISKIVPPTSLDVPLVGKYLMFTMVLVTFSIVTSVCVLNVHHRSPTTHTMPPWVKVVFLDKLPTLLFMKQPRQNCARQRLRQQRQNQER-----FFLREG--ANSQASVK-----------------------------AQC-CGLEEAVDGVRFIADHMRSEDDDQSVSEDWKYVAMVIDRLFLWIFVFVCVFGTIGMFLQPLFQNYTTNTLLQLNH-----------------------------------------------SLAQLISVHEREQIMTTNVWLTQEWEDYRLTWKPEEFDNMKKVRLPSKHIWLPDVVLYNNADGMYEVSFYSNAVVSYDGSIFWLPPAIYKSACKIEVKHFPFDQQNCTMKFRSWTYDRTEIDLVLKSDVASLDDFTPSGEWDIMALPGRRNENPDDSTYVDITYDFIIRRKPLFYTINLIIPCILITSLAILVFYLPSDCGEKMTLCISVLLALTVFLLLISKIVPPTSLDVPLVGKYLMFTMVLVTFSIVTSVCVLNVHHRSPTTHTMPPWVKVVFLDKLPTLLFMKQPRQNCARQRLRQQRQNQER-----FFLREG--ANSQASVK-----------------------------AQC-CGLEEAVDGVRFIADHMRSEDDDQSVSEDWKYVAMVIDRLFLWIFVFVCVFGTIGMFLQPLFQNYTTNTLLQLNH-----------------------------------------------SLAQLISVHEREQIMTTNVWLTQEWEDYRLTWKPEEFDNMKKVRLPSKHIWLPDVVLYNNADGMYEVSFYSNAVVSYDGSIFWLPPAIYKSACKIEVKHFPFDQQNCTMKFRSWTYDRTEIDLVLKSDVASLDDFTPSGEWDIMALPGRRNENPDDSTYVDITYDFIIRRKPLFYTINLIIPCILITSLAILVFYLPSDCGEKMTLCISVLLALTVFLLLISKIVPPTSLDVPLVGKYLMFTMVLVTFSIVTSVCVLNVHHRSPTTHTMPPWVKVVFLDKLPTLLFMKQPRQNCARQRLRQQRQNQER-----FFLREG--ANSQASVK-----------------------------AQC-CGLEEAVDGVRFIADHMRSEDDDQSVSEDWKYVAMVIDRLFLWIFVFVCVFGTIGMFLQPLFQNYTTNTLLQLNH------
>a4(2)b2(3)_tetrapod
---HVETRAHAEERLLKKLFSGYNKWSRPVANISDVVLVRFGLSIAQLIDVDEKNQMMTTNVWVKQEWHDYKLRWDPLEYENVTSIRIPSELIWRPDIVLYNNADGDFAVTHLTKAHLFYDGRIKWMPPAIYKSSCSIDVTFFPFDQQNCTMKFGSWTYDRAKIDLVSMHSHVDQLDYWESGEWVIVNAVGNYNIKKYECCTEIYPDITYSFIIRRLPLFYTINLIIPCLLISCLTVLVFYLPSECGEKITLCISVLLSLTVFLLLITEIIPSTSLVIPLIGEYLLFTMIFVTLSIIITVFVLNVHHRSPRTHTMPAWVRRVFLDVVPRLLFMKRP--VKENCKKLIELMHKIDNSP--RFWSET--EPNFTT-------------TSSFCAHLEEPAKPQPVCKSPSGQYSVLHEEPVQAS--CSSPQPPCHP----QSTSISKGRSLSVQQMYSPNKADEGSIRCRSRSIQYCYLQE-ESS-TNGQSSGSPASQRCHLNEEQPQSKPSQCKCKRKNE--------------------ALMSPALKLAVEGVQYIADHLRAEDADFSVKEDWKYVAMVIDRIFLWMFIIVCLLGTVGLFLPPWLAGMI---HVETRAHAEERLLKKLFSGYNKWSRPVANISDVVLVRFGLSIAQLIDVDEKNQMMTTNVWVKQEWHDYKLRWDPLEYENVTSIRIPSELIWRPDIVLYNNADGDFAVTHLTKAHLFYDGRIKWMPPAIYKSSCSIDVTFFPFDQQNCTMKFGSWTYDRAKIDLVSMHSHVDQLDYWESGEWVIVNAVGNYNIKKYECCTEIYPDITYSFIIRRLPLFYTINLIIPCLLISCLTVLVFYLPSECGEKITLCISVLLSLTVFLLLITEIIPSTSLVIPLIGEYLLFTMIFVTLSIIITVFVLNVHHRSPRTHTMPAWVRRVFLDVVPRLLFMKRP--VKENCKKLIELMHKIDNSP--RFWSET--EPNFTT-------------TSSFCAHLEEPAKPQPVCKSPSGQYSVLHEEPVQAS--CSSPQPPCHP----QSTSISKGRSLSVQQMYSPNKADEGSIRCRSRSIQYCYLQE-ESS-TNGQSSGSPASQRCHLNEEQPQSKPSQCKCKRKNE--------------------ALMSPALKLAVEGVQYIADHLRAEDADFSVKEDWKYVAMVIDRIFLWMFIIVCLLGTVGLFLPPWLAGMIS-----------------------------------------LAQLISVHEREQIMTTNVWLTQEWEDYRLTWNPEEFDDMKKVRLPSKHIWLPDVVLYNNADGMYEVSFYSNAVVSYDGSIFWLPPAIYKSACKIEVKHFPFDQQNCTMKFRSWTYDRTEIDLVLKSDVASLDDFTPSGEWDIIALPGRRNENPDDSTYVDITYDFIIRRKPLFYTINLIIPCILITSLAILVFYLPSDCGEKMTLCISVLLALTVFLLLISKIVPPTSLDVPLVGKYLMFTMVLVTFSIVTSVCVLNVHHRSPTTHTMPPWVKVVFLDKLPTLLFMKQPRQNCARQRLRQQRQNQER-----FFLREG--ANSQASVK-----------------------------AQC-CGLEEAVDGVRFIADHMKSEDDDQSVSEDWKYVAMVIDRLFLWIFVFVCVFGTIGMFLQPLFQNYTTNTLLQLNH-----------------------------------------------SLAQLISVHEREQIMTTNVWLTQEWEDYRLTWNPEEFDDMKKVRLPSKHIWLPDVVLYNNADGMYEVSFYSNAVVSYDGSIFWLPPAIYKSACKIEVKHFPFDQQNCTMKFRSWTYDRTEIDLVLKSDVASLDDFTPSGEWDIIALPGRRNENPDDSTYVDITYDFIIRRKPLFYTINLIIPCILITSLAILVFYLPSDCGEKMTLCISVLLALTVFLLLISKIVPPTSLDVPLVGKYLMFTMVLVTFSIVTSVCVLNVHHRSPTTHTMPPWVKVVFLDKLPTLLFMKQPRQNCARQRLRQQRQNQER-----FFLREG--ANSQASVK-----------------------------AQC-CGLEEAVDGVRFIADHMKSEDDDQSVSEDWKYVAMVIDRLFLWIFVFVCVFGTIGMFLQPLFQNYTTNTLLQLNH-----------------------------------------------SLAQLISVHEREQIMTTNVWLTQEWEDYRLTWNPEEFDDMKKVRLPSKHIWLPDVVLYNNADGMYEVSFYSNAVVSYDGSIFWLPPAIYKSACKIEVKHFPFDQQNCTMKFRSWTYDRTEIDLVLKSDVASLDDFTPSGEWDIIALPGRRNENPDDSTYVDITYDFIIRRKPLFYTINLIIPCILITSLAILVFYLPSDCGEKMTLCISVLLALTVFLLLISKIVPPTSLDVPLVGKYLMFTMVLVTFSIVTSVCVLNVHHRSPTTHTMPPWVKVVFLDKLPTLLFMKQPRQNCARQRLRQQRQNQER-----FFLREG--ANSQASVK-----------------------------AQC-CGLEEAVDGVRFIADHMKSEDDDQSVSEDWKYVAMVIDRLFLWIFVFVCVFGTIGMFLQPLFQNYTTNTLLQLNH------


a7

((rat_a7:0.112,chick_a7:0.038):0.003,frog_a7:0.093);

>a7_rat
VSLQGEFQRRLYKELVKNYNPLERPVANDSQPLTVYFSLSLLQIMDVDEKNQVLTTNIWLQMSWTDHYLQWNMSEYPGVKNVRFPDGQIWKPDILLYNSADERFDATFHTNVLVNASGHCQYLPPGIFKSSCYIDVRWFPFDVQQCKLKFGSWSYGGWSLDLQMQEADISSYIPNGEWDLMGIPGKRNEKFYECCKEPYPDVTYTVTMRRRTLYYGLNLLIPCVLISALALLVFLLPADSGEKISLGITVLLSLTVFMLLVAEIMPATSDSVPLIAQYFASTMIIVGLSVVVTVIVLRYHHHDPDGGKMPKWTRIILLNWCAWFLRMKRPGEDKVRPACQHKPRRCSLASVELSAGAGPPTSNGNLLYIGFRGLEGMHCAPTPDSGVVCGRLACSPTHDEHLMHGAHPSDGDPDLAKILEEVRYIANRFRCQDESEVICSEWKFAACVVDRLCLMAFSVFTIICTIGILMSAPNFVEAVSKDFAVSLQGEFQRRLYKELVKNYNPLERPVANDSQPLTVYFSLSLLQIMDVDEKNQVLTTNIWLQMSWTDHYLQWNMSEYPGVKNVRFPDGQIWKPDILLYNSADERFDATFHTNVLVNASGHCQYLPPGIFKSSCYIDVRWFPFDVQQCKLKFGSWSYGGWSLDLQMQEADISSYIPNGEWDLMGIPGKRNEKFYECCKEPYPDVTYTVTMRRRTLYYGLNLLIPCVLISALALLVFLLPADSGEKISLGITVLLSLTVFMLLVAEIMPATSDSVPLIAQYFASTMIIVGLSVVVTVIVLRYHHHDPDGGKMPKWTRIILLNWCAWFLRMKRPGEDKVRPACQHKPRRCSLASVELSAGAGPPTSNGNLLYIGFRGLEGMHCAPTPDSGVVCGRLACSPTHDEHLMHGAHPSDGDPDLAKILEEVRYIANRFRCQDESEVICSEWKFAACVVDRLCLMAFSVFTIICTIGILMSAPNFVEAVSKDFAVSLQGEFQRRLYKELVKNYNPLERPVANDSQPLTVYFSLSLLQIMDVDEKNQVLTTNIWLQMSWTDHYLQWNMSEYPGVKNVRFPDGQIWKPDILLYNSADERFDATFHTNVLVNASGHCQYLPPGIFKSSCYIDVRWFPFDVQQCKLKFGSWSYGGWSLDLQMQEADISSYIPNGEWDLMGIPGKRNEKFYECCKEPYPDVTYTVTMRRRTLYYGLNLLIPCVLISALALLVFLLPADSGEKISLGITVLLSLTVFMLLVAEIMPATSDSVPLIAQYFASTMIIVGLSVVVTVIVLRYHHHDPDGGKMPKWTRIILLNWCAWFLRMKRPGEDKVRPACQHKPRRCSLASVELSAGAGPPTSNGNLLYIGFRGLEGMHCAPTPDSGVVCGRLACSPTHDEHLMHGAHPSDGDPDLAKILEEVRYIANRFRCQDESEVICSEWKFAACVVDRLCLMAFSVFTIICTIGILMSAPNFVEAVSKDFAVSLQGEFQRRLYKELVKNYNPLERPVANDSQPLTVYFSLSLLQIMDVDEKNQVLTTNIWLQMSWTDHYLQWNMSEYPGVKNVRFPDGQIWKPDILLYNSADERFDATFHTNVLVNASGHCQYLPPGIFKSSCYIDVRWFPFDVQQCKLKFGSWSYGGWSLDLQMQEADISSYIPNGEWDLMGIPGKRNEKFYECCKEPYPDVTYTVTMRRRTLYYGLNLLIPCVLISALALLVFLLPADSGEKISLGITVLLSLTVFMLLVAEIMPATSDSVPLIAQYFASTMIIVGLSVVVTVIVLRYHHHDPDGGKMPKWTRIILLNWCAWFLRMKRPGEDKVRPACQHKPRRCSLASVELSAGAGPPTSNGNLLYIGFRGLEGMHCAPTPDSGVVCGRLACSPTHDEHLMHGAHPSDGDPDLAKILEEVRYIANRFRCQDESEVICSEWKFAACVVDRLCLMAFSVFTIICTIGILMSAPNFVEAVSKDFAVSLQGEFQRRLYKELVKNYNPLERPVANDSQPLTVYFSLSLLQIMDVDEKNQVLTTNIWLQMSWTDHYLQWNMSEYPGVKNVRFPDGQIWKPDILLYNSADERFDATFHTNVLVNASGHCQYLPPGIFKSSCYIDVRWFPFDVQQCKLKFGSWSYGGWSLDLQMQEADISSYIPNGEWDLMGIPGKRNEKFYECCKEPYPDVTYTVTMRRRTLYYGLNLLIPCVLISALALLVFLLPADSGEKISLGITVLLSLTVFMLLVAEIMPATSDSVPLIAQYFASTMIIVGLSVVVTVIVLRYHHHDPDGGKMPKWTRIILLNWCAWFLRMKRPGEDKVRPACQHKPRRCSLASVELSAGAGPPTSNGNLLYIGFRGLEGMHCAPTPDSGVVCGRLACSPTHDEHLMHGAHPSDGDPDLAKILEEVRYIANRFRCQDESEVICSEWKFAACVVDRLCLMAFSVFTIICTIGILMSAPNFVEAVSKDFA
>a7_chick
ESLQGEFQRKLYKELLKNYNPLERPVANDSQPLTVYFTLSLMQIMDVDEKNQVLTTNIWLQMYWTDHYLQWNVSEYPGVKNVRFPDGLIWKPDILLYNSADERFDATFHTNVLVNSSGHCQYLPPGIFKSSCYIDVRWFPFDVQKCNLKFGSWTYGGWSLDLQMQEADISGYISNGEWDLVGIPGKRTESFYECCKEPYPDITFTVTMRRRTLYYGLNLLIPCVLISALALLVFLLPADSGEKISLGITVLLSLTVFMLLVAEIMPATSDSVPLIAQYFASTMIIVGLSVVVTVIVLQYHHHDPDGGKMPKWTRVILLNWCAWFLRMKRPGEDKVRPACQHKQRRCSLSSMEMNTVSGQQCSNGNMLYIGFRGLDGVHCTPTTDSGVICGRMTCSPTEEENLLHSGHPSEGDPDLAKILEEVRYIANRFRDQDEEEAICNEWKFAASVVDRLCLMAFSVFTIICTIGILMSAPNFVEAVSKDFAESLQGEFQRKLYKELLKNYNPLERPVANDSQPLTVYFTLSLMQIMDVDEKNQVLTTNIWLQMYWTDHYLQWNVSEYPGVKNVRFPDGLIWKPDILLYNSADERFDATFHTNVLVNSSGHCQYLPPGIFKSSCYIDVRWFPFDVQKCNLKFGSWTYGGWSLDLQMQEADISGYISNGEWDLVGIPGKRTESFYECCKEPYPDITFTVTMRRRTLYYGLNLLIPCVLISALALLVFLLPADSGEKISLGITVLLSLTVFMLLVAEIMPATSDSVPLIAQYFASTMIIVGLSVVVTVIVLQYHHHDPDGGKMPKWTRVILLNWCAWFLRMKRPGEDKVRPACQHKQRRCSLSSMEMNTVSGQQCSNGNMLYIGFRGLDGVHCTPTTDSGVICGRMTCSPTEEENLLHSGHPSEGDPDLAKILEEVRYIANRFRDQDEEEAICNEWKFAASVVDRLCLMAFSVFTIICTIGILMSAPNFVEAVSKDFAESLQGEFQRKLYKELLKNYNPLERPVANDSQPLTVYFTLSLMQIMDVDEKNQVLTTNIWLQMYWTDHYLQWNVSEYPGVKNVRFPDGLIWKPDILLYNSADERFDATFHTNVLVNSSGHCQYLPPGIFKSSCYIDVRWFPFDVQKCNLKFGSWTYGGWSLDLQMQEADISGYISNGEWDLVGIPGKRTESFYECCKEPYPDITFTVTMRRRTLYYGLNLLIPCVLISALALLVFLLPADSGEKISLGITVLLSLTVFMLLVAEIMPATSDSVPLIAQYFASTMIIVGLSVVVTVIVLQYHHHDPDGGKMPKWTRVILLNWCAWFLRMKRPGEDKVRPACQHKQRRCSLSSMEMNTVSGQQCSNGNMLYIGFRGLDGVHCTPTTDSGVICGRMTCSPTEEENLLHSGHPSEGDPDLAKILEEVRYIANRFRDQDEEEAICNEWKFAASVVDRLCLMAFSVFTIICTIGILMSAPNFVEAVSKDFAESLQGEFQRKLYKELLKNYNPLERPVANDSQPLTVYFTLSLMQIMDVDEKNQVLTTNIWLQMYWTDHYLQWNVSEYPGVKNVRFPDGLIWKPDILLYNSADERFDATFHTNVLVNSSGHCQYLPPGIFKSSCYIDVRWFPFDVQKCNLKFGSWTYGGWSLDLQMQEADISGYISNGEWDLVGIPGKRTESFYECCKEPYPDITFTVTMRRRTLYYGLNLLIPCVLISALALLVFLLPADSGEKISLGITVLLSLTVFMLLVAEIMPATSDSVPLIAQYFASTMIIVGLSVVVTVIVLQYHHHDPDGGKMPKWTRVILLNWCAWFLRMKRPGEDKVRPACQHKQRRCSLSSMEMNTVSGQQCSNGNMLYIGFRGLDGVHCTPTTDSGVICGRMTCSPTEEENLLHSGHPSEGDPDLAKILEEVRYIANRFRDQDEEEAICNEWKFAASVVDRLCLMAFSVFTIICTIGILMSAPNFVEAVSKDFAESLQGEFQRKLYKELLKNYNPLERPVANDSQPLTVYFTLSLMQIMDVDEKNQVLTTNIWLQMYWTDHYLQWNVSEYPGVKNVRFPDGLIWKPDILLYNSADERFDATFHTNVLVNSSGHCQYLPPGIFKSSCYIDVRWFPFDVQKCNLKFGSWTYGGWSLDLQMQEADISGYISNGEWDLVGIPGKRTESFYECCKEPYPDITFTVTMRRRTLYYGLNLLIPCVLISALALLVFLLPADSGEKISLGITVLLSLTVFMLLVAEIMPATSDSVPLIAQYFASTMIIVGLSVVVTVIVLQYHHHDPDGGKMPKWTRVILLNWCAWFLRMKRPGEDKVRPACQHKQRRCSLSSMEMNTVSGQQCSNGNMLYIGFRGLDGVHCTPTTDSGVICGRMTCSPTEEENLLHSGHPSEGDPDLAKILEEVRYIANRFRDQDEEEAICNEWKFAASVVDRLCLMAFSVFTIICTIGILMSAPNFVEAVSKDFA
>a7_frog
VSLQGEYQRKLYKELMKNYNPLERPVLNDSHPLTVYFGMSLMQIMDVDEKNQVLTTNIWLQMQWIDYYLQWNMSEYPGVKNVRFPDGQIWKPDILLYNSADERFDASFHTNVLVNSSGHCQYLPPGIFKSSCYIDVRWFPFDIQKCNLKFGSWTYGGWSLDLQMLESDISEYISNGEWDLVGVPGKRSENYYECCKEPYLDVTFTIIMRRRTLYYGLNLLIPCVLISALALLVFLLPADSGEKISLGITVLLSLTVFMLLVAEIMPATSDSVPLIAQYFASTMIIVGLSVVVTVIVLQYHHHDPHGGNMPKWTRIILLNWCAWFLRMKRPGEDKVRPVCQHKERRCSMTSVDVNTVSGQQSSNGNMLYIGFRGLEGIHCTPTPDSGVICGRMTCSPTDDENLLHNVHHSEGDPDLSKILEELRYIANRFRDQDDDESICNEWKFAASVVDRLCLMAFSVFTIICTIGILMSAPNFVEAVSKDFAVSLQGEYQRKLYKELMKNYNPLERPVLNDSHPLTVYFGMSLMQIMDVDEKNQVLTTNIWLQMQWIDYYLQWNMSEYPGVKNVRFPDGQIWKPDILLYNSADERFDASFHTNVLVNSSGHCQYLPPGIFKSSCYIDVRWFPFDIQKCNLKFGSWTYGGWSLDLQMLESDISEYISNGEWDLVGVPGKRSENYYECCKEPYLDVTFTIIMRRRTLYYGLNLLIPCVLISALALLVFLLPADSGEKISLGITVLLSLTVFMLLVAEIMPATSDSVPLIAQYFASTMIIVGLSVVVTVIVLQYHHHDPHGGNMPKWTRIILLNWCAWFLRMKRPGEDKVRPVCQHKERRCSMTSVDVNTVSGQQSSNGNMLYIGFRGLEGIHCTPTPDSGVICGRMTCSPTDDENLLHNVHHSEGDPDLSKILEELRYIANRFRDQDDDESICNEWKFAASVVDRLCLMAFSVFTIICTIGILMSAPNFVEAVSKDFAVSLQGEYQRKLYKELMKNYNPLERPVLNDSHPLTVYFGMSLMQIMDVDEKNQVLTTNIWLQMQWIDYYLQWNMSEYPGVKNVRFPDGQIWKPDILLYNSADERFDASFHTNVLVNSSGHCQYLPPGIFKSSCYIDVRWFPFDIQKCNLKFGSWTYGGWSLDLQMLESDISEYISNGEWDLVGVPGKRSENYYECCKEPYLDVTFTIIMRRRTLYYGLNLLIPCVLISALALLVFLLPADSGEKISLGITVLLSLTVFMLLVAEIMPATSDSVPLIAQYFASTMIIVGLSVVVTVIVLQYHHHDPHGGNMPKWTRIILLNWCAWFLRMKRPGEDKVRPVCQHKERRCSMTSVDVNTVSGQQSSNGNMLYIGFRGLEGIHCTPTPDSGVICGRMTCSPTDDENLLHNVHHSEGDPDLSKILEELRYIANRFRDQDDDESICNEWKFAASVVDRLCLMAFSVFTIICTIGILMSAPNFVEAVSKDFAVSLQGEYQRKLYKELMKNYNPLERPVLNDSHPLTVYFGMSLMQIMDVDEKNQVLTTNIWLQMQWIDYYLQWNMSEYPGVKNVRFPDGQIWKPDILLYNSADERFDASFHTNVLVNSSGHCQYLPPGIFKSSCYIDVRWFPFDIQKCNLKFGSWTYGGWSLDLQMLESDISEYISNGEWDLVGVPGKRSENYYECCKEPYLDVTFTIIMRRRTLYYGLNLLIPCVLISALALLVFLLPADSGEKISLGITVLLSLTVFMLLVAEIMPATSDSVPLIAQYFASTMIIVGLSVVVTVIVLQYHHHDPHGGNMPKWTRIILLNWCAWFLRMKRPGEDKVRPVCQHKERRCSMTSVDVNTVSGQQSSNGNMLYIGFRGLEGIHCTPTPDSGVICGRMTCSPTDDENLLHNVHHSEGDPDLSKILEELRYIANRFRDQDDDESICNEWKFAASVVDRLCLMAFSVFTIICTIGILMSAPNFVEAVSKDFAVSLQGEYQRKLYKELMKNYNPLERPVLNDSHPLTVYFGMSLMQIMDVDEKNQVLTTNIWLQMQWIDYYLQWNMSEYPGVKNVRFPDGQIWKPDILLYNSADERFDASFHTNVLVNSSGHCQYLPPGIFKSSCYIDVRWFPFDIQKCNLKFGSWTYGGWSLDLQMLESDISEYISNGEWDLVGVPGKRSENYYECCKEPYLDVTFTIIMRRRTLYYGLNLLIPCVLISALALLVFLLPADSGEKISLGITVLLSLTVFMLLVAEIMPATSDSVPLIAQYFASTMIIVGLSVVVTVIVLQYHHHDPHGGNMPKWTRIILLNWCAWFLRMKRPGEDKVRPVCQHKERRCSMTSVDVNTVSGQQSSNGNMLYIGFRGLEGIHCTPTPDSGVICGRMTCSPTDDENLLHNVHHSEGDPDLSKILEELRYIANRFRDQDDDESICNEWKFAASVVDRLCLMAFSVFTIICTIGILMSAPNFVEAVSKDFA
>a7_amniote
-?LQGEFQRKLYKELLKNYNPLERPVANDSQPLTVYFTLSLMQIMDVDEKNQVLTTNIWLQMYWTDYYLQWNMSEYPGVKNVRFPDGQIWKPDILLYNSADERFDATFHTNVLVNSSGHCQYLPPGIFKSSCYIDVRWFPFDVQKCNLKFGSWTYGGWSLDLQMQEADISGYISNGEWDLVGVPGKRSESFYECCKEPYPDVTFTVTMRRRTLYYGLNLLIPCVLISALALLVFLLPADSGEKISLGITVLLSLTVFMLLVAEIMPATSDSVPLIAQYFASTMIIVGLSVVVTVIVLQYHHHDPDGGKMPKWTRIILLNWCAWFLRMKRPGEDKVRPACQHKQRRCSLSSVEMNTVS-QQSSNGNMLYIGFRGLEGVHC-PTTDSGVICGRMT----EEENLLHSGHPSEGDPDLAKILEEVRYIANRFRDQDEEEAICNEWKFAASVVDRLCLMAFSVFTIICTIGILMSAPNFVEAVSKDFA?-LQGEFQRKLYKELLKNYNPLERPVANDSQPLTVYFTLSLMQIMDVDEKNQVLTTNIWLQMYWTDYYLQWNMSEYPGVKNVRFPDGQIWKPDILLYNSADERFDATFHTNVLVNSSGHCQYLPPGIFKSSCYIDVRWFPFDVQKCNLKFGSWTYGGWSLDLQMQEADISGYISNGEWDLVGVPGKRSESFYECCKEPYPDVTFTVTMRRRTLYYGLNLLIPCVLISALALLVFLLPADSGEKISLGITVLLSLTVFMLLVAEIMPATSDSVPLIAQYFASTMIIVGLSVVVTVIVLQYHHHDPDGGKMPKWTRIILLNWCAWFLRMKRPGEDKVRPACQHKQRRCSLSSVEMNTVS-QQSSNGNMLYIGFRGLEGVHC-PTTDSGVICGRMT----EEENLLHSGHPSEGDPDLAKILEEVRYIANRFRDQDEEEAICNEWKFAASVVDRLCLMAFSVFTIICTIGILMSAPNFVEAVSKDFA?-LQGEFQRKLYKELLKNYNPLERPVANDSQPLTVYFTLSLMQIMDVDEKNQVLTTNIWLQMYWTDYYLQWNMSEYPGVKNVRFPDGQIWKPDILLYNSADERFDATFHTNVLVNSSGHCQYLPPGIFKSSCYIDVRWFPFDVQKCNLKFGSWTYGGWSLDLQMQEADISGYISNGEWDLVGVPGKRSESFYECCKEPYPDVTFTVTMRRRTLYYGLNLLIPCVLISALALLVFLLPADSGEKISLGITVLLSLTVFMLLVAEIMPATSDSVPLIAQYFASTMIIVGLSVVVTVIVLQYHHHDPDGGKMPKWTRIILLNWCAWFLRMKRPGEDKVRPACQHKQRRCSLSSVEMNTVS-QQSSNGNMLYIGFRGLEGVHC-PTTDSGVICGRMT----EEENLLHSGHPSEGDPDLAKILEEVRYIANRFRDQDEEEAICNEWKFAASVVDRLCLMAFSVFTIICTIGILMSAPNFVEAVSKDFA?-LQGEFQRKLYKELLKNYNPLERPVANDSQPLTVYFTLSLMQIMDVDEKNQVLTTNIWLQMYWTDYYLQWNMSEYPGVKNVRFPDGQIWKPDILLYNSADERFDATFHTNVLVNSSGHCQYLPPGIFKSSCYIDVRWFPFDVQKCNLKFGSWTYGGWSLDLQMQEADISGYISNGEWDLVGVPGKRSESFYECCKEPYPDVTFTVTMRRRTLYYGLNLLIPCVLISALALLVFLLPADSGEKISLGITVLLSLTVFMLLVAEIMPATSDSVPLIAQYFASTMIIVGLSVVVTVIVLQYHHHDPDGGKMPKWTRIILLNWCAWFLRMKRPGEDKVRPACQHKQRRCSLSSVEMNTVS-QQSSNGNMLYIGFRGLEGVHC-PTTDSGVICGRMT----EEENLLHSGHPSEGDPDLAKILEEVRYIANRFRDQDEEEAICNEWKFAASVVDRLCLMAFSVFTIICTIGILMSAPNFVEAVSKDFA?-LQGEFQRKLYKELLKNYNPLERPVANDSQPLTVYFTLSLMQIMDVDEKNQVLTTNIWLQMYWTDYYLQWNMSEYPGVKNVRFPDGQIWKPDILLYNSADERFDATFHTNVLVNSSGHCQYLPPGIFKSSCYIDVRWFPFDVQKCNLKFGSWTYGGWSLDLQMQEADISGYISNGEWDLVGVPGKRSESFYECCKEPYPDVTFTVTMRRRTLYYGLNLLIPCVLISALALLVFLLPADSGEKISLGITVLLSLTVFMLLVAEIMPATSDSVPLIAQYFASTMIIVGLSVVVTVIVLQYHHHDPDGGKMPKWTRIILLNWCAWFLRMKRPGEDKVRPACQHKQRRCSLSSVEMNTVS-QQSSNGNMLYIGFRGLEGVHC-PTTDSGVICGRMT----EEENLLHSGHPSEGDPDLAKILEEVRYIANRFRDQDEEEAICNEWKFAASVVDRLCLMAFSVFTIICTIGILMSAPNFVEAVSKDFA
>a7_tetrapod
-?LQGEFQRKLYKELLKNYNPLERPVANDSQPLTVYFTLSLMQIMDVDEKNQVLTTNIWLQMYWTDYYLQWNMSEYPGVKNVRFPDGQIWKPDILLYNSADERFDATFHTNVLVNSSGHCQYLPPGIFKSSCYIDVRWFPFDVQKCNLKFGSWTYGGWSLDLQMQEADISGYISNGEWDLVGVPGKRSESFYECCKEPYPDVTFTVTMRRRTLYYGLNLLIPCVLISALALLVFLLPADSGEKISLGITVLLSLTVFMLLVAEIMPATSDSVPLIAQYFASTMIIVGLSVVVTVIVLQYHHHDPDGGKMPKWTRIILLNWCAWFLRMKRPGEDKVRPACQHKQRRCSLSSVEMNTVS-QQSSNGNMLYIGFRGLEGVHC-PTTDSGVICGRMT----EDENLLHSGHPSEGDPDLAKILEEVRYIANRFRDQDEEEAICNEWKFAASVVDRLCLMAFSVFTIICTIGILMSAPNFVEAVSKDFA?-LQGEFQRKLYKELLKNYNPLERPVANDSQPLTVYFTLSLMQIMDVDEKNQVLTTNIWLQMYWTDYYLQWNMSEYPGVKNVRFPDGQIWKPDILLYNSADERFDATFHTNVLVNSSGHCQYLPPGIFKSSCYIDVRWFPFDVQKCNLKFGSWTYGGWSLDLQMQEADISGYISNGEWDLVGVPGKRSESFYECCKEPYPDVTFTVTMRRRTLYYGLNLLIPCVLISALALLVFLLPADSGEKISLGITVLLSLTVFMLLVAEIMPATSDSVPLIAQYFASTMIIVGLSVVVTVIVLQYHHHDPDGGKMPKWTRIILLNWCAWFLRMKRPGEDKVRPACQHKQRRCSLSSVEMNTVS-QQSSNGNMLYIGFRGLEGVHC-PTTDSGVICGRMT----EDENLLHSGHPSEGDPDLAKILEEVRYIANRFRDQDEEEAICNEWKFAASVVDRLCLMAFSVFTIICTIGILMSAPNFVEAVSKDFA?-LQGEFQRKLYKELLKNYNPLERPVANDSQPLTVYFTLSLMQIMDVDEKNQVLTTNIWLQMYWTDYYLQWNMSEYPGVKNVRFPDGQIWKPDILLYNSADERFDATFHTNVLVNSSGHCQYLPPGIFKSSCYIDVRWFPFDVQKCNLKFGSWTYGGWSLDLQMQEADISGYISNGEWDLVGVPGKRSESFYECCKEPYPDVTFTVTMRRRTLYYGLNLLIPCVLISALALLVFLLPADSGEKISLGITVLLSLTVFMLLVAEIMPATSDSVPLIAQYFASTMIIVGLSVVVTVIVLQYHHHDPDGGKMPKWTRIILLNWCAWFLRMKRPGEDKVRPACQHKQRRCSLSSVEMNTVS-QQSSNGNMLYIGFRGLEGVHC-PTTDSGVICGRMT----EDENLLHSGHPSEGDPDLAKILEEVRYIANRFRDQDEEEAICNEWKFAASVVDRLCLMAFSVFTIICTIGILMSAPNFVEAVSKDFA?-LQGEFQRKLYKELLKNYNPLERPVANDSQPLTVYFTLSLMQIMDVDEKNQVLTTNIWLQMYWTDYYLQWNMSEYPGVKNVRFPDGQIWKPDILLYNSADERFDATFHTNVLVNSSGHCQYLPPGIFKSSCYIDVRWFPFDVQKCNLKFGSWTYGGWSLDLQMQEADISGYISNGEWDLVGVPGKRSESFYECCKEPYPDVTFTVTMRRRTLYYGLNLLIPCVLISALALLVFLLPADSGEKISLGITVLLSLTVFMLLVAEIMPATSDSVPLIAQYFASTMIIVGLSVVVTVIVLQYHHHDPDGGKMPKWTRIILLNWCAWFLRMKRPGEDKVRPACQHKQRRCSLSSVEMNTVS-QQSSNGNMLYIGFRGLEGVHC-PTTDSGVICGRMT----EDENLLHSGHPSEGDPDLAKILEEVRYIANRFRDQDEEEAICNEWKFAASVVDRLCLMAFSVFTIICTIGILMSAPNFVEAVSKDFA?-LQGEFQRKLYKELLKNYNPLERPVANDSQPLTVYFTLSLMQIMDVDEKNQVLTTNIWLQMYWTDYYLQWNMSEYPGVKNVRFPDGQIWKPDILLYNSADERFDATFHTNVLVNSSGHCQYLPPGIFKSSCYIDVRWFPFDVQKCNLKFGSWTYGGWSLDLQMQEADISGYISNGEWDLVGVPGKRSESFYECCKEPYPDVTFTVTMRRRTLYYGLNLLIPCVLISALALLVFLLPADSGEKISLGITVLLSLTVFMLLVAEIMPATSDSVPLIAQYFASTMIIVGLSVVVTVIVLQYHHHDPDGGKMPKWTRIILLNWCAWFLRMKRPGEDKVRPACQHKQRRCSLSSVEMNTVS-QQSSNGNMLYIGFRGLEGVHC-PTTDSGVICGRMT----EDENLLHSGHPSEGDPDLAKILEEVRYIANRFRDQDEEEAICNEWKFAASVVDRLCLMAFSVFTIICTIGILMSAPNFVEAVSKDFA


a9a10

((rata_a9a10:0.317,pollo_a9a10:0.179):0.04,rana_a9a10:0.186);

>a9(2)a10(3)_rat
ETANGKYAQKLFSDLFEDYSSALRPVEDTDAVLNVTLQVTLSQIKDMDERNQILTAYLWIRQTWHDAYLTWDRDQYDRLDSIRIPSDLVWRPDIVLYNKADDESSEPVNTNVVLRYDGLITWDSPAITKSSCVVDVTYFPFDSQQCNLTFGSWTYNGNQVDIFNALDSGDLSDFIEDVEWEVHGMPAVKNVISYGCCSEPYPDVTFTLLLKRRSSFYIVNLLIPCVLISFLAPLSFYLPAASGEKVSLGVTILLAMTVFQLMVAEIMPASENVPLIGKYYIATMALITASTALTIMVMNIHFCGAEARPVPHWAKVVILKYMSRILFVYDVGESCLSPRHSQEPEQ-----VTKVYSKLPESNLKTSRNKDLSRKKEVRKLLKNDLGYQGGIPQNT-DSYCARYEALAKNIEYIAKCLKDHKATNSKGSEWKKVAKVIDRFFMWIFFAMVFVMTVLIIARADETANGKYAQKLFSDLFEDYSSALRPVEDTDAVLNVTLQVTLSQIKDMDERNQILTAYLWIRQTWHDAYLTWDRDQYDRLDSIRIPSDLVWRPDIVLYNKADDESSEPVNTNVVLRYDGLITWDSPAITKSSCVVDVTYFPFDSQQCNLTFGSWTYNGNQVDIFNALDSGDLSDFIEDVEWEVHGMPAVKNVISYGCCSEPYPDVTFTLLLKRRSSFYIVNLLIPCVLISFLAPLSFYLPAASGEKVSLGVTILLAMTVFQLMVAEIMPASENVPLIGKYYIATMALITASTALTIMVMNIHFCGAEARPVPHWAKVVILKYMSRILFVYDVGESCLSPRHSQEPEQ-----VTKVYSKLPESNLKTSRNKDLSRKKEVRKLLKNDLGYQGGIPQNT-DSYCARYEALAKNIEYIAKCLKDHKATNSKGSEWKKVAKVIDRFFMWIFFAMVFVMTVLIIARADCLGAEGRLAHKLFRDLFANYTSALRPVADTDQTLNVTLEVTLSQIIDMDERNQVLTLYLWIRQEWTDAYLHWDPKAYGDLDAIRIPSRLVWRPDIVLYNKADTQPPASASTNVVVRHDGAVRWDAPAITRSSCRVDVSAFPFDAQRCGLTFGSWTHGGHQLDVRPRGTSASLADFVENVEWRVLGMPARRRVLTYGCCSEPYPDVTFTLLLRRRAAAYVCNLLLPCVFISLLAPLAFHLPADSGEKVSLGVTVLLALTVFQLILAESMPPAESVPLIGKYYMATMTMVTFSTALTILIMNLHYCGPNAHPVPAWARVLLLGHLAKGLCVRERGEPCGQSKPLES------------------------------------------------------APSLQPPPASPAG-----PCHEPRCLCHQEALLHHIASIASTFRSHRAAQRRHEDWKRLARVMDRFFLGIFFCMALVMSLIVLVQALCLGAEGRLAHKLFRDLFANYTSALRPVADTDQTLNVTLEVTLSQIIDMDERNQVLTLYLWIRQEWTDAYLHWDPKAYGDLDAIRIPSRLVWRPDIVLYNKADTQPPASASTNVVVRHDGAVRWDAPAITRSSCRVDVSAFPFDAQRCGLTFGSWTHGGHQLDVRPRGTSASLADFVENVEWRVLGMPARRRVLTYGCCSEPYPDVTFTLLLRRRAAAYVCNLLLPCVFISLLAPLAFHLPADSGEKVSLGVTVLLALTVFQLILAESMPPAESVPLIGKYYMATMTMVTFSTALTILIMNLHYCGPNAHPVPAWARVLLLGHLAKGLCVRERGEPCGQSKPLES------------------------------------------------------APSLQPPPASPAG-----PCHEPRCLCHQEALLHHIASIASTFRSHRAAQRRHEDWKRLARVMDRFFLGIFFCMALVMSLIVLVQALCLGAEGRLAHKLFRDLFANYTSALRPVADTDQTLNVTLEVTLSQIIDMDERNQVLTLYLWIRQEWTDAYLHWDPKAYGDLDAIRIPSRLVWRPDIVLYNKADTQPPASASTNVVVRHDGAVRWDAPAITRSSCRVDVSAFPFDAQRCGLTFGSWTHGGHQLDVRPRGTSASLADFVENVEWRVLGMPARRRVLTYGCCSEPYPDVTFTLLLRRRAAAYVCNLLLPCVFISLLAPLAFHLPADSGEKVSLGVTVLLALTVFQLILAESMPPAESVPLIGKYYMATMTMVTFSTALTILIMNLHYCGPNAHPVPAWARVLLLGHLAKGLCVRERGEPCGQSKPLES------------------------------------------------------APSLQPPPASPAG-----PCHEPRCLCHQEALLHHIASIASTFRSHRAAQRRHEDWKRLARVMDRFFLGIFFCMALVMSLIVLVQAL
>a9(2)a10(3)_chick
ESAKGKYAQMLFNELFEDYSNALRPVEDTDKVLNVTLQITLSQIKDMDERNQILTAYLWIRQSWYDAYLKWDKDKYDGLDSIRIPSNLVWRPDIVLYNKADDDFSEPVNTNVVLRYDGKITWDAPAITKSSCVVDVSYFPFDSQQCNLTFGSWTYNGNQVDIINSLDSGDLSDFVEDVEWEIHGMPAVKNVITYGCCSEPYPDVTFTLILKRKSSFYIFNLLLPCILISFLAPLGFYLPADSGEKVSLGVTVLLALTVFQLMVAEIMPPSENVPLIGKYYIATMTMITASTALTIIIMNVHHCGSEAKPVPQWARVVILDYMSKIFFVYDVGENCTSPRREKEQEHRLEGGDMCRGGDGKSHLSSRNDDSDLKEN--LNGNWNKSFGVHGENVREN-VNCCSCYKMLIKNIEYIANCVRDHKANRAKGIEWKKVAKVMDRFFMWIFFIMVFFMSVLIIGKAAESAKGKYAQMLFNELFEDYSNALRPVEDTDKVLNVTLQITLSQIKDMDERNQILTAYLWIRQSWYDAYLKWDKDKYDGLDSIRIPSNLVWRPDIVLYNKADDDFSEPVNTNVVLRYDGKITWDAPAITKSSCVVDVSYFPFDSQQCNLTFGSWTYNGNQVDIINSLDSGDLSDFVEDVEWEIHGMPAVKNVITYGCCSEPYPDVTFTLILKRKSSFYIFNLLLPCILISFLAPLGFYLPADSGEKVSLGVTVLLALTVFQLMVAEIMPPSENVPLIGKYYIATMTMITASTALTIIIMNVHHCGSEAKPVPQWARVVILDYMSKIFFVYDVGENCTSPRREKEQEHRLEGGDMCRGGDGKSHLSSRNDDSDLKEN--LNGNWNKSFGVHGENVREN-VNCCSCYKMLIKNIEYIANCVRDHKANRAKGIEWKKVAKVMDRFFMWIFFIMVFFMSVLIIGKAACGAAQGRLAHKLLHDLFANYSSALRPAEDTERALNVTLQVTLSQIIDMDERNQVLTSYLWVRQAWLDAHLAWDKDAYGGIDSIRIPSSYVWRPDIVLYNNADERFGGSMETNVVLRSDGHIMWDSPAITKSSCKVDVSYFPFDGQQCRLTFGSWTYNGNQIDLRNLLDTGDLTDFVENVEWEVLGMPATRNVVTYGCCSEPYPDVTYTLLLRRRASFYIFNLLLPCVMISFLAPLGFYLPADSGEKVSLGVTVLLALTVFQLLVAESMPPSESVPLIGKYYIATMTMITASTALTIFIMNIHHCGPGARPVPPWARRLILHHLARALCVCEVGESCGRPQRE--------------------------------------------------------GTGGMGPRDPPGEGVEPGLCPRSRCLCHHHAVLSSVGYIAGVFRRHRTAQRRAAEWKKVAKVMDRFFMWVFFLMVFLMSVLVIGKAACGAAQGRLAHKLLHDLFANYSSALRPAEDTERALNVTLQVTLSQIIDMDERNQVLTSYLWVRQAWLDAHLAWDKDAYGGIDSIRIPSSYVWRPDIVLYNNADERFGGSMETNVVLRSDGHIMWDSPAITKSSCKVDVSYFPFDGQQCRLTFGSWTYNGNQIDLRNLLDTGDLTDFVENVEWEVLGMPATRNVVTYGCCSEPYPDVTYTLLLRRRASFYIFNLLLPCVMISFLAPLGFYLPADSGEKVSLGVTVLLALTVFQLLVAESMPPSESVPLIGKYYIATMTMITASTALTIFIMNIHHCGPGARPVPPWARRLILHHLARALCVCEVGESCGRPQRE--------------------------------------------------------GTGGMGPRDPPGEGVEPGLCPRSRCLCHHHAVLSSVGYIAGVFRRHRTAQRRAAEWKKVAKVMDRFFMWVFFLMVFLMSVLVIGKAACGAAQGRLAHKLLHDLFANYSSALRPAEDTERALNVTLQVTLSQIIDMDERNQVLTSYLWVRQAWLDAHLAWDKDAYGGIDSIRIPSSYVWRPDIVLYNNADERFGGSMETNVVLRSDGHIMWDSPAITKSSCKVDVSYFPFDGQQCRLTFGSWTYNGNQIDLRNLLDTGDLTDFVENVEWEVLGMPATRNVVTYGCCSEPYPDVTYTLLLRRRASFYIFNLLLPCVMISFLAPLGFYLPADSGEKVSLGVTVLLALTVFQLLVAESMPPSESVPLIGKYYIATMTMITASTALTIFIMNIHHCGPGARPVPPWARRLILHHLARALCVCEVGESCGRPQRE--------------------------------------------------------GTGGMGPRDPPGEGVEPGLCPRSRCLCHHHAVLSSVGYIAGVFRRHRTAQRRAAEWKKVAKVMDRFFMWVFFLMVFLMSVLVIGKAA
>a9(2)a10(3)_frog
ESAKGKYAQMLFRDLFEDYSNALRPVEDTDKALNVSLQITLSQIKDVDERNQILTAYLWIRLSWYDAYLKWDRDEYDGLDSIRIPSNMVWRPDIVLYNKADDEFSEPVNTNVVLRYDGKITWDSPAITKSSCVVDVSYFPFDNQQCNLTFGSWTYNGNQVDIINTMDSGDLSDFVENVEWEMQGMPAVKNVITYGCCSEPYPDITFTLILKRRSSFYIFNLLIPCVMISFLAPLGFYLPADSGEKVSLGVTVLLALTVFQLMVAESMPPSESVPLIGKYYIATMTMITASTALTIIIMNIHLCGPEAKPIPRWARIVILDYMSKIFFVYDVGENCTSPQSDSDTKS---------NGSVPSYEGSGNFSCDIDTNKKLNGHLGGHYALQKEISETHCCAHCNRYRVLTNNIEYITNWYREQKAISAKGIEWKKVAKVMDRFFMWVFFSMVFFMSILIIAQAVESAKGKYAQMLFRDLFEDYSNALRPVEDTDKALNVSLQITLSQIKDVDERNQILTAYLWIRLSWYDAYLKWDRDEYDGLDSIRIPSNMVWRPDIVLYNKADDEFSEPVNTNVVLRYDGKITWDSPAITKSSCVVDVSYFPFDNQQCNLTFGSWTYNGNQVDIINTMDSGDLSDFVENVEWEMQGMPAVKNVITYGCCSEPYPDITFTLILKRRSSFYIFNLLIPCVMISFLAPLGFYLPADSGEKVSLGVTVLLALTVFQLMVAESMPPSESVPLIGKYYIATMTMITASTALTIIIMNIHLCGPEAKPIPRWARIVILDYMSKIFFVYDVGENCTSPQSDSDTKS---------NGSVPSYEGSGNFSCDIDTNKKLNGHLGGHYALQKEISETHCCAHCNRYRVLTNNIEYITNWYREQKAISAKGIEWKKVAKVMDRFFMWVFFSMVFFMSILIIAQAVVQGAQGRFAYKLMNDLFANYSNALRPVEDMDKAMNVTLQVTLSQIIDMDERNQILMAYLWIRQVWFDAYLRWNKEDYDGLDTIRIPSSYVWRPDIVLYNNADDQFTGSMETNVVIRYDGQIMWDSPAITKSSCKVDVSFFPFDGQQCRLTFGSWTYNGNQIDILNHLDTGDLTDFVENVEWEILGMPAKKSVITYGCCSEPYPDVTYTLILKRRASFYIFNLLLPCVMISFLAPLGFYLPADSGEKVSLGVTVLLALTVFQLLVAESMPPSENVPLIGKYYIATMTMITASTALTIFIMNIHHCGPEAKPVPQWAKKFILQYMSRIFFVYEVGESCRRPRTEPEPNSERTSKVPGIDGQAKREDIADVVKDCPEKLSPKDKEAKEELEHSKYAHSQESGKYYVSEQGGVGKGFGYEECPKIHCLCHNERLLKNIEYIANCFRDQRATQKRTGEWKKVAKVMDRFFMWVFFIMVFLMSVLIMGKAVQG-AQGRFAYKLMNDLFANYSNALRPVEDMDKAMNVTLQVTLSQIIDMDERNQILMAYLWIRQVWFDAYLRWNKEDYDGLDTIRIPSSYVWRPDIVLYNNADDQFTGSMETNVVIRYDGQIMWDSPAITKSSCKVDVSFFPFDGQQCRLTFGSWTYNGNQIDILNHLDTGDLTDFVENVEWEILGMPAKKSVITYGCCSEPYPDVTYTLILKRRASFYIFNLLLPCVMISFLAPLGFYLPADSGEKVSLGVTVLLALTVFQLLVAESMPPSENVPLIGKYYIATMTMITASTALTIFIMNIHHCGPEAKPVPQWAKKFILQYMSRIFFVYEVGESCRRPRTEPEPNSERTSKVPGIDGQAKREDIADVVKDCPEKLSPKDKEAKEELEHSKYAHSQESGKYYVSEQGGVGKGFGYEECPKIHCLCHNERLLKNIEYIANCFRDQRATQKRTGEWKKVAKVMDRFFMWVFFIMVFLMSVLIMGKAVQG-AQGRFAYKLMNDLFANYSNALRPVEDMDKAMNVTLQVTLSQIIDMDERNQILMAYLWIRQVWFDAYLRWNKEDYDGLDTIRIPSSYVWRPDIVLYNNADDQFTGSMETNVVIRYDGQIMWDSPAITKSSCKVDVSFFPFDGQQCRLTFGSWTYNGNQIDILNHLDTGDLTDFVENVEWEILGMPAKKSVITYGCCSEPYPDVTYTLILKRRASFYIFNLLLPCVMISFLAPLGFYLPADSGEKVSLGVTVLLALTVFQLLVAESMPPSENVPLIGKYYIATMTMITASTALTIFIMNIHHCGPEAKPVPQWAKKFILQYMSRIFFVYEVGESCRRPRTEPEPNSERTSKVPGIDGQAKREDIADVVKDCPEKLSPKDKEAKEELEHSKYAHSQESGKYYVSEQGGVGKGFGYEECPKIHCLCHNERLLKNIEYIANCFRDQRATQKRTGEWKKVAKVMDRFFMWVFFIMVFLMSVLIMGKA-
>a9(2)a10(3)_amniote
ESAEGKYAQKLFNDLFEDYSNALRPVEDTDKVLNVTLQITLSQIKDMDERNQILTAYLWIRQSWYDAYLKWDKDEYDGLDSIRIPSNLVWRPDIVLYNKADDEFSEPVNTNVVLRYDGKITWDAPAITKSSCVVDVSYFPFDNQQCNLTFGSWTYNGNQVDIINALDSGDLSDFIEDVEWEIHGMPAVKNVITYGCCSEPYPDVTFTLILKRRSSFYIFNLLIPCVLISFLAPLGFYLPADSGEKVSLGVTVLLALTVFQLMVAESMPPSENVPLIGKYYIATMTMITASTALTIIIMNIHLCGAEAKPVPQWARVVILDYMSKIFFVYDVGENCTSPQREKEMKK---------DDKFP-HKGSRNS---------LNG-----YGIQGENKD-----ACARYKVLTKNIEYIANCFRDHKANSAKGIEWKKVAKVMDRFFMWIFFIMVFFMSILIIG-KAESAEGKYAQKLFNDLFEDYSNALRPVEDTDKVLNVTLQITLSQIKDMDERNQILTAYLWIRQSWYDAYLKWDKDEYDGLDSIRIPSNLVWRPDIVLYNKADDEFSEPVNTNVVLRYDGKITWDAPAITKSSCVVDVSYFPFDNQQCNLTFGSWTYNGNQVDIINALDSGDLSDFIEDVEWEIHGMPAVKNVITYGCCSEPYPDVTFTLILKRRSSFYIFNLLIPCVLISFLAPLGFYLPADSGEKVSLGVTVLLALTVFQLMVAESMPPSENVPLIGKYYIATMTMITASTALTIIIMNIHLCGAEAKPVPQWARVVILDYMSKIFFVYDVGENCTSPQREKEMKK---------DDKFP-HKGSRNS---------LNG-----YGIQGENKD-----ACARYKVLTKNIEYIANCFRDHKANSAKGIEWKKVAKVMDRFFMWIFFIMVFFMSILIIGKACSG-AQGRFAYKLLNDLFANYSNALRPVEDTDRALNVTLQITLSQIIDMDERNQILTAYLWIRQVWVDAYLSWDKDDYDGIDTIRIPSSYVWRPDIVLYNNADDQFTGSMETNVVIRHDGQIMWDSPAITKSSCKVDVSYFPFDGQQCRLTFGSWTYNGNQIDLLNGLDTGDLTDFVENVEWEVLGMPAKRNVITYGCCSEPYPDVTYTLLLKRRASFYIFNLLLPCVMISFLAPLGFYLPADSGEKVSLGVTVLLALTVFQLLVAESMPPSENVPLIGKYYIATMTMITASTALTIFIMNIHHCGPGAKPVPQWAKKFILQYMARIFFVYEVGESCRSPRTE---------------------------------------------------------KYF*GAAG---------LCAKSRCLCHHDSLLRNVEYIANCFRDQRAAQKRTGEWKKVAKVMDRFFMWIFFIMVFFMSVLIMGKAICSGAQGRFAYKLLNDLFANYSNALRPVEDTDRALNVTLQITLSQIIDMDERNQILTAYLWIRQVWVDAYLSWDKDDYDGIDTIRIPSSYVWRPDIVLYNNADDQFTGSMETNVVIRHDGQIMWDSPAITKSSCKVDVSYFPFDGQQCRLTFGSWTYNGNQIDLLNGLDTGDLTDFVENVEWEVLGMPAKRNVITYGCCSEPYPDVTYTLLLKRRASFYIFNLLLPCVMISFLAPLGFYLPADSGEKVSLGVTVLLALTVFQLLVAESMPPSENVPLIGKYYIATMTMITASTALTIFIMNIHHCGPGAKPVPQWAKKFILQYMARIFFVYEVGESCRSPRTE---------------------------------------------------------KYF*GAAG---------LCAKSRCLCHHDSLLRNVEYIANCFRDQRAAQKRTGEWKKVAKVMDRFFMWIFFIMVFFMSVLIMGKAICSGAQGRFAYKLLNDLFANYSNALRPVEDTDRALNVTLQITLSQIIDMDERNQILTAYLWIRQVWVDAYLSWDKDDYDGIDTIRIPSSYVWRPDIVLYNNADDQFTGSMETNVVIRHDGQIMWDSPAITKSSCKVDVSYFPFDGQQCRLTFGSWTYNGNQIDLLNGLDTGDLTDFVENVEWEVLGMPAKRNVITYGCCSEPYPDVTYTLLLKRRASFYIFNLLLPCVMISFLAPLGFYLPADSGEKVSLGVTVLLALTVFQLLVAESMPPSENVPLIGKYYIATMTMITASTALTIFIMNIHHCGPGAKPVPQWAKKFILQYMARIFFVYEVGESCRSPRTE---------------------------------------------------------KYF*GAAG---------LCAKSRCLCHHDSLLRNVEYIANCFRDQRAAQKRTGEWKKVAKVMDRFFMWIFFIMVFFMSVLIMGKAI
>a9(2)a10(3)_tetrapod
ESAEGKYAQKLFNDLFEDYSNALRPVEDTDKALNVTLQITLSQIKDMDERNQILTAYLWIRQSWYDAYLKWDKDEYDGLDSIRIPSNLVWRPDIVLYNKADDEFSEPVNTNVVLRYDGKITWDAPAITKSSCVVDVSYFPFDNQQCNLTFGSWTYNGNQVDIINAMDSGDLSDFVENVEWEIHGMPAVKNVITYGCCSEPYPDVTFTLILKRRSSFYIFNLLIPCVLISFLAPLGFYLPADSGEKVSLGVTVLLALTVFQLMVAESMPPSESVPLIGKYYIATMTMITASTALTIIIMNIHLCGAEAKPVPQWARVVILDYMSKIFFVYDVGENCTSPQREKEMKK---------HDKVP-HKGSRNS---------LNG-----YGIQGKSKD-----ACARYKVLTKNIEYIANCFREQKANSAKGIEWKKVAKVMDRFFMWVFFIMVFFMSILIIG-KAESAEGKYAQKLFNDLFEDYSNALRPVEDTDKALNVTLQITLSQIKDMDERNQILTAYLWIRQSWYDAYLKWDKDEYDGLDSIRIPSNLVWRPDIVLYNKADDEFSEPVNTNVVLRYDGKITWDAPAITKSSCVVDVSYFPFDNQQCNLTFGSWTYNGNQVDIINAMDSGDLSDFVENVEWEIHGMPAVKNVITYGCCSEPYPDVTFTLILKRRSSFYIFNLLIPCVLISFLAPLGFYLPADSGEKVSLGVTVLLALTVFQLMVAESMPPSESVPLIGKYYIATMTMITASTALTIIIMNIHLCGAEAKPVPQWARVVILDYMSKIFFVYDVGENCTSPQREKEMKK---------HDKVP-HKGSRNS---------LNG-----YGIQGKSKD-----ACARYKVLTKNIEYIANCFREQKANSAKGIEWKKVAKVMDRFFMWVFFIMVFFMSILIIGKACLG-AQGRFAYKLLNDLFANYSNALRPVEDTDKALNVTLQITLSQIIDMDERNQILTAYLWIRQVWIDAYLSWNKEDYDGLDTIRIPSSYVWRPDIVLYNNADDQFTGSMETNVVIRHDGQIMWDSPAITKSSCKVDVSFFPFDGQQCRLTFGSWTYNGNQIDILNGLDTGDLTDFVENVEWEVLGMPAKKNVITYGCCSEPYPDVTYTLILKRRASFYIFNLLLPCVMISFLAPLGFYLPADSGEKVSLGVTVLLALTVFQLLVAESMPPSENVPLIGKYYIATMTMITASTALTIFIMNIHHCGPEAKPVPKWAKKFILQYMARIFFVYEVGESCRSPQTE---------------------------------------------------------KYFQGVAG---------NCAKSQCLCHHESLLRNIEYIANCFRDQRATQKRTGEWKKVAKVMDRFFMWIFFIMVFFMSVLIMGKAICLGAQGRFAYKLLNDLFANYSNALRPVEDTDKALNVTLQITLSQIIDMDERNQILTAYLWIRQVWIDAYLSWNKEDYDGLDTIRIPSSYVWRPDIVLYNNADDQFTGSMETNVVIRHDGQIMWDSPAITKSSCKVDVSFFPFDGQQCRLTFGSWTYNGNQIDILNGLDTGDLTDFVENVEWEVLGMPAKKNVITYGCCSEPYPDVTYTLILKRRASFYIFNLLLPCVMISFLAPLGFYLPADSGEKVSLGVTVLLALTVFQLLVAESMPPSENVPLIGKYYIATMTMITASTALTIFIMNIHHCGPEAKPVPKWAKKFILQYMARIFFVYEVGESCRSPQTE---------------------------------------------------------KYFQGVAG---------NCAKSQCLCHHESLLRNIEYIANCFRDQRATQKRTGEWKKVAKVMDRFFMWIFFIMVFFMSVLIMGKAICLGAQGRFAYKLLNDLFANYSNALRPVEDTDKALNVTLQITLSQIIDMDERNQILTAYLWIRQVWIDAYLSWNKEDYDGLDTIRIPSSYVWRPDIVLYNNADDQFTGSMETNVVIRHDGQIMWDSPAITKSSCKVDVSFFPFDGQQCRLTFGSWTYNGNQIDILNGLDTGDLTDFVENVEWEVLGMPAKKNVITYGCCSEPYPDVTYTLILKRRASFYIFNLLLPCVMISFLAPLGFYLPADSGEKVSLGVTVLLALTVFQLLVAESMPPSENVPLIGKYYIATMTMITASTALTIFIMNIHHCGPEAKPVPKWAKKFILQYMARIFFVYEVGESCRSPQTE---------------------------------------------------------KYFQGVAG---------NCAKSQCLCHHESLLRNIEYIANCFRDQRATQKRTGEWKKVAKVMDRFFMWIFFIMVFFMSVLIMGKAI
